# Supplementary material for: Infection Characteristics, Transcriptomics, and Metabolomics of African Swine Fever Virus SY-1 Strain in Orally Infected Weaned Landrace Piglets
Source: Transbound Emerg Dis. 2025 Jul 14;2025:2453420. doi: 10.1155/tbed/2453420 (PMC12279419; doi:10.1155/tbed/2453420)
Supplement: Supporting Information 1 — Table S2. Differential gene between Mock group and Virus group. [file 2453420.f1.xlsx]

## Sheet: 表达差异详情表(2)
Table 2. Differential gene between Mock group and Virus group
Gene ID	Gene Name	Gene Description	FC(B/A)	Log2FC(B/A)	Pvalue	Padjust	Significant	Regulate	Virus_1	Virus_2	Virus_3	Mock_1	Mock_2	Mock_3	B	A
ENSSSCG00000000003	TTC38	tetratricopeptide repeat domain 38 [Source:VGNC Symbol;Acc:VGNC:94550]	0.33	-1.59997	7.78832293144E-14	5.47678310892E-13	yes	down	3.21	4.86	4.13	15.39	14.07	10.98	4.06667	13.48
ENSSSCG00000000010	FBLN1	fibulin 1 [Source:VGNC Symbol;Acc:VGNC:103280]	2.986	1.57813	1.05536806718E-13	7.34831770189E-13	yes	up	10.73	10.17	9.94	3.36	4.48	2.93	10.28	3.59
ENSSSCG00000000021		Rho GTPase activating protein 8 [Source:NCBI gene (formerly Entrezgene);Acc:100533202]	4.85	2.27797	2.11333736521E-19	2.05541706452E-18	yes	up	9.79	10.21	8.67	2.06	2.55	1.72	9.55667	2.11
ENSSSCG00000000025		parvin gamma [Source:VGNC Symbol;Acc:VGNC:91187]	0.202	-2.30563	8.8756465899E-55	2.65601637452E-53	yes	down	38.72	39.59	36.75	218.35	230.21	162.09	38.3533	203.55
ENSSSCG00000000029	SCUBE1	signal peptide, CUB domain and EGF like domain containing 1 [Source:VGNC Symbol;Acc:VGNC:92650]	0.216	-2.21078	1.05554765381E-17	9.40827068468E-17	yes	down	0.53	0.38	0.8	2.86	3.21	2.62	0.57	2.89667
ENSSSCG00000000033	TSPO	translocator protein [Source:NCBI gene (formerly Entrezgene);Acc:396592]	2.772	1.47084	0.00878791992308	0.0195866176945	yes	up	163.99	257.47	244.94	109.31	116.34	34.22	222.133	86.6233
ENSSSCG00000000036	PACSIN2	protein kinase C and casein kinase substrate in neurons 2 [Source:VGNC Symbol;Acc:VGNC:91143]	0.469	-1.09342	4.7169004277E-23	5.42500379311E-22	yes	down	28.93	31.47	29.62	72.81	68.24	68.61	30.0067	69.8867
ENSSSCG00000000040	SEPTIN3	septin 3 [Source:VGNC Symbol;Acc:VGNC:92722]	0.142	-2.81546	5.85411893002E-35	1.06444608202E-33	yes	down	4.61	15.58	3.62	22.65	14.36	15.28	7.93667	17.43
ENSSSCG00000000046	CYP2D6	cytochrome P450 family 2 subfamily D member 6 [Source:VGNC Symbol;Acc:VGNC:103547]	4.26	2.09095	7.87299653292E-12	4.77633459824E-11	yes	up	7	9.65	5.64	2.57	1.77	1.34	7.43	1.89333
ENSSSCG00000000050	NAGA	alpha-N-acetylgalactosaminidase [Source:VGNC Symbol;Acc:VGNC:90569]	0.346	-1.53165	1.56345493455E-32	2.64388676798E-31	yes	down	11.36	13.67	11.93	36.06	38.42	30.35	12.32	34.9433
ENSSSCG00000000062	CSDC2	cold shock domain containing C2 [Source:VGNC Symbol;Acc:VGNC:87028]	4.793	2.26089	5.94083534788E-11	3.35569314975E-10	yes	up	4.71	4.86	7.38	2.16	1.12	0.62	5.65	1.3
ENSSSCG00000000079	FAM83F	family with sequence similarity 83 member F [Source:VGNC Symbol;Acc:VGNC:87991]	0.114	-3.13339	2.49074311852E-44	5.87077378009E-43	yes	down	1.51	1.63	2.17	15.9	17.34	17.65	1.77	16.9633
ENSSSCG00000000080	GRAP2	GRB2 related adaptor protein 2 [Source:VGNC Symbol;Acc:VGNC:88660]	0.171	-2.55019	1.5639882767E-5	5.26068783982E-5	yes	down	0.12	0.09	0.11	1.03	0.94	0.17	0.106667	0.713333
ENSSSCG00000000092	NPTXR	neuronal pentraxin receptor [Source:VGNC Symbol;Acc:VGNC:98158]	0.253	-1.98561	2.15789182842E-7	8.90585187811E-7	yes	down	0.28	0.28	0.19	1	1.13	1.09	0.25	1.07333
ENSSSCG00000000094	SUN2	Sad1 and UNC84 domain containing 2 [Source:VGNC Symbol;Acc:VGNC:93619]	0.354	-1.49738	8.21975663844E-41	1.74951609522E-39	yes	down	30.92	33.06	28.78	95.35	99.6	91.07	30.92	95.34
ENSSSCG00000000105	KDELR3	KDEL endoplasmic reticulum protein retention receptor 3 [Source:VGNC Symbol;Acc:VGNC:89406]	9.234	3.20699	2.40654611895E-81	1.29424728178E-79	yes	up	56.82	55.25	71.89	6.76	7.4	7.43	61.32	7.19667
ENSSSCG00000000111	BAIAP2L2	BAR/IMD domain containing adaptor protein 2 like 2 [Source:VGNC Symbol;Acc:VGNC:85750]	6.396	2.67718	7.94232502539E-5	0.00024552278074	yes	up	1.02	1.31	0.73	0.28	0.13	0.16	1.02	0.19
ENSSSCG00000000118	MICALL1	MICAL like 1 [Source:VGNC Symbol;Acc:VGNC:90209]	0.379	-1.40052	2.51576313375E-13	1.70625043516E-12	yes	down	3.15	3.86	3.89	12.37	12.21	7.93	3.63333	10.8367
ENSSSCG00000000130	CYTH4	cytohesin 4 [Source:VGNC Symbol;Acc:VGNC:87137]	0.223	-2.16342	6.03023004644E-47	1.50299154108E-45	yes	down	23.97	25.23	16.69	113.98	110.74	99.49	21.9633	108.07
ENSSSCG00000000136	CSF2RB	colony stimulating factor 2 receptor subunit beta [Source:VGNC Symbol;Acc:VGNC:87033]	0.267	-1.90407	5.08783195372E-61	1.7758114746E-59	yes	down	33.69	34.03	33.01	150.26	140.87	121.42	33.5767	137.517
ENSSSCG00000000137	NCF4	neutrophil cytosolic factor 4 [Source:VGNC Symbol;Acc:VGNC:90608]	0.204	-2.29436	5.30583242378E-66	2.05474548955E-64	yes	down	40.55	43.18	33.16	177.58	180.19	147.36	38.9633	168.377
ENSSSCG00000000144	TXN2	thioredoxin 2 [Source:VGNC Symbol;Acc:VGNC:94602]	4.546	2.18458	0.000101708367418	0.000310243832999	yes	up	2.53	1.97	2.61	0.9	0.34	0.27	2.37	0.503333
ENSSSCG00000000146	MYH11	myosin heavy chain 11 [Source:VGNC Symbol;Acc:VGNC:90510]	0.274	-1.86626	1.47060871028E-47	3.71387056834E-46	yes	down	38.09	43.56	50.33	182	171.76	175.52	43.9933	176.427
ENSSSCG00000000152	RBFOX2	RNA binding fox-1 homolog 2 [Source:VGNC Symbol;Acc:VGNC:92140]	2.974	1.57262	2.66887391576E-31	4.30355918916E-30	yes	up	33.24	36.62	39.28	7.75	6.85	7.91	36.38	7.50333
ENSSSCG00000000162	BTBD11	BTB domain containing 11 [Source:VGNC Symbol;Acc:VGNC:85901]	0.314	-1.67248	3.62032491761E-20	3.65323696232E-19	yes	down	3.12	3.22	2.19	8.67	9.16	10.15	2.84333	9.32667
ENSSSCG00000000171	CKAP4	cytoskeleton associated protein 4 [Source:VGNC Symbol;Acc:VGNC:86716]	4.145	2.05152	2.11868964085E-57	6.70812978823E-56	yes	up	79.88	85.81	73.79	19.4	21.06	22.46	79.8267	20.9733
ENSSSCG00000000175	ADCY6	adenylate cyclase 6 [Source:VGNC Symbol;Acc:VGNC:85110]	2.019	1.01381	8.10136266642E-14	5.68853313819E-13	yes	up	10.2	10.87	10	5.8	5.68	5.29	10.3567	5.59
ENSSSCG00000000184	DDN	dendrin [Source:VGNC Symbol;Acc:VGNC:87210]	2.464	1.30122	0.0340883181175	0.0659587	yes	up	0.48	0.5	0.39	0.11	0.26	0.23	0.456667	0.2
ENSSSCG00000000186	RHEBL1	RHEB like 1 [Source:VGNC Symbol;Acc:VGNC:92280]	2.578	1.36636	0.0101314647984	0.0222665967458	yes	up	2.56	3.4	3.7	1.04	1.14	1.93	3.22	1.37
ENSSSCG00000000198	DNAJC22	DnaJ heat shock protein family (Hsp40) member C22 [Source:VGNC Symbol;Acc:VGNC:103231]	0.043	-4.54524	0.00316773955256	0.00770253463709	yes	down	0	0.03	0	0.32	0.27	0.36	0.01	0.316667
ENSSSCG00000000212	AQP6	aquaporin 6 [Source:VGNC Symbol;Acc:VGNC:85434]	0.07	-3.83395	0.000740762544038	0.0019941678639	yes	down	0	0.07	0.16	1.81	0.87	1.06	0.0766666666667	1.24667
ENSSSCG00000000217	RACGAP1	Rac GTPase activating protein 1 [Source:VGNC Symbol;Acc:VGNC:92050]	0.434	-1.20412	7.37155450479E-17	6.21907726935E-16	yes	down	14.33	12.71	11	29.37	31.4	34.59	12.68	31.7867
ENSSSCG00000000223	BIN2	bridging integrator 2 [Source:VGNC Symbol;Acc:VGNC:85825]	0.165	-2.60031	8.81263391553E-118	9.78202364624E-116	yes	down	30.77	31.01	26.69	195.26	185.36	202.59	29.49	194.403
ENSSSCG00000000232	ACVRL1	activin A receptor like type 1 [Source:VGNC Symbol;Acc:VGNC:85057]	0.33	-1.5973	7.71002795377E-42	1.68807171667E-40	yes	down	19.7	20.59	17.38	77.94	79.36	67.03	19.2233	74.7767
ENSSSCG00000000233	ACVR1B	activin A receptor type 1B [Source:VGNC Symbol;Acc:VGNC:85056]	6.548	2.71098	3.44434909228E-67	1.37572202656E-65	yes	up	19.53	20.25	17.01	2.83	3.07	2.88	18.93	2.92667
ENSSSCG00000000240	KRT85	keratin 85 [Source:HGNC Symbol;Acc:HGNC:6462]	0.049	-4.34438	4.06916351387E-5	0.000130634723065	yes	down	0.06	0.1	0	1.14	0.77	1.36	0.0533333333333	1.09
ENSSSCG00000000252	KRT8	keratin 8 [Source:VGNC Symbol;Acc:VGNC:89596]	7.904	2.98252	0.0276825430378	0.0548765	yes	up	1.47	1.47	4.44	0.82	0	0.32	2.46	0.38
ENSSSCG00000000253	KRT18	keratin 18 [Source:VGNC Symbol;Acc:VGNC:89580]	17.341	4.11608	4.90391821013E-5	0.0001558608398	yes	up	1.03	1.5	0.89	0.16	0.05	0	1.14	0.07
ENSSSCG00000000257	ITGB7	integrin subunit beta 7 [Source:VGNC Symbol;Acc:VGNC:89245]	0.311	-1.68636	3.46489406807E-27	4.79360561939E-26	yes	down	35.74	33.18	21.34	101.65	105.35	105.29	30.0867	104.097
ENSSSCG00000000258	RARG	retinoic acid receptor gamma [Source:HGNC Symbol;Acc:HGNC:9866]	0.448	-1.1569	4.30326797724E-11	2.45761268984E-10	yes	down	5.51	5.53	5.23	12.69	14.27	12.91	5.42333	13.29
ENSSSCG00000000259	CSAD	cysteine sulfinic acid decarboxylase [Source:VGNC Symbol;Acc:VGNC:87027]	0.456	-1.13259	1.86823087906E-7	7.76578792575E-7	yes	down	3.02	4.13	2.81	7.73	7.13	7.69	3.32	7.51667
ENSSSCG00000000264	MFSD5	major facilitator superfamily domain containing 5 [Source:VGNC Symbol;Acc:VGNC:90192]	0.362	-1.46537	5.550213476E-21	5.86087807986E-20	yes	down	12.44	11.33	9.66	35.81	30.46	34.64	11.1433	33.6367
ENSSSCG00000000265	ESPL1	extra spindle pole bodies like 1, separase [Source:VGNC Symbol;Acc:VGNC:87790]	0.457	-1.13118	8.08482415377E-10	4.18420880303E-9	yes	down	3.92	4.31	2.42	8.42	8.82	8.12	3.55	8.45333
ENSSSCG00000000289	NFE2	nuclear factor, erythroid 2 [Source:VGNC Symbol;Acc:VGNC:90712]	12.667	3.663	3.86322399728E-96	2.77280723895E-94	yes	up	54.79	53.57	71.81	5.5	5.09	3.35	60.0567	4.64667
ENSSSCG00000000291		-	10.18	3.34769	2.54148966799E-143	4.07748913792E-141	yes	up	121.94	114.26	122.98	12.81	12.13	13.47	119.727	12.8033
ENSSSCG00000000292	ZNF385A	zinc finger protein 385A [Source:VGNC Symbol;Acc:VGNC:95233]	0.046	-4.45574	1.75552085422E-143	2.84037323295E-141	yes	down	2.56	2.42	1.89	54.93	58.16	50.42	2.29	54.5033
ENSSSCG00000000293	ITGA5	integrin subunit alpha 5 [Source:VGNC Symbol;Acc:VGNC:89236]	5.085	2.34634	1.87023652741E-100	1.500275453E-98	yes	up	83.38	87.63	77.47	17.35	18.22	17.71	82.8267	17.76
ENSSSCG00000000295	NCKAP1L	NCK associated protein 1 like [Source:VGNC Symbol;Acc:VGNC:90610]	0.185	-2.43631	4.29543835244E-106	3.8683258974E-104	yes	down	29.27	29.47	25.61	153.54	157.42	171.25	28.1167	160.737
ENSSSCG00000000298	PPP1R1A	protein phosphatase 1 regulatory inhibitor subunit 1A [Source:VGNC Symbol;Acc:VGNC:91727]	2.459	1.29788	0.00365297483956	0.00878591529818	yes	up	6.11	4.36	4.64	1.08	0.99	0.52	5.03667	0.863333
ENSSSCG00000000299	TESPA1	thymocyte expressed, positive selection associated 1 [Source:VGNC Symbol;Acc:VGNC:93887]	0.171	-2.54494	2.35466678672E-39	4.82871087992E-38	yes	down	1.53	1.63	0.95	7.84	8.66	8.63	1.37	8.37667
ENSSSCG00000000364	SARNP	SAP domain containing ribonucleoprotein [Source:VGNC Symbol;Acc:VGNC:99729]	2	1.00034	3.64818846866E-13	2.44476006471E-12	yes	up	178.35	164.89	159.41	93.59	89.7	112.83	167.55	98.7067
ENSSSCG00000000368	MMP19	matrix metallopeptidase 19 [Source:VGNC Symbol;Acc:VGNC:90273]	9.031	3.17486	3.54793526953E-91	2.2807131369E-89	yes	up	71.56	67.48	76.44	7.07	8.8	9.85	71.8267	8.57333
ENSSSCG00000000370	DGKA	diacylglycerol kinase alpha [Source:VGNC Symbol;Acc:VGNC:87269]	0.427	-1.22634	2.48922057155E-15	1.92094580242E-14	yes	down	10.14	11.12	8.95	22.84	24.1	28.86	10.07	25.2667
ENSSSCG00000000376	SUOX	sulfite oxidase [Source:VGNC Symbol;Acc:VGNC:93621]	0.324	-1.62599	1.37669358857E-29	2.09266194211E-28	yes	down	16.45	14.2	16.71	51.91	48.57	59.48	15.7867	53.32
ENSSSCG00000000394		canopy FGF signaling regulator 2 [Source:NCBI gene (formerly Entrezgene);Acc:100151912]	2.544	1.34734	1.70149171025E-26	2.29412992458E-25	yes	up	118.15	119.26	125.43	49.59	52.59	55.48	120.947	52.5533
ENSSSCG00000000399	TIMELESS	timeless circadian regulator [Source:HGNC Symbol;Acc:HGNC:11813]	0.429	-1.22228	7.76773612237E-11	4.35412853929E-10	yes	down	3.94	3.35	1.99	8.18	7.36	9	3.09333	8.18
ENSSSCG00000000402	RBMS2	RNA binding motif single stranded interacting protein 2 [Source:VGNC Symbol;Acc:VGNC:98286]	5.067	2.34101	6.15970822742E-74	2.82017145031E-72	yes	up	84.34	83.55	83.26	9.23	10.89	12.01	83.7167	10.71
ENSSSCG00000000418	TAC3	tachykinin 3 [Source:VGNC Symbol;Acc:VGNC:93698]	0.272	-1.87727	6.32534369623E-5	0.000198200331279	yes	down	0.07	0.17	0.13	0.43	0.53	0.5	0.123333	0.486667
ENSSSCG00000000419	RDH16	retinol dehydrogenase 16 (all-trans) [Source:NCBI gene (formerly Entrezgene);Acc:100511633]	0.463	-1.1123	0.044563	0.0836821724137	yes	down	0.38	0.75	0.18	0.79	0.52	0.68	0.436667	0.663333
ENSSSCG00000000433	B4GALNT1	beta-1,4-N-acetyl-galactosaminyltransferase 1 [Source:VGNC Symbol;Acc:VGNC:85730]	0.03	-5.07222	1.10653743903E-79	5.78794870848E-78	yes	down	0.72	0.6	0.5	22.59	19.46	21.28	0.606667	21.11
ENSSSCG00000000435		Rho guanine nucleotide exchange factor 25 [Source:VGNC Symbol;Acc:VGNC:103216]	2.188	1.12959	3.0105141995E-16	2.45312578305E-15	yes	up	33.75	36.02	37.83	17.46	17.66	18.89	35.8667	18.0033
ENSSSCG00000000436	PIP4K2C	phosphatidylinositol-5-phosphate 4-kinase type 2 gamma [Source:VGNC Symbol;Acc:VGNC:91455]	0.293	-1.77187	5.5048523492E-27	7.5556176169E-26	yes	down	5.76	6.25	4.38	20.58	19.09	22	5.46333	20.5567
ENSSSCG00000000437	ARHGAP9	Rho GTPase activating protein 9 [Source:VGNC Symbol;Acc:VGNC:85482]	0.38	-1.39539	9.87367355515E-31	1.55791880591E-29	yes	down	21.67	22.95	21.57	64.61	63.91	59.4	22.0633	62.64
ENSSSCG00000000439	KIF5A	kinesin family member 5A [Source:VGNC Symbol;Acc:VGNC:89472]	0.358	-1.48171	0.00635858307972	0.0145736	yes	down	0.19	0.12	0.08	0.39	0.39	0.42	0.13	0.4
ENSSSCG00000000443	GLI1	GLI family zinc finger 1 [Source:VGNC Symbol;Acc:VGNC:88482]	0.152	-2.71407	9.78786959854E-6	3.3718875203E-5	yes	down	0.08	0.16	0.07	0.86	0.74	0.99	0.103333	0.863333
ENSSSCG00000000449	DTX3	deltex E3 ubiquitin ligase 3 [Source:VGNC Symbol;Acc:VGNC:87468]	0.471	-1.08686	4.98693278701E-17	4.25046967721E-16	yes	down	25.6	29.37	25.39	58.67	56.65	67.51	26.7867	60.9433
ENSSSCG00000000456	SLC16A7	solute carrier family 16 member 7 [Source:VGNC Symbol;Acc:VGNC:92947]	0.354	-1.49762	3.03863696403E-9	1.49481208238E-8	yes	down	0.85	0.82	1.26	3.73	3.34	3.33	0.976667	3.46667
ENSSSCG00000000457	USP15	ubiquitin specific peptidase 15 [Source:VGNC Symbol;Acc:VGNC:94748]	2.659	1.41066	5.53634481149E-18	5.02137269079E-17	yes	up	42.42	33.69	43.39	18.01	12.22	17.9	39.8333	16.0433
ENSSSCG00000000462	RXYLT1	ribitol xylosyltransferase 1 [Source:VGNC Symbol;Acc:VGNC:92531]	2.997	1.58354	6.23288547502E-16	4.99153731078E-15	yes	up	18	17.76	18.83	7.38	6.68	5.9	18.1967	6.65333
ENSSSCG00000000473		-	2.645	1.40334	5.03507921717E-22	5.55021549735E-21	yes	up	39.8	48.37	45.58	20.68	19.02	16.24	44.5833	18.6467
ENSSSCG00000000482	IL22	interleukin 22 [Source:VGNC Symbol;Acc:VGNC:103292]	30.551	4.93313	0.00847100348915	0.0189266704055	yes	up	0.28	0.15	0.26	0	0	0	0.23	0
ENSSSCG00000000500		-	2.015	1.01105	9.23037311362E-16	7.31836725437E-15	yes	up	319.68	284.17	324.01	165.84	148.34	189.63	309.287	167.937
ENSSSCG00000000515	TRHDE	thyrotropin releasing hormone degrading enzyme [Source:VGNC Symbol;Acc:VGNC:94390]	0.348	-1.52133	0.0184355394688	0.0381706235266	yes	down	0.11	0.05	0.16	0.34	0.25	0.43	0.106667	0.34
ENSSSCG00000000523	BBS10	Bardet-Biedl syndrome 10 [Source:HGNC Symbol;Acc:HGNC:26291]	0.301	-1.73355	2.31042379717E-6	8.52049664586E-6	yes	down	0.42	0.25	0.29	1.4	0.91	1.14	0.32	1.15
ENSSSCG00000000536	ERGIC2	ERGIC and golgi 2 [Source:VGNC Symbol;Acc:VGNC:87771]	2.8	1.4853	6.67258693193E-24	7.97202939327E-23	yes	up	63.54	55.33	66.09	22.31	18.22	22.77	61.6533	21.1
ENSSSCG00000000546	MANSC4	MANSC domain containing 4 [Source:VGNC Symbol;Acc:VGNC:89974]	0.26	-1.94502	6.27384316653E-6	2.20305708544E-5	yes	down	0.14	0.22	0.14	0.66	0.63	0.84	0.166667	0.71
ENSSSCG00000000547	MRPS35	mitochondrial ribosomal protein S35 [Source:VGNC Symbol;Acc:VGNC:103303]	2.15	1.10465	6.82805871367E-11	3.84093391165E-10	yes	up	21.4	20.95	24.44	11.46	9.54	12.82	22.2633	11.2733
ENSSSCG00000000549	PPFIBP1	PPFIA binding protein 1 [Source:VGNC Symbol;Acc:VGNC:91695]	2.08	1.05685	3.40904286788E-14	2.4560545824E-13	yes	up	21.36	21.38	22.6	10.92	10.1	13.28	21.78	11.4333
ENSSSCG00000000551	ARNTL2	aryl hydrocarbon receptor nuclear translocator like 2 [Source:VGNC Symbol;Acc:VGNC:103217]	15.577	3.96138	3.80440552055E-104	3.28659322164E-102	yes	up	13.07	10.22	11.94	0.86	0.74	0.86	11.7433	0.82
ENSSSCG00000000559	RASSF8	Ras association domain family member 8 [Source:VGNC Symbol;Acc:VGNC:92128]	2.343	1.22864	1.54376214516E-12	9.86395812431E-12	yes	up	7.45	7.04	8.5	3.55	3.04	4.18	7.66333	3.59
ENSSSCG00000000563		-	0.35	-1.51563	4.90348884592E-31	7.84065402398E-30	yes	down	34.76	29.52	30.1	95.48	83.36	105.78	31.46	94.8733
ENSSSCG00000000567	SOX5	SRY-box transcription factor 5 [Source:VGNC Symbol;Acc:VGNC:93357]	4.793	2.26098	4.17366124317E-24	5.03052654385E-23	yes	up	6.27	4.7	7.32	1.06	1.17	0.83	6.09667	1.02
ENSSSCG00000000571	ABCC9	ATP binding cassette subfamily C member 9 [Source:VGNC Symbol;Acc:VGNC:84960]	4.621	2.20829	3.33007690845E-20	3.3674697212E-19	yes	up	4.28	3.59	4.7	0.86	0.72	1.4	4.19	0.993333
ENSSSCG00000000573	KCNJ8	potassium inwardly rectifying channel subfamily J member 8 [Source:VGNC Symbol;Acc:VGNC:89361]	2.708	1.43713	6.35459767815E-28	9.0877886795E-27	yes	up	47.09	47.31	52.26	19.71	16.94	22.12	48.8867	19.59
ENSSSCG00000000579	GOLT1B	golgi transport 1B [Source:VGNC Symbol;Acc:VGNC:88557]	2.991	1.58078	9.25168829838E-30	1.41874082725E-28	yes	up	40.52	32.96	34.53	13.11	12.05	14.35	36.0033	13.17
ENSSSCG00000000588	PLEKHA5	pleckstrin homology domain containing A5 [Source:VGNC Symbol;Acc:VGNC:91535]	0.49	-1.02858	1.71892424366E-6	6.43106048599E-6	yes	down	2.18	1.66	2.05	4.93	4	4.19	1.96333	4.37333
ENSSSCG00000000600	EPS8	epidermal growth factor receptor pathway substrate 8 [Source:VGNC Symbol;Acc:VGNC:87749]	3.555	1.83003	1.40673936851E-48	3.66905300869E-47	yes	up	39.39	37.49	35.46	11.24	10.8	12.5	37.4467	11.5133
ENSSSCG00000000601	PTPRO	protein tyrosine phosphatase receptor type O [Source:VGNC Symbol;Acc:VGNC:98226]	0.049	-4.35047	5.32129132239E-16	4.27764606008E-15	yes	down	0.09	0.06	0.03	1.26	0.93	1.24	0.06	1.14333
ENSSSCG00000000602	RERG	RAS like estrogen regulated growth inhibitor [Source:VGNC Symbol;Acc:VGNC:92217]	2.975	1.57299	6.40400631566E-10	3.33784571604E-9	yes	up	8.13	7.94	10.51	2.48	2.93	4.4	8.86	3.27
ENSSSCG00000000605	ERP27	endoplasmic reticulum protein 27 [Source:VGNC Symbol;Acc:VGNC:87781]	0.195	-2.35944	0.0103452	0.0226815965104	yes	down	0.13	0.11	0.18	0.75	0.75	0.85	0.14	0.783333
ENSSSCG00000000607	ART4	ADP-ribosyltransferase 4 [Source:VGNC Symbol;Acc:VGNC:103218]	0.418	-1.25995	1.12281039367E-13	7.80651712888E-13	yes	down	6.19	6.4	8.2	14.92	13.17	21.62	6.93	16.57
ENSSSCG00000000612	ATF7IP	activating transcription factor 7 interacting protein [Source:VGNC Symbol;Acc:VGNC:85611]	0.38	-1.39518	1.67889063862E-24	2.05866281776E-23	yes	down	7.4	6.56	6.19	19.03	17.09	22.05	6.71667	19.39
ENSSSCG00000000625	LRP6	LDL receptor related protein 6 [Source:VGNC Symbol;Acc:VGNC:89821]	2.369	1.24408	8.7701088425E-17	7.37291580894E-16	yes	up	11.71	12.77	10.85	5.19	4.83	6.3	11.7767	5.44
ENSSSCG00000000633	YBX3	Y-box binding protein 3 [Source:VGNC Symbol;Acc:VGNC:95021]	5.245	2.39098	1.90017440301E-92	1.26846607351E-90	yes	up	254.93	251.06	276.93	53.96	55.31	53.16	260.973	54.1433
ENSSSCG00000000636		killer cell lectin-like receptor subfamily A, member 1 [Source:NCBI gene (formerly Entrezgene);Acc:397612]	0.337	-1.56867	3.05741013218E-7	1.24540376026E-6	yes	down	1.17	1.32	1.03	8	5.98	9.35	1.17333	7.77667
ENSSSCG00000000638		-	0.159	-2.6544	0.00269742216883	0.00665192250677	yes	down	0	0.15	0.48	1.56	1.14	1.78	0.21	1.49333
ENSSSCG00000000640		-	0.134	-2.90259	2.45869925118E-20	2.50621922603E-19	yes	down	2.92	1.1	1.75	13.41	14.75	18.45	1.92333	15.5367
ENSSSCG00000000642	KLRD1	killer cell lectin like receptor D1 [Source:VGNC Symbol;Acc:VGNC:103295]	0.149	-2.74216	0.000626570897656	0.00170600279208	yes	down	0.17	1.07	0.31	4.35	2.78	3	0.516667	3.37667
ENSSSCG00000000645	GABARAPL1	GABA type A receptor associated protein like 1 [Source:VGNC Symbol;Acc:VGNC:103282]	2.501	1.32239	1.62989595333E-27	2.29483580686E-26	yes	up	110.86	101.68	116.34	47.79	46.14	49.84	109.627	47.9233
ENSSSCG00000000647	OLR1	oxidized low density lipoprotein receptor 1 [Source:VGNC Symbol;Acc:VGNC:91038]	5.383	2.42849	3.39028415197E-22	3.76321540869E-21	yes	up	7.77	5.81	6.59	1.44	1.24	1.41	6.72333	1.36333
ENSSSCG00000000648	CLEC7A	C-type lectin domain containing 7A [Source:VGNC Symbol;Acc:VGNC:86758]	2.142	1.09886	6.95582206184E-7	2.72579135477E-6	yes	up	19.34	18.18	21.95	12.05	12.84	11.84	19.8233	12.2433
ENSSSCG00000000650	CLEC1B	C-type lectin domain family 1 member B [Source:VGNC Symbol;Acc:VGNC:86751]	0.06	-4.06893	0.00209466460924	0.00525786704175	yes	down	0.16	0.14	0	2.16	1.64	1.74	0.1	1.84667
ENSSSCG00000000656	CLEC2B	C-type lectin domain family 2, member B [Source:NCBI gene (formerly Entrezgene);Acc:100520839]	4.485	2.16519	2.91210179841E-26	3.87982187965E-25	yes	up	39.74	29.37	45.23	14.52	9.89	10.84	38.1133	11.75
ENSSSCG00000000660	A2M	alpha-2-macroglobulin [Source:VGNC Symbol;Acc:VGNC:103209]	0.341	-1.55351	1.15984811035E-23	1.36774676484E-22	yes	down	13.37	18.79	13.43	42.38	47.45	55.87	15.1967	48.5667
ENSSSCG00000000661	PHC1	polyhomeotic homolog 1 [Source:VGNC Symbol;Acc:VGNC:91370]	2.042	1.03033	5.53057812521E-13	3.6599583212E-12	yes	up	14.26	15.39	14.38	7.48	8.22	7.56	14.6767	7.75333
ENSSSCG00000000663	KLRG1	killer cell lectin like receptor G1 [Source:HGNC Symbol;Acc:HGNC:6380]	0.217	-2.20738	9.14396956738E-25	1.13435131241E-23	yes	down	3.56	3.5	2.6	19.84	16.19	18.21	3.22	18.08
ENSSSCG00000000665	RIMKLB	ribosomal modification protein rimK like family member B [Source:VGNC Symbol;Acc:VGNC:92308]	2.258	1.17496	8.13476216969E-6	2.82379780625E-5	yes	up	2.61	2.29	2.4	1.01	0.92	1.2	2.43333	1.04333
ENSSSCG00000000667	AICDA	activation induced cytidine deaminase [Source:VGNC Symbol;Acc:VGNC:85196]	0.382	-1.38651	4.35549900275E-7	1.74549091017E-6	yes	down	1.62	1.86	2.08	5.92	4.57	5.4	1.85333	5.29667
ENSSSCG00000000672	CLSTN3	calsyntenin 3 [Source:VGNC Symbol;Acc:VGNC:86786]	2.378	1.24952	5.82017011013E-17	4.94300212378E-16	yes	up	73.36	78.58	86.2	32.84	38.83	42.9	79.38	38.19
ENSSSCG00000000680	GPR162	G protein-coupled receptor 162 [Source:VGNC Symbol;Acc:VGNC:88614]	0.025	-5.3172	0.00104862537757	0.00275876473867	yes	down	0	0	0	0.2	0.28	0.31	0	0.263333
ENSSSCG00000000681	P3H3	prolyl 3-hydroxylase 3 [Source:VGNC Symbol;Acc:VGNC:91131]	3.118	1.64054	5.73304704138E-17	4.87117641807E-16	yes	up	24.18	33.79	30.16	11.02	11.59	6.66	29.3767	9.75667
ENSSSCG00000000685	TPI1	triosephosphate isomerase 1 [Source:NCBI gene (formerly Entrezgene);Acc:100157582]	3.028	1.5982	1.72018812015E-36	3.24524027569E-35	yes	up	851.35	844.11	952.78	283.31	316.69	348.08	882.747	316.027
ENSSSCG00000000687	CD4	CD4 molecule [Source:VGNC Symbol;Acc:VGNC:86417]	0.171	-2.54439	3.0424554952E-68	1.23326030392E-66	yes	down	11.37	11.17	8.1	57.26	67.73	66.65	10.2133	63.88
ENSSSCG00000000693	NCAPD2	non-SMC condensin I complex subunit D2 [Source:VGNC Symbol;Acc:VGNC:90597]	0.423	-1.24288	8.01989425277E-16	6.38248524694E-15	yes	down	16.81	14.81	12.14	27.7	29.82	35.77	14.5867	31.0967
ENSSSCG00000000695	IFFO1	intermediate filament family orphan 1 [Source:VGNC Symbol;Acc:VGNC:89030]	0.366	-1.44834	1.0247262317E-13	7.14017270641E-13	yes	down	4.17	5.38	4	12.73	12.87	7.8	4.51667	11.1333
ENSSSCG00000000696	NOP2	NOP2 nucleolar protein [Source:VGNC Symbol;Acc:VGNC:103306]	32.305	5.01369	0.0226829772644	0.0459240086885	yes	up	5.07	7	6.82	0	0.61	0	6.29667	0.203333
ENSSSCG00000000703		vesicle associated membrane protein 1 [Source:VGNC Symbol;Acc:VGNC:94793]	0.114	-3.13451	3.36744948174E-27	4.66894302872E-26	yes	down	0.73	0.7	0.6	7.41	5.56	5.55	0.676667	6.17333
ENSSSCG00000000704	TAPBPL	TAP binding protein like [Source:VGNC Symbol;Acc:VGNC:93735]	0.467	-1.09728	1.76201267217E-19	1.71722031328E-18	yes	down	32.72	34.01	27.51	60.5	65.02	65.65	31.4133	63.7233
ENSSSCG00000000705	CD27	CD27 molecule [Source:VGNC Symbol;Acc:VGNC:86403]	0.187	-2.41613	8.72026723661E-20	8.58182175678E-19	yes	down	0.54	0.42	0.27	2.65	2.29	2.15	0.41	2.36333
ENSSSCG00000000706	LTBR	lymphotoxin beta receptor [Source:VGNC Symbol;Acc:VGNC:89889]	2.023	1.01649	8.82616048702E-16	7.00661355585E-15	yes	up	64.49	62.63	67.44	37.43	33.13	35.74	64.8533	35.4333
ENSSSCG00000000707	SCNN1A	sodium channel epithelial 1 subunit alpha [Source:VGNC Symbol;Acc:VGNC:92640]	0.304	-1.71808	0.00248554271004	0.00617167140331	yes	down	0.23	0.32	0.14	0.7	0.82	0.9	0.23	0.806667
ENSSSCG00000000709	PLEKHG6	pleckstrin homology and RhoGEF domain containing G6 [Source:VGNC Symbol;Acc:VGNC:91548]	0.113	-3.14908	1.58724749622E-9	8.02960498089E-9	yes	down	0.03	0.5	0.18	3.03	2.18	1.86	0.236667	2.35667
ENSSSCG00000000712	VWF	von Willebrand factor [Source:VGNC Symbol;Acc:VGNC:104094]	0.334	-1.58321	3.33059131419E-23	3.85379693154E-22	yes	down	3.18	3.71	4.15	11.22	13.34	10.37	3.68	11.6433
ENSSSCG00000000728	PARP11	poly(ADP-ribose) polymerase family member 11 [Source:VGNC Symbol;Acc:VGNC:103308]	2.584	1.36983	4.7207539004E-7	1.88632552253E-6	yes	up	8.53	7.72	7.84	4.66	3.87	2.05	8.03	3.52667
ENSSSCG00000000734	TSPAN11	tetraspanin 11 [Source:VGNC Symbol;Acc:VGNC:94500]	0.383	-1.38601	2.23350833126E-11	1.30643814523E-10	yes	down	3.66	2.92	4.35	10.67	10.62	9.65	3.64333	10.3133
ENSSSCG00000000736	TEAD4	TEA domain transcription factor 4 [Source:VGNC Symbol;Acc:VGNC:93856]	6.725	2.74952	1.6180007762E-54	4.79671907131E-53	yes	up	18.46	19.82	21.35	2.23	2.65	2.57	19.8767	2.48333
ENSSSCG00000000737	TULP3	TUB like protein 3 [Source:VGNC Symbol;Acc:VGNC:94591]	2.518	1.33236	8.15508136705E-15	6.1129490954E-14	yes	up	8.91	10.29	9.17	3.17	3.78	3.81	9.45667	3.58667
ENSSSCG00000000738	RHNO1	RAD9-HUS1-RAD1 interacting nuclear orphan 1 [Source:VGNC Symbol;Acc:VGNC:92282]	0.445	-1.16744	1.14738026603E-10	6.31836862964E-10	yes	down	5.67	5.89	4.58	12.41	13.36	13.66	5.38	13.1433
ENSSSCG00000000749	SLC6A12	solute carrier family 6 member 12 [Source:VGNC Symbol;Acc:VGNC:93155]	0.387	-1.37032	0.0143214341118	0.0303974230198	yes	down	0.09	0.37	0.32	0.86	0.62	0.76	0.26	0.746667
ENSSSCG00000000766	CECR2	CECR2 histone acetyl-lysine reader [Source:VGNC Symbol;Acc:VGNC:96576]	0.278	-1.84737	2.33845809881E-20	2.39003436951E-19	yes	down	1.4	1.67	0.98	5.82	5.46	4.62	1.35	5.3
ENSSSCG00000000774	USP18	ubiquitin specific peptidase 18 [Source:NCBI gene (formerly Entrezgene);Acc:396777]	2.631	1.39563	8.3249171847E-34	1.46894010065E-32	yes	up	146.78	142.72	133.12	55.99	54.62	62.44	140.873	57.6833
ENSSSCG00000000778	CPNE8	copine 8 [Source:VGNC Symbol;Acc:VGNC:86955]	7.449	2.89712	2.51959708329E-14	1.82697104118E-13	yes	up	1.93	1.46	1.47	0.38	0.34	0.51	1.62	0.41
ENSSSCG00000000779	KIF21A	kinesin family member 21A [Source:VGNC Symbol;Acc:VGNC:89464]	3.906	1.96584	0.0452914458452	0.0848831141725	yes	up	0.15	0.11	0.07	0.02	0.02	0.05	0.11	0.03
ENSSSCG00000000783	SLC2A13	solute carrier family 2 member 13 [Source:VGNC Symbol;Acc:VGNC:93047]	4.29	2.10099	4.21252060918E-25	5.32971792382E-24	yes	up	5.99	4.94	5.89	1.58	1.23	1.91	5.60667	1.57333
ENSSSCG00000000784	LRRK2	leucine rich repeat kinase 2 [Source:VGNC Symbol;Acc:VGNC:98094]	0.458	-1.1254	7.32764180171E-17	6.18476292123E-16	yes	down	8.17	6.86	7.02	18.13	15.37	19.82	7.35	17.7733
ENSSSCG00000000789	CNTN1	contactin 1 [Source:VGNC Symbol;Acc:VGNC:86848]	0.237	-2.07643	0.00145361225203	0.00374525845017	yes	down	0.22	0.01	0.12	0.39	0.53	0.81	0.116667	0.576667
ENSSSCG00000000795	ADAMTS20	ADAM metallopeptidase with thrombospondin type 1 motif 20 [Source:VGNC Symbol;Acc:VGNC:85082]	0.444	-1.1723	0.0188910993008	0.0390418778795	yes	down	0.16	0.23	0.11	0.35	0.39	0.4	0.166667	0.38
ENSSSCG00000000798	TWF1	twinfilin actin binding protein 1 [Source:VGNC Symbol;Acc:VGNC:94595]	4.826	2.2709	4.81171435966E-44	1.12579963915E-42	yes	up	33.12	29.16	36.84	8.13	5.99	8.47	33.04	7.53
ENSSSCG00000000801	TMEM117	transmembrane protein 117 [Source:VGNC Symbol;Acc:VGNC:94070]	2.422	1.27637	7.27069640572E-5	0.000225931210576	yes	up	1.86	1.18	1.22	0.68	0.64	0.58	1.42	0.633333
ENSSSCG00000000802	NELL2	neural EGFL like 2 [Source:VGNC Symbol;Acc:VGNC:90684]	0.396	-1.33549	9.46347159479E-15	7.06043765876E-14	yes	down	15.6	14.24	20.93	42.11	43.58	55.56	16.9233	47.0833
ENSSSCG00000000810	AMIGO2	adhesion molecule with Ig like domain 2 [Source:VGNC Symbol;Acc:VGNC:85281]	0.467	-1.09764	2.00361894064E-8	9.17120422312E-8	yes	down	3.83	3.67	3.74	7.9	7.98	10.42	3.74667	8.76667
ENSSSCG00000000811	PCED1B	PC-esterase domain containing 1B [Source:HGNC Symbol;Acc:HGNC:28255]	0.434	-1.20456	3.11691947626E-20	3.15526122168E-19	yes	down	30.17	27.43	21.71	63.08	56.75	55.88	26.4367	58.57
ENSSSCG00000000838	SLC41A2	solute carrier family 41 member 2 [Source:VGNC Symbol;Acc:VGNC:93114]	2.49	1.31591	1.18288724175E-14	8.75675968187E-14	yes	up	8.87	8.58	7.7	3.79	3	4.28	8.38333	3.69
ENSSSCG00000000840	WASHC4	WASH complex subunit 4 [Source:VGNC Symbol;Acc:VGNC:94895]	2.03	1.02128	2.61635050691E-13	1.77321135527E-12	yes	up	26.84	22.27	24.76	15.01	11.09	14.37	24.6233	13.49
ENSSSCG00000000849	HSP90B1	heat shock protein 90 beta family member 1 [Source:VGNC Symbol;Acc:VGNC:103290]	2.682	1.4231	6.55626361345E-32	1.0846809784E-30	yes	up	916.88	852.63	875.67	350.33	314.84	415.54	881.727	360.237
ENSSSCG00000000854		-	0.214	-2.22562	1.43800938284E-28	2.09736250093E-27	yes	down	1.05	1.3	0.87	4.52	5.53	6.36	1.07333	5.47
ENSSSCG00000000864	CHPT1	choline phosphotransferase 1 [Source:VGNC Symbol;Acc:VGNC:86659]	4.386	2.13278	6.98137840062E-45	1.66610595531E-43	yes	up	21.78	20.15	23.58	5.04	5.03	6.33	21.8367	5.46667
ENSSSCG00000000867	SPIC	Spi-C transcription factor [Source:VGNC Symbol;Acc:VGNC:104061]	0.029	-5.09972	9.45859146623E-192	3.40723449572E-189	yes	down	4.68	3.59	4.48	110.91	78.68	106.6	4.25	98.73
ENSSSCG00000000870	ARL1	ADP ribosylation factor like GTPase 1 [Source:VGNC Symbol;Acc:VGNC:85513]	2.482	1.31158	2.63560575654E-26	3.5212725755E-25	yes	up	28.38	29.16	32.3	12.87	12.51	14.31	29.9467	13.23
ENSSSCG00000000874	GAS2L3	growth arrest specific 2 like 3 [Source:VGNC Symbol;Acc:VGNC:88357]	0.33	-1.59889	4.56207375795E-5	0.00014550469794	yes	down	0.48	0.4	0.29	1.61	1.1	1.17	0.39	1.29333
ENSSSCG00000000895	SNRPF	small nuclear ribonucleoprotein polypeptide F [Source:NCBI gene (formerly Entrezgene);Acc:100155855]	2.336	1.22413	2.24672996573E-22	2.52767050711E-21	yes	up	151.75	158.84	154.52	51.78	67.76	71.86	155.037	63.8
ENSSSCG00000000900	VEZT	vezatin, adherens junctions transmembrane protein [Source:VGNC Symbol;Acc:VGNC:94819]	2.379	1.25054	1.73898353405E-14	1.272056461E-13	yes	up	7.32	6.53	7.64	3.49	3	3.38	7.16333	3.29
ENSSSCG00000000901	FGD6	FYVE, RhoGEF and PH domain containing 6 [Source:VGNC Symbol;Acc:VGNC:88099]	3.966	1.98781	6.70012057953E-22	7.35587706178E-21	yes	up	3.3	2.97	3.03	0.67	0.79	0.67	3.1	0.71
ENSSSCG00000000906	TMCC3	transmembrane and coiled-coil domain family 3 [Source:VGNC Symbol;Acc:VGNC:98375]	0.314	-1.67307	6.77037201729E-13	4.44344938309E-12	yes	down	1.47	1.01	0.87	3.52	3.52	3.02	1.11667	3.35333
ENSSSCG00000000907	PLXNC1	plexin C1 [Source:VGNC Symbol;Acc:VGNC:91584]	0.136	-2.8776	9.35317636338E-87	5.49448748091E-85	yes	down	10.19	9.18	6.57	72.73	60.57	73.67	8.64667	68.99
ENSSSCG00000000915	DCN	decorin [Source:VGNC Symbol;Acc:VGNC:103228]	5.02	2.32776	5.2256043248E-48	1.33736243658E-46	yes	up	105.66	101.11	131.06	22.35	21.44	28.79	112.61	24.1933
ENSSSCG00000000916	LUM	lumican [Source:VGNC Symbol;Acc:VGNC:89894]	4.928	2.30114	3.55172431001E-12	2.19732730158E-11	yes	up	3.14	2.59	5.11	0.92	0.68	0.82	3.61333	0.806667
ENSSSCG00000000924	C12orf50	chromosome 5 C12orf50 homolog [Source:VGNC Symbol;Acc:VGNC:86043]	15.99	3.99913	0.00452498135593	0.0107131627043	yes	up	0.38	0.29	0.44	0.04	0	0.04	0.37	0.0266666666667
ENSSSCG00000000926	CEP290	centrosomal protein 290 [Source:VGNC Symbol;Acc:VGNC:86567]	2.712	1.43962	7.79670902989E-10	4.04057461451E-9	yes	up	4.23	3.2	3.85	1.8	0.92	1.71	3.76	1.47667
ENSSSCG00000000927	TMTC3	transmembrane O-mannosyltransferase targeting cadherins 3 [Source:VGNC Symbol;Acc:VGNC:94243]	2.241	1.16422	4.15515996155E-7	1.66835570948E-6	yes	up	4.35	3.59	3.21	1.58	0.95	2.18	3.71667	1.57
ENSSSCG00000000939	ACSS3	acyl-CoA synthetase short chain family member 3 [Source:VGNC Symbol;Acc:VGNC:85037]	4.502	2.17062	1.0279152176E-47	2.61666097792E-46	yes	up	13.63	14.25	14.99	3.7	4.27	3.79	14.29	3.92
ENSSSCG00000000941	METTL25	methyltransferase like 25 [Source:VGNC Symbol;Acc:VGNC:90162]	0.433	-1.20866	2.40632603853E-6	8.86047767169E-6	yes	down	4.25	3.2	1.22	5.33	6.82	6.73	2.89	6.29333
ENSSSCG00000000943	OTOGL	otogelin like [Source:VGNC Symbol;Acc:VGNC:91091]	0.047	-4.42547	0.0209653630006	0.0427959703204	yes	down	0	0	0	0.04	0.03	0.06	0	0.0433333333333
ENSSSCG00000000951	CSRP2	cysteine and glycine rich protein 2 [Source:VGNC Symbol;Acc:VGNC:103226]	3.425	1.77629	1.04414491625E-26	1.41985859979E-25	yes	up	86.42	91.2	106.85	27.47	34.09	28.15	94.8233	29.9033
ENSSSCG00000000958	DYRK2	dual specificity tyrosine phosphorylation regulated kinase 2 [Source:VGNC Symbol;Acc:VGNC:87507]	0.439	-1.18614	2.96172688035E-20	3.00117099454E-19	yes	down	11.9	9.63	10.33	25.82	25.46	27.6	10.62	26.2933
ENSSSCG00000000959	LARGE1	LARGE xylosyl- and glucuronyltransferase 1 [Source:VGNC Symbol;Acc:VGNC:96402]	2.578	1.36637	1.58676800194E-14	1.16383306543E-13	yes	up	9.05	12.2	12.01	10.09	21.13	20.1	11.0867	17.1067
ENSSSCG00000000975	PANX2	pannexin 2 [Source:VGNC Symbol;Acc:VGNC:91167]	10.662	3.41441	0.000136490117005	0.00040869970418	yes	up	0.43	0.45	0.54	0.05	0.04	0.05	0.473333	0.0466666666667
ENSSSCG00000000985	EXOC2	exocyst complex component 2 [Source:VGNC Symbol;Acc:VGNC:87825]	0.439	-1.18911	2.05100618946E-20	2.10186850076E-19	yes	down	21.83	24.36	20.47	53.94	52.58	47.26	22.22	51.26
ENSSSCG00000001004	SLC22A23	solute carrier family 22 member 23 [Source:HGNC Symbol;Acc:HGNC:21106]	0.163	-2.6144	1.7805324744E-11	1.05179226489E-10	yes	down	0.22	0.43	0.28	2.71	2.06	1.42	0.31	2.06333
ENSSSCG00000001011	SERPINB1	serpin family B member 1 [Source:HGNC Symbol;Acc:HGNC:3311]	2.016	1.01173	7.51614156251E-18	6.76559050974E-17	yes	up	201.93	184.13	192.66	102.77	111.75	98.42	192.907	104.313
ENSSSCG00000001021		ras responsive element binding protein 1 [Source:VGNC Symbol;Acc:VGNC:92459]	0.437	-1.19586	0.000380232333237	0.00107023377652	yes	down	2.38	2.71	1.96	7.72	7.11	3.11	2.35	5.98
ENSSSCG00000001025	DSP	desmoplakin [Source:VGNC Symbol;Acc:VGNC:87459]	0.065	-3.94813	6.33498012079E-29	9.33957069237E-28	yes	down	0.1	0.21	0.1	1.67	2.54	2.11	0.136667	2.10667
ENSSSCG00000001041	PAK1IP1	PAK1 interacting protein 1 [Source:VGNC Symbol;Acc:VGNC:91157]	2.938	1.55474	1.15302786052E-29	1.76249863195E-28	yes	up	50.12	47.89	49.71	19.44	16.46	19.18	49.24	18.36
ENSSSCG00000001042	MAK	male germ cell associated kinase [Source:VGNC Symbol;Acc:VGNC:89959]	3.826	1.93594	0.00179346303617	0.00455148162788	yes	up	0.72	0.39	0.75	0.19	0.12	0.25	0.62	0.186667
ENSSSCG00000001052	PHACTR1	phosphatase and actin regulator 1 [Source:VGNC Symbol;Acc:VGNC:91365]	0.372	-1.42533	6.02438008422E-24	7.21565022384E-23	yes	down	10.64	10.53	11.19	35.69	32.91	26.28	10.7867	31.6267
ENSSSCG00000001061	JARID2	jumonji and AT-rich interaction domain containing 2 [Source:VGNC Symbol;Acc:VGNC:89279]	0.39	-1.35914	4.61473817546E-25	5.82317126543E-24	yes	down	8.63	8.28	6.83	22.18	21.12	22.29	7.91333	21.8633
ENSSSCG00000001062	DTNBP1	dystrobrevin binding protein 1 [Source:VGNC Symbol;Acc:VGNC:87463]	0.414	-1.27091	5.10611158911E-15	3.86541960584E-14	yes	down	13.93	15.43	15.59	39.95	43.2	40.36	14.9833	41.17
ENSSSCG00000001063	MYLIP	myosin regulatory light chain interacting protein [Source:VGNC Symbol;Acc:VGNC:103999]	0.428	-1.22508	4.73169446513E-16	3.81492866251E-15	yes	down	12.47	13.81	16.85	36.02	35.16	39.32	14.3767	36.8333
ENSSSCG00000001064		guanosine monophosphate reductase [Source:VGNC Symbol;Acc:VGNC:88514]	0.146	-2.77171	2.31972761038E-83	1.28000692305E-81	yes	down	9.03	9.51	6.95	123.52	110.03	94.23	8.49667	109.26
ENSSSCG00000001075	DEK	DEK proto-onco [Source:VGNC Symbol;Acc:VGNC:103934]	2.076	1.05407	2.00949193311E-15	1.56337489759E-14	yes	up	108.22	91.68	104.56	57.06	44.53	58.32	101.487	53.3033
ENSSSCG00000001085	DCDC2	doublecortin domain containing 2 [Source:VGNC Symbol;Acc:VGNC:87181]	0.039	-4.66859	0.00208863641257	0.00524480420739	yes	down	0	0.02	0	0.37	0.42	0.25	0.00666666666667	0.346667
ENSSSCG00000001091	KIAA0319	KIAA0319 [Source:VGNC Symbol;Acc:VGNC:89429]	9.836	3.29802	0.00991056071017	0.0218212922476	yes	up	0.13	0.1	0.09	0.01	0.02	0.01	0.106667	0.0133333333333
ENSSSCG00000001131	BTN2A2	butyrophilin subfamily 2 member A2 [Source:HGNC Symbol;Acc:HGNC:1137]	0.232	-2.1067	2.81950233509E-13	1.90413649032E-12	yes	down	1.13	0.94	1.05	4.78	3.3	3.37	1.04	3.81667
ENSSSCG00000001202	ZKSCAN8P1	ZKSCAN8 pseudogene 1 [Source:HGNC Symbol;Acc:HGNC:18777]	0.442	-1.17938	3.29634759134E-6	1.19396448898E-5	yes	down	2.3	3.2	3.49	6.77	3.44	6.77	2.99667	5.66
ENSSSCG00000001216	ZBED9	zinc finger BED-type containing 9 [Source:HGNC Symbol;Acc:HGNC:13851]	3.028	1.59854	0.0319907730454	0.0623875795476	yes	up	0.35	0.21	0.3	0.1	0.11	0.1	0.286667	0.103333
ENSSSCG00000001232		-	0.177	-2.4975	5.58901138308E-7	2.21426448072E-6	yes	down	0.45	0.31	0.25	2.09	1.92	2.12	0.336667	2.04333
ENSSSCG00000001234	TRIM10	tripartite motif containing 10 [Source:NCBI gene (formerly Entrezgene);Acc:100144459]	3.653	1.86902	0.00175053366552	0.00445259642182	yes	up	0.62	0.69	0.65	0.25	0.15	0.25	0.653333	0.216667
ENSSSCG00000001236	TRIM40	tripartite motif containing 40 [Source:VGNC Symbol;Acc:VGNC:94413]	0.056	-4.1679	0.0451460042551	0.0846271490662	yes	down	0	0	0	0.06	0.21	0.06	0	0.11
ENSSSCG00000001242	GABBR1	gamma-aminobutyric acid type B receptor subunit 1 [Source:VGNC Symbol;Acc:VGNC:88297]	0.316	-1.66261	1.43471513058E-32	2.42833167314E-31	yes	down	5.68	6.41	6.2	21.56	20.35	21.31	6.09667	21.0733
ENSSSCG00000001247	ZFP57	ZFP57 zinc finger protein [Source:NCBI gene (formerly Entrezgene);Acc:100141415]	0.066	-3.92469	6.4673279209E-25	8.091364657E-24	yes	down	0.1	0.34	0.13	3.23	2.81	3.56	0.19	3.2
ENSSSCG00000001248	MOG	myelin oligodendrocyte glycoprotein [Source:VGNC Symbol;Acc:VGNC:90296]	0.039	-4.664	5.58138698991E-6	1.97150491048E-5	yes	down	0.02	0.03	0.05	0.57	1.01	1.3	0.0333333333333	0.96
ENSSSCG00000001347	PPP1R10	protein phosphatase 1 regulatory subunit 10 [Source:VGNC Symbol;Acc:VGNC:91717]	0.45	-1.15082	2.44314524225E-18	2.24360408682E-17	yes	down	8.06	8.66	6.54	18.88	18.1	18.19	7.75333	18.39
ENSSSCG00000001382	DDR1	discoidin domain receptor tyrosine kinase 1 [Source:VGNC Symbol;Acc:VGNC:107135]	3.043	1.60573	7.41939153394E-27	1.01345814177E-25	yes	up	20.6	25.19	26.58	8.49	9.07	8.41	24.1233	8.65667
ENSSSCG00000001391	CCHCR1	coiled-coil alpha-helical rod protein 1 [Source:HGNC Symbol;Acc:HGNC:13930]	0.11	-3.1834	1.02765620802E-6	3.95405326954E-6	yes	down	0.24	0.14	0	1.64	0.94	1.23	0.126667	1.27
ENSSSCG00000001401	ATP6V1G2	ATPase H+ transporting V1 subunit G2 [Source:VGNC Symbol;Acc:VGNC:101485]	0.382	-1.38848	0.00926421072565	0.0205355057673	yes	down	0.52	0.62	0.77	2.04	1.49	1.93	0.636667	1.82
ENSSSCG00000001403	LTA	lymphotoxin alpha [Source:VGNC Symbol;Acc:VGNC:89881]	0.087	-3.5185	7.54267779682E-22	8.26663630866E-21	yes	down	0.45	0.71	0.69	8	7.51	7.55	0.616667	7.68667
ENSSSCG00000001404	TNF	tumor necrosis factor [Source:VGNC Symbol;Acc:VGNC:94249]	0.053	-4.22537	4.28452946992E-57	1.34761510115E-55	yes	down	0.55	0.59	0.45	10.95	10.6	11.03	0.53	10.86
ENSSSCG00000001427	C4A	complement C4A (Rodgers blood group) [Source:NCBI gene (formerly Entrezgene);Acc:445467]	3.978	1.99208	2.40301162067E-39	4.91728808809E-38	yes	up	313.09	414.39	384.53	85.92	119.84	98.76	370.67	101.507
ENSSSCG00000001437	AGER	advanced glycosylation end-product specific receptor [Source:VGNC Symbol;Acc:VGNC:85178]	0.424	-1.2371	6.01529493328E-18	5.4480081056E-17	yes	down	10.51	8.93	8.28	25.2	23.94	22.61	9.24	23.9167
ENSSSCG00000001439	GPSM3	G protein signaling modulator 3 [Source:VGNC Symbol;Acc:VGNC:88650]	0.388	-1.36474	6.26990253097E-21	6.59895143998E-20	yes	down	62.32	61.24	65.75	184.84	203.03	144.69	63.1033	177.52
ENSSSCG00000001441		-	0.034	-4.89426	5.22747845381E-5	0.000165593195023	yes	down	0.01	0.05	0	0.27	0.31	0.3	0.02	0.293333
ENSSSCG00000001453	HLA-DRA	MHC class II DR-alpha [Source:NCBI gene (formerly Entrezgene);Acc:100135040]	0.233	-2.10162	7.86315362704E-83	4.31388876573E-81	yes	down	357.32	383.29	324.76	1508.12	1704.98	1752.72	355.123	1655.27
ENSSSCG00000001456		MHC class II histocompatibility antigen SLA-DQA [Source:NCBI gene (formerly Entrezgene);Acc:100153387]	0.238	-2.06954	7.65274415513E-75	3.53768017941E-73	yes	down	384.25	387.25	355.89	1547.54	1731.81	1820.18	375.797	1699.84
ENSSSCG00000001457	SLA-DQB1	SLA-DQ beta1 domain [Source:NCBI gene (formerly Entrezgene);Acc:100037921]	0.28	-1.83437	2.60827117308E-64	9.78332283622E-63	yes	down	560.35	652.56	589.09	2064.61	2326.2	1734.31	600.667	2041.71
ENSSSCG00000001458		-	0.077	-3.69147	1.77227798977E-51	4.94683207319E-50	yes	down	2.48	1.8	1.17	28.59	27.87	29.02	1.81667	28.4933
ENSSSCG00000001459	HLA-DOB	MHC class II, DO beta [Source:NCBI gene (formerly Entrezgene);Acc:100135049]	0.086	-3.53721	3.67082771874E-101	2.98227416196E-99	yes	down	3.27	3.31	3.24	43.13	45.83	49.41	3.27333	46.1233
ENSSSCG00000001469	SLA-DMB	MHC class II, DM beta [Source:NCBI gene (formerly Entrezgene);Acc:100135050]	0.178	-2.4906	2.11576153724E-98	1.6222537859E-96	yes	down	24.16	22.67	22.15	140.09	151.79	131.02	22.9933	140.967
ENSSSCG00000001470	SLA-DMA	SLA-DM alpha chain [Source:NCBI gene (formerly Entrezgene);Acc:445528]	0.191	-2.38974	1.54168873036E-91	1.00801100137E-89	yes	down	81.12	78.62	65.97	474.31	483.44	519.65	75.2367	492.467
ENSSSCG00000001472	SLA-DOA	major histocompatibility complex, class II, DO alpha [Source:NCBI gene (formerly Entrezgene);Acc:100157996]	0.123	-3.01889	1.61570490692E-111	1.62352832016E-109	yes	down	6.35	6.6	5.78	54.71	55.5	59.23	6.24333	56.48
ENSSSCG00000001485	MLIP	muscular LMNA interacting protein [Source:VGNC Symbol;Acc:VGNC:90253]	8.039	3.00707	3.85387497823E-20	3.87866004662E-19	yes	up	3.68	3.95	5.43	0.78	0.44	0.55	4.35333	0.59
ENSSSCG00000001498	BEND6	BEN domain containing 6 [Source:VGNC Symbol;Acc:VGNC:85802]	5.739	2.5209	0.000238898957668	0.000693591681843	yes	up	0.75	1.1	0.65	0.06	0.22	0.2	0.833333	0.16
ENSSSCG00000001500	COL21A1	collagen type XXI alpha 1 chain [Source:HGNC Symbol;Acc:HGNC:17025]	0.151	-2.72869	2.26779207412E-48	5.86675965842E-47	yes	down	1.96	1.52	1.35	12.15	10.43	12.4	1.61	11.66
ENSSSCG00000001506	RGL2	ral guanine nucleotide dissociation stimulator like 2 [Source:VGNC Symbol;Acc:VGNC:92253]	0.477	-1.06666	0.00136663880639	0.00353548348124	yes	down	0.91	1.79	0.69	3.16	2.8	1.38	1.13	2.44667
ENSSSCG00000001523	GRM4	glutamate metabotropic receptor 4 [Source:VGNC Symbol;Acc:VGNC:98027]	0.075	-3.74433	0.00924906436499	0.0205114574116	yes	down	0	0.04	0	0.2	0.3	0.11	0.0133333333333	0.203333
ENSSSCG00000001534	ANKS1A	ankyrin repeat and sterile alpha motif domain containing 1A [Source:VGNC Symbol;Acc:VGNC:85348]	0.432	-1.21043	7.48259998045E-13	4.89574361984E-12	yes	down	6.86	7.99	5.29	19.19	17.89	13.83	6.71333	16.97
ENSSSCG00000001537	ZNF76	zinc finger protein 76 [Source:HGNC Symbol;Acc:HGNC:13149]	0.194	-2.36426	1.25090501309E-5	4.25633193905E-5	yes	down	2.29	3.38	0.8	13.41	10.25	12.75	2.15667	12.1367
ENSSSCG00000001538	DEF6	DEF6 guanine nucleotide exchange factor [Source:VGNC Symbol;Acc:VGNC:87238]	0.3	-1.73626	1.54110798331E-19	1.5050042771E-18	yes	down	4.1	4.02	5.16	16.56	18.77	11.39	4.42667	15.5733
ENSSSCG00000001544	TEAD3	TEA domain transcription factor 3 [Source:VGNC Symbol;Acc:VGNC:93855]	2.794	1.48256	1.95111398149E-20	2.00380140584E-19	yes	up	23.01	29.91	25.07	10.22	11.25	8.85	25.9967	10.1067
ENSSSCG00000001549	FKBP5	FKBP prolyl isomerase 5 [Source:VGNC Symbol;Acc:VGNC:88148]	2.739	1.45383	1.71822943727E-33	3.00682276961E-32	yes	up	227.95	216.07	205.51	83.66	79.58	101.24	216.51	88.16
ENSSSCG00000001550	ARMC12	armadillo repeat containing 12 [Source:VGNC Symbol;Acc:VGNC:85528]	2.849	1.51061	0.0441680740748	0.0830385888957	yes	up	0.88	0.11	2.3	2.46	0.07	0.21	1.09667	0.913333
ENSSSCG00000001553	LHFPL5	LHFPL tetraspan subfamily member 5 [Source:VGNC Symbol;Acc:VGNC:89708]	0.041	-4.59585	0.00355898565389	0.00857498158809	yes	down	0	0.02	0	0.16	0.1	0.44	0.00666666666667	0.233333
ENSSSCG00000001559	PNPLA1	patatin like phospholipase domain containing 1 [Source:VGNC Symbol;Acc:VGNC:91606]	0.066	-3.92579	0.0199348199458	0.0409286571035	yes	down	0.06	0	0	0.3	0.42	0.34	0.02	0.353333
ENSSSCG00000001560	BNIP5	BCL2 interacting protein 5 [Source:VGNC Symbol;Acc:VGNC:85857]	0.438	-1.18939	0.000144700284143	0.000432064095224	yes	down	0.71	0.62	0.76	1.81	1.72	1.73	0.696667	1.75333
ENSSSCG00000001561	ETV7	ETS variant transcription factor 7 [Source:VGNC Symbol;Acc:VGNC:87816]	3.558	1.83096	9.25783126829E-44	2.1476368721E-42	yes	up	28.66	28.17	29.66	13.19	11.01	11.33	28.83	11.8433
ENSSSCG00000001565	CDKN1A	cyclin dependent kinase inhibitor 1A [Source:VGNC Symbol;Acc:VGNC:86514]	7.874	2.97702	1.14849614911E-115	1.23881855812E-113	yes	up	76.76	83.56	80.08	10.92	11.69	10.65	80.1333	11.0867
ENSSSCG00000001567	CPNE5	copine 5 [Source:VGNC Symbol;Acc:VGNC:86953]	0.139	-2.84739	0.00645024084707	0.0147641803845	yes	down	0.07	0	0.05	0.22	0.2	0.49	0.04	0.303333
ENSSSCG00000001572	FGD2	FYVE, RhoGEF and PH domain containing 2 [Source:VGNC Symbol;Acc:VGNC:88095]	0.048	-4.37531	2.11709758494E-182	6.21840416795E-180	yes	down	4.03	5.87	4.02	113.22	101.11	94.82	4.64	103.05
ENSSSCG00000001573	PIM1	Pim-1 proto-oncogene, serine/threonine kinase [Source:HGNC Symbol;Acc:HGNC:8986]	5.365	2.42354	2.23361422991E-93	1.52846461926E-91	yes	up	226.36	194.82	224.42	42.99	43.12	44.77	215.2	43.6267
ENSSSCG00000001589	GLP1R	glucagon like peptide 1 receptor [Source:VGNC Symbol;Acc:VGNC:88489]	3.921	1.97118	0.0243887787972	0.0489828	yes	up	0.78	0.83	0.36	0.13	0.08	0.35	0.656667	0.186667
ENSSSCG00000001595	DAAM2	dishevelled associated activator of morphosis 2 [Source:VGNC Symbol;Acc:VGNC:87142]	3.953	1.98301	9.85395708693E-59	3.26051557545E-57	yes	up	42.2	42.96	37.88	10.4	10.9	12.56	41.0133	11.2867
ENSSSCG00000001613	TREML1	triggering receptor expressed on myeloid cells like 1 [Source:VGNC Symbol;Acc:VGNC:94385]	0.015	-6.07137	4.48972434991E-6	1.60100517909E-5	yes	down	0	0.07	0	2.32	1.86	1.9	0.0233333333333	2.02667
ENSSSCG00000001620	MDFI	MyoD family inhibitor [Source:VGNC Symbol;Acc:VGNC:90088]	0.365	-1.45588	7.63307037451E-5	0.000236307085439	yes	down	1.18	1.57	1.56	4.99	5.06	2.99	1.43667	4.34667
ENSSSCG00000001621	TFEB	transcription factor EB [Source:VGNC Symbol;Acc:VGNC:93917]	0.487	-1.03859	4.93779854049E-7	1.96975448673E-6	yes	down	7.6	9.02	7.25	19.37	19.88	11.64	7.95667	16.9633
ENSSSCG00000001625	PGC	progastricsin [Source:VGNC Symbol;Acc:VGNC:91347]	5.558	2.4746	2.64880874671E-13	1.79393602668E-12	yes	up	5.48	6.84	5.41	1.43	1.13	0.86	5.91	1.14
ENSSSCG00000001637	GUCA1B	guanylate cyclase activator 1B [Source:VGNC Symbol;Acc:VGNC:88747]	23.092	4.52935	1.59087056152E-20	1.64355523596E-19	yes	up	6.88	6.57	7.94	0.16	0.3	0.39	7.13	0.283333
ENSSSCG00000001639	TRERF1	transcriptional regulating factor 1 [Source:VGNC Symbol;Acc:VGNC:94387]	0.431	-1.21412	8.06023511082E-13	5.26285939589E-12	yes	down	2.02	2.14	1.6	5.12	4.69	4.83	1.92	4.88
ENSSSCG00000001650	PTCRA	pre T cell antigen receptor alpha [Source:VGNC Symbol;Acc:VGNC:91944]	0.052	-4.26244	0.0355433037522	0.0684203221654	yes	down	0	0	0	0.2	0.12	0.6	0	0.306667
ENSSSCG00000001660	PTK7	protein tyrosine kinase 7 (inactive) [Source:HGNC Symbol;Acc:HGNC:9618]	4.541	2.18294	4.52681509807E-67	1.80429966289E-65	yes	up	123.51	143.68	131.14	32	33.42	30.78	132.777	32.0667
ENSSSCG00000001664	TTBK1	tau tubulin kinase 1 [Source:VGNC Symbol;Acc:VGNC:98386]	0.08	-3.63978	0.000314605273832	0.000897019696534	yes	down	0	0.03	0.03	0.2	0.22	0.22	0.02	0.213333
ENSSSCG00000001667	ZNF318	zinc finger protein 318 [Source:VGNC Symbol;Acc:VGNC:95222]	0.379	-1.4007	2.41951055873E-22	2.71405967022E-21	yes	down	5.25	4.66	3.91	12.85	12.23	14.35	4.60667	13.1433
ENSSSCG00000001672	CRIP3	cysteine rich protein 3 [Source:VGNC Symbol;Acc:VGNC:86996]	0.082	-3.60284	1.44739229371E-7	6.09072375393E-7	yes	down	0.22	0.2	0.43	3.92	1.4	3.14	0.283333	2.82
ENSSSCG00000001676	LRRC73	leucine rich repeat containing 73 [Source:VGNC Symbol;Acc:VGNC:89854]	7.029	2.81334	0.00227304651111	0.00567429445477	yes	up	1.18	1.25	0.93	0.2	0.3	0	1.12	0.166667
ENSSSCG00000001680	ABCC10	ATP binding cassette subfamily C member 10 [Source:VGNC Symbol;Acc:VGNC:84953]	0.424	-1.23625	3.05380803756E-8	1.37637637047E-7	yes	down	3.56	5.33	2.97	11.98	10.59	6.92	3.95333	9.83
ENSSSCG00000001683	POLH	DNA polymerase eta [Source:VGNC Symbol;Acc:VGNC:91635]	0.433	-1.20643	1.98709908388E-11	1.16911234852E-10	yes	down	4.83	4.41	3.63	10.88	10.28	12.22	4.29	11.1267
ENSSSCG00000001695	VEGFA	vascular endothelial growth factor A [Source:VGNC Symbol;Acc:VGNC:94815]	4.878	2.28641	8.02424199426E-70	3.31599195139E-68	yes	up	97.3	105.34	94.3	20.13	16.47	18.59	98.98	18.3967
ENSSSCG00000001697	TMEM63B	transmembrane protein 63B [Source:VGNC Symbol;Acc:VGNC:94197]	2.351	1.23302	2.67444052616E-15	2.05971837537E-14	yes	up	24.45	27.1	26.1	8.21	6.7	11.26	25.8833	8.72333
ENSSSCG00000001716	RCAN2	regulator of calcineurin 2 [Source:VGNC Symbol;Acc:VGNC:92171]	2.279	1.18818	2.92194657253E-15	2.24309625906E-14	yes	up	18.55	18.93	18.28	9.22	8.07	9.5	18.5867	8.93
ENSSSCG00000001718	CYP39A1	cytochrome P450 family 39 subfamily A member 1 [Source:VGNC Symbol;Acc:VGNC:103375]	4.809	2.26583	1.06313301459E-33	1.86728017613E-32	yes	up	16.03	17.2	18.92	3.38	3.53	4.35	17.3833	3.75333
ENSSSCG00000001723	PLA2G7	phospholipase A2 group VII [Source:VGNC Symbol;Acc:VGNC:91501]	0.282	-1.82527	2.34931045935E-27	3.2931743972E-26	yes	down	10.89	7.75	7.41	32.11	28.89	35.76	8.68333	32.2533
ENSSSCG00000001727	TNFRSF21	TNF receptor superfamily member 21 [Source:VGNC Symbol;Acc:VGNC:94265]	0.181	-2.46763	5.17645057237E-102	4.33459624244E-100	yes	down	25.5	26.81	21.37	149.46	143.33	151.75	24.56	148.18
ENSSSCG00000001731	CENPQ	centromere protein Q [Source:VGNC Symbol;Acc:VGNC:86555]	2.472	1.3055	1.49658656653E-7	6.28388623889E-7	yes	up	2.52	1.92	2.23	1.09	0.7	1.1	2.22333	0.963333
ENSSSCG00000001735	RHAG	Rh associated glycoprotein [Source:VGNC Symbol;Acc:VGNC:92273]	2.476	1.30799	0.0128493	0.0275390685886	yes	up	1.1	0.96	0.94	0.41	0.47	0.43	1	0.436667
ENSSSCG00000001750	PAQR8	progestin and adipoQ receptor family member 8 [Source:VGNC Symbol;Acc:VGNC:91178]	0.404	-1.30635	6.33512233429E-13	4.16782066183E-12	yes	down	3.55	3.16	3.13	15.2	10.81	12.16	3.28	12.7233
ENSSSCG00000001755	HYKK	hydroxylysine kinase [Source:VGNC Symbol;Acc:VGNC:89012]	0.428	-1.22559	0.000699289223644	0.00189132028018	yes	down	0.44	0.38	0.53	1.17	0.87	1.43	0.45	1.15667
ENSSSCG00000001762	CIB2	calcium and integrin binding family member 2 [Source:VGNC Symbol;Acc:VGNC:103923]	5.591	2.48299	1.66828573952E-29	2.52170561422E-28	yes	up	18.89	19.39	19.28	3.81	4.29	3.64	19.1867	3.91333
ENSSSCG00000001773	TMED3	transmembrane p24 trafficking protein 3 [Source:VGNC Symbol;Acc:VGNC:94055]	2.697	1.43146	1.52256664573E-22	1.72413062873E-21	yes	up	64.98	89.46	97.43	33.28	33.94	26.43	83.9567	31.2167
ENSSSCG00000001780	FAH	fumarylacetoacetate hydrolase [Source:VGNC Symbol;Acc:VGNC:87881]	2.643	1.4023	1.08330892794E-16	9.06333656975E-16	yes	up	25.01	25.18	24.84	9.71	9.91	11.73	25.01	10.45
ENSSSCG00000001787	IL16	interleukin 16 [Source:VGNC Symbol;Acc:VGNC:89084]	0.088	-3.49835	9.17053176845E-145	1.52246776107E-142	yes	down	6.56	6.66	6.07	78.69	83.78	92.22	6.43	84.8967
ENSSSCG00000001788	STARD5	StAR related lipid transfer domain containing 5 [Source:VGNC Symbol;Acc:VGNC:93535]	0.481	-1.05671	4.80644202356E-5	0.000152915499273	yes	down	4.37	4.47	4.33	9.66	9.58	10.6	4.39	9.94667
ENSSSCG00000001793	ADAMTSL3	ADAMTS like 3 [Source:VGNC Symbol;Acc:VGNC:85092]	2.411	1.26987	6.33593809816E-16	5.06981266429E-15	yes	up	8.17	9.14	9.93	3.83	3.84	4.71	9.08	4.12667
ENSSSCG00000001801	BTBD1	BTB domain containing 1 [Source:VGNC Symbol;Acc:VGNC:85900]	2.027	1.01934	1.03745341588E-12	6.71653462735E-12	yes	up	29.47	25.26	26.88	14.98	12.91	16.81	27.2033	14.9
ENSSSCG00000001804	HOMER2	homer scaffold protein 2 [Source:VGNC Symbol;Acc:VGNC:88929]	0.49	-1.02803	0.0229519154836	0.0464143597514	yes	down	0.4	0.4	0.49	1.08	0.99	0.8	0.43	0.956667
ENSSSCG00000001810	PDE8A	phosphodiesterase 8A [Source:VGNC Symbol;Acc:VGNC:91263]	2.057	1.04023	1.64538820458E-16	1.36285256407E-15	yes	up	47.99	45.87	41.99	23.06	21.81	27.16	45.2833	24.01
ENSSSCG00000001844	PLIN1	perilipin 1 [Source:VGNC Symbol;Acc:VGNC:91557]	0.374	-1.41891	0.00848049434615	0.0189456585604	yes	down	0.12	0.42	0.27	0.75	0.64	1.01	0.27	0.8
ENSSSCG00000001848	MESP2	mesoderm posterior bHLH transcription factor 2 [Source:VGNC Symbol;Acc:VGNC:90149]	2.241	1.16426	0.0397555956299	0.0756065177574	yes	up	0.74	1.42	1.94	0.61	0.95	0.42	1.36667	0.66
ENSSSCG00000001849	ANPEP	alanyl aminopeptidase, membrane [Source:VGNC Symbol;Acc:VGNC:85362]	0.103	-3.28457	4.8913118232E-72	2.12721925578E-70	yes	down	2.2	1.96	2.76	23.19	21.71	28.14	2.30667	24.3467
ENSSSCG00000001863	TMEM266	transmembrane protein 266 [Source:VGNC Symbol;Acc:VGNC:94166]	11.826	3.56388	0.0207734201936	0.0424586380832	yes	up	0.35	0.2	0.11	0.04	0.03	0	0.22	0.0233333333333
ENSSSCG00000001866	RCN2	reticulocalbin 2 [Source:VGNC Symbol;Acc:VGNC:92181]	2.454	1.29537	8.14846091625E-24	9.6747771028E-23	yes	up	65.92	59.52	65.75	26.96	26.3	29.25	63.73	27.5033
ENSSSCG00000001872	LINGO1	leucine rich repeat and Ig domain containing 1 [Source:VGNC Symbol;Acc:VGNC:89733]	2.233	1.15922	0.0209065941563	0.0426897000675	yes	up	1.13	1.37	0.57	0.48	0.5	0.26	1.02333	0.413333
ENSSSCG00000001873	CSPG4	chondroitin sulfate proteoglycan 4 [Source:VGNC Symbol;Acc:VGNC:87043]	2.721	1.44415	1.25025265138E-7	5.30204878279E-7	yes	up	1.2	1.87	1.78	0.69	0.77	0.49	1.61667	0.65
ENSSSCG00000001880	SIN3A	SIN3 transcription regulator family member A [Source:VGNC Symbol;Acc:VGNC:92879]	0.482	-1.05229	7.50118854119E-18	6.75531564285E-17	yes	down	15.35	15.26	15.06	33.02	31.88	38.53	15.2233	34.4767
ENSSSCG00000001885	C15orf39	chromosome 7 C15orf39 homolog [Source:VGNC Symbol;Acc:VGNC:86070]	0.215	-2.21918	3.47570380399E-27	4.80507871294E-26	yes	down	3.45	4.98	2.42	22.06	21.69	14.25	3.61667	19.3333
ENSSSCG00000001887	SCAMP5	secretory carrier membrane protein 5 [Source:VGNC Symbol;Acc:VGNC:92609]	0.359	-1.47888	3.39745419155E-24	4.10792877929E-23	yes	down	7.13	7.2	6.4	21.55	21.74	23.54	6.91	22.2767
ENSSSCG00000001892	SCAMP2	secretory carrier membrane protein 2 [Source:VGNC Symbol;Acc:VGNC:92606]	0.385	-1.37858	4.13332863115E-30	6.40531738846E-29	yes	down	27.42	32.03	28.55	81.25	80.07	88.54	29.3333	83.2867
ENSSSCG00000001900	CSK	C-terminal Src kinase [Source:VGNC Symbol;Acc:VGNC:87037]	0.298	-1.7444	1.45271006248E-47	3.67352854475E-46	yes	down	71.2	79.15	61.56	268.55	269.96	235.55	70.6367	258.02
ENSSSCG00000001901	CYP1A2	cytochrome P450 family 1 subfamily A member 2 [Source:VGNC Symbol;Acc:VGNC:103346]	0.07	-3.83653	4.0331756111E-11	2.31165982489E-10	yes	down	0.28	0.58	0	4.79	5.36	6.46	0.286667	5.53667
ENSSSCG00000001906	CYP1A1	cytochrome P450 family 1 subfamily A member 1 [Source:VGNC Symbol;Acc:VGNC:103347]	0.023	-5.41224	5.00602433212E-43	1.13915395172E-41	yes	down	0.43	0.29	0.19	13.4	13.32	16.68	0.303333	14.4667
ENSSSCG00000001908	CCDC33	coiled-coil domain containing 33 [Source:VGNC Symbol;Acc:VGNC:86293]	0.198	-2.33423	8.13177587643E-17	6.85438697716E-16	yes	down	2.81	1.22	2.79	7.89	7.81	9.82	2.27333	8.50667
ENSSSCG00000001909	STRA6	signaling receptor and transporter of retinol STRA6 [Source:VGNC Symbol;Acc:VGNC:93573]	7.485	2.90393	2.46762947502E-7	1.01381497605E-6	yes	up	1.12	0.9	1.03	0.12	0.15	0.18	1.01667	0.15
ENSSSCG00000001910	ISLR	immunoglobulin superfamily containing leucine rich repeat [Source:VGNC Symbol;Acc:VGNC:98052]	2.207	1.14208	4.55875394093E-19	4.34093417657E-18	yes	up	62.86	78.23	74.75	35.24	35.34	36.01	71.9467	35.53
ENSSSCG00000001914	LOXL1	lysyl oxidase like 1 [Source:VGNC Symbol;Acc:VGNC:89780]	3.427	1.77694	3.60276346126E-9	1.75918056272E-8	yes	up	3.83	5.07	5.08	1.46	1.94	1.03	4.66	1.47667
ENSSSCG00000001917	CD276	CD276 molecule [Source:VGNC Symbol;Acc:VGNC:86405]	2.693	1.42924	4.64258101963E-13	3.08836783369E-12	yes	up	30.37	42.15	35.39	16.52	17.47	10.52	35.97	14.8367
ENSSSCG00000001921	NEO1	neogenin 1 [Source:HGNC Symbol;Acc:HGNC:7754]	3.044	1.60593	1.39142625656E-35	2.56419981565E-34	yes	up	28.78	28.37	31.84	10.02	10.32	11.66	29.6633	10.6667
ENSSSCG00000001930		-	2.364	1.24134	1.51089283522E-29	2.29300206756E-28	yes	up	986.75	1022.31	1043	442.48	489.98	450.29	1017.35	460.917
ENSSSCG00000001931		-	2.926	1.54918	0.00533972722749	0.0124491	yes	up	0.69	0.76	0.75	0.27	0.23	0.34	0.733333	0.28
ENSSSCG00000001934	SEC23A	SEC23 homolog A, COPII coat complex component [Source:VGNC Symbol;Acc:VGNC:98307]	2.295	1.19828	2.20322312189E-18	2.02815505511E-17	yes	up	25.56	24.73	25.93	11.57	10.01	13.78	25.4067	11.7867
ENSSSCG00000001959	CFL2	cofilin 2 [Source:VGNC Symbol;Acc:VGNC:86611]	7.732	2.95076	2.92749483789E-73	1.31820121332E-71	yes	up	56.68	49.31	68.41	7.77	6.37	8.8	58.1333	7.64667
ENSSSCG00000001963	EGLN3	egl-9 family hypoxia inducible factor 3 [Source:VGNC Symbol;Acc:VGNC:87589]	4.195	2.06856	9.17829139973E-57	2.86326698372E-55	yes	up	76.8	74.17	87.65	19.83	21.02	21.55	79.54	20.8
ENSSSCG00000001964	NPAS3	neuronal PAS domain protein 3 [Source:VGNC Symbol;Acc:VGNC:90838]	0.289	-1.79029	0.00649258864868	0.0148433124752	yes	down	0.32	0.31	0.4	0.66	0.59	2.21	0.343333	1.15333
ENSSSCG00000001966	ARHGAP5	Rho GTPase activating protein 5 [Source:VGNC Symbol;Acc:VGNC:85480]	2.716	1.44172	3.82886396577E-22	4.24017812265E-21	yes	up	16.6	15.9	18.91	6.97	5.25	7.46	17.1367	6.56
ENSSSCG00000001973	SCFD1	sec1 family domain containing 1 [Source:VGNC Symbol;Acc:VGNC:92619]	2.156	1.10867	1.67776577036E-11	9.92929450953E-11	yes	up	27.84	27.66	28	15.12	10.76	16.03	27.8333	13.97
ENSSSCG00000001975	PRKD1	protein kinase D1 [Source:VGNC Symbol;Acc:VGNC:91812]	4.187	2.06601	6.46907688623E-24	7.74342419511E-23	yes	up	8.75	6.99	7.08	1.81	1.84	2.31	7.60667	1.98667
ENSSSCG00000001988	ADCY4	adenylate cyclase 4 [Source:VGNC Symbol;Acc:VGNC:85108]	0.209	-2.25553	4.99757308881E-53	1.43048973631E-51	yes	down	4.55	4.97	4.38	29.4	27.09	25.43	4.63333	27.3067
ENSSSCG00000001989	CIDEB	cell death inducing DFFA like effector b [Source:VGNC Symbol;Acc:VGNC:86699]	0.059	-4.07196	1.12540610241E-77	5.6841939966E-76	yes	down	1.7	1.44	2.46	33.59	29.95	35.98	1.86667	33.1733
ENSSSCG00000001992	RABGGTA	Rab geranylgeranyltransferase subunit alpha [Source:VGNC Symbol;Acc:VGNC:92046]	0.284	-1.81749	0.00401986775634	0.00959278399968	yes	down	0.52	2.49	2.1	8.5	5.33	6.01	1.70333	6.61333
ENSSSCG00000001993	TGM1	transglutaminase 1 [Source:VGNC Symbol;Acc:VGNC:93936]	13.278	3.73097	2.13788878947E-18	1.97086300186E-17	yes	up	17.64	15.58	13.41	1.6	5.11	2.86	15.5433	3.19
ENSSSCG00000002009	PCK2	phosphoenolpyruvate carboxykinase 2, mitochondrial [Source:VGNC Symbol;Acc:VGNC:91223]	2.045	1.03204	2.09888896047E-12	1.32469381928E-11	yes	up	37.55	47.73	36.48	21.1	23.17	20.64	40.5867	21.6367
ENSSSCG00000002013	DHRS4	dehydrogenase/reductase (SDR family) member 4 [Source:NCBI gene (formerly Entrezgene);Acc:397082]	2.482	1.31134	8.76123533004E-13	5.70301755612E-12	yes	up	82.14	92.83	112.83	42.45	50.82	32.38	95.9333	41.8833
ENSSSCG00000002014	JPH4	junctophilin 4 [Source:VGNC Symbol;Acc:VGNC:89292]	0.158	-2.66643	1.2426429138E-16	1.03781883247E-15	yes	down	0.25	0.24	0.17	1.62	1.49	1.54	0.22	1.55
ENSSSCG00000002026	EFS	embryonal Fyn-associated substrate [Source:VGNC Symbol;Acc:VGNC:87581]	2.353	1.23425	0.000193515421776	0.000568415639453	yes	up	2	3.18	2.42	1.25	1.42	1.01	2.53333	1.22667
ENSSSCG00000002029	MYH7	myosin heavy chain 7 [Source:NCBI gene (formerly Entrezgene);Acc:396860]	0.364	-1.45614	0.00198834416751	0.00501207642541	yes	down	0.16	0.13	0.23	0.54	0.48	0.52	0.173333	0.513333
ENSSSCG00000002032	SLC7A8	solute carrier family 7 member 8 [Source:VGNC Symbol;Acc:VGNC:93176]	0.003	-8.55038	2.33654433673E-58	7.63857953371E-57	yes	down	0.02	0	0.14	19.52	17.37	20.05	0.0533333333333	18.98
ENSSSCG00000002036		-	2.413	1.27067	5.52055040999E-8	2.42183705026E-7	yes	up	46.41	50.35	47.84	19.18	29.36	15.7	48.2	21.4133
ENSSSCG00000002037	CDH24	cadherin 24 [Source:VGNC Symbol;Acc:VGNC:86485]	0.438	-1.19137	2.87877709212E-7	1.17640437163E-6	yes	down	1.85	2.52	1.71	5.72	4.35	4.05	2.02667	4.70667
ENSSSCG00000002041	SLC7A7	solute carrier family 7 member 7 [Source:VGNC Symbol;Acc:VGNC:93175]	0.143	-2.80397	5.2710283362E-81	2.79540202763E-79	yes	down	5.98	7.49	6.92	51.33	49.94	61.04	6.79667	54.1033
ENSSSCG00000002062		-	0.048	-4.3696	0.00583787229442	0.0134870108719	yes	down	0	0	0.43	2.69	2.84	5.21	0.143333	3.58
ENSSSCG00000002077		-	0.043	-4.54633	1.00880638677E-30	1.59043200134E-29	yes	down	1.43	1.71	0.61	29.13	28.69	38.54	1.25	32.12
ENSSSCG00000002078		-	0.039	-4.68623	0.00987026	0.0217526257415	yes	down	0	0	0	0.87	0.95	1.42	0	1.08
ENSSSCG00000002081		-	0.221	-2.17877	5.28653264456E-5	0.000167325068385	yes	down	0.56	0.7	0.44	3.18	2.56	2.71	0.566667	2.81667
ENSSSCG00000002099		-	0.073	-3.78382	9.65715372819E-20	9.49404629138E-19	yes	down	2.99	3.03	0.46	26.36	34.21	34.43	2.16	31.6667
ENSSSCG00000002127	CHD8	chromodomain helicase DNA binding protein 8 [Source:VGNC Symbol;Acc:VGNC:86634]	0.481	-1.05736	4.04478672084E-16	3.26939322922E-15	yes	down	40.14	35.29	34.69	54.74	51.48	60.15	36.7067	55.4567
ENSSSCG00000002129	RPGRIP1	RPGR interacting protein 1 [Source:VGNC Symbol;Acc:VGNC:92423]	0.254	-1.97774	0.0152339533399	0.0321875	yes	down	0.15	0.23	0.06	0.7	0.44	0.52	0.146667	0.553333
ENSSSCG00000002140	KLHL33	kelch like family member 33 [Source:HGNC Symbol;Acc:HGNC:31952]	0.022	-5.48328	0.000552994686712	0.00151844880752	yes	down	0	0	0	0.13	0.13	0.27	0	0.176667
ENSSSCG00000002144	CCNB1IP1	cyclin B1 interacting protein 1 [Source:HGNC Symbol;Acc:HGNC:19437]	3.735	1.90103	2.48349189638E-29	3.71880998319E-28	yes	up	52.45	41.49	47.79	13.78	11.49	13.12	47.2433	12.7967
ENSSSCG00000002243	SLC12A6	solute carrier family 12 member 6 [Source:VGNC Symbol;Acc:VGNC:92925]	0.482	-1.05328	3.55475291212E-16	2.87817398635E-15	yes	down	12.93	11.73	10.32	25.41	26	29.5	11.66	26.97
ENSSSCG00000002245	KATNBL1	katanin regulatory subunit B1 like 1 [Source:VGNC Symbol;Acc:VGNC:89313]	2.45	1.29273	1.0203698322E-9	5.24243833057E-9	yes	up	4.94	4.85	5.61	2.28	2.06	2.17	5.13333	2.17
ENSSSCG00000002254	NR2F2	nuclear receptor subfamily 2 group F member 2 [Source:VGNC Symbol;Acc:VGNC:90881]	3.149	1.65508	8.23033645401E-42	1.79992650149E-40	yes	up	176.84	180.81	198.2	64.27	65.09	67.35	185.283	65.57
ENSSSCG00000002257	MCTP2	multiple C2 and transmembrane domain containing 2 [Source:VGNC Symbol;Acc:VGNC:90084]	3.335	1.73781	2.43866419476E-18	2.24056673755E-17	yes	up	8.21	6.4	6.61	2.53	1.83	2.45	7.07333	2.27
ENSSSCG00000002260		-	0.236	-2.08571	1.96853626234E-19	1.91556036293E-18	yes	down	1.35	1.53	1.31	5.06	7.62	6.66	1.39667	6.44667
ENSSSCG00000002265	FAM174B	family with sequence similarity 174 member B [Source:VGNC Symbol;Acc:VGNC:87932]	4.802	2.26364	3.92224364095E-21	4.17876537907E-20	yes	up	7.73	7.03	8.41	2.06	1.43	1.8	7.72333	1.76333
ENSSSCG00000002268	AKAP5	A-kinase anchoring protein 5 [Source:VGNC Symbol;Acc:VGNC:85220]	0.198	-2.33789	1.1137770829E-23	1.31504218099E-22	yes	down	0.83	0.78	0.52	3.78	3.14	4.14	0.71	3.68667
ENSSSCG00000002274		-	0.078	-3.68283	0.00136880296489	0.00354060238527	yes	down	0.46	0	0.43	5.5	4.87	1.76	0.296667	4.04333
ENSSSCG00000002280	RAB15	RAB15, member RAS onco family [Source:VGNC Symbol;Acc:VGNC:98239]	5.334	2.41512	3.57778060289E-8	1.6011952009E-7	yes	up	2.01	1.24	1.51	0.37	0.24	0.36	1.58667	0.323333
ENSSSCG00000002290	PLEK2	pleckstrin 2 [Source:VGNC Symbol;Acc:VGNC:91532]	6.243	2.64214	1.89992649737E-9	9.55820729586E-9	yes	up	1.88	2.04	2.19	0.33	0.36	0.42	2.03667	0.37
ENSSSCG00000002292	PLEKHH1	pleckstrin homology, MyTH4 and FERM domain containing H1 [Source:HGNC Symbol;Acc:HGNC:17733]	0.084	-3.57808	1.37821465372E-30	2.16388767836E-29	yes	down	0.19	0.32	0.19	3.19	2.91	3.32	0.233333	3.14
ENSSSCG00000002294	ARG2	arginase 2 [Source:VGNC Symbol;Acc:VGNC:85455]	6.229	2.63901	3.62097268548E-13	2.42737396458E-12	yes	up	9.28	5.88	4.96	1.07	1.44	1.04	6.70667	1.18333
ENSSSCG00000002298	ZFYVE26	zinc finger FYVE-type containing 26 [Source:VGNC Symbol;Acc:VGNC:95160]	0.335	-1.57947	2.13790376868E-21	2.29954133812E-20	yes	down	3.08	3.61	2.12	9.26	9.76	9.61	2.93667	9.54333
ENSSSCG00000002305	EXD2	exonuclease 3'-5' domain containing 2 [Source:VGNC Symbol;Acc:VGNC:97990]	0.469	-1.09357	1.74851388613E-10	9.4863958835E-10	yes	down	2.49	2.73	2.46	5.97	5.82	6.19	2.56	5.99333
ENSSSCG00000002314	SMOC1	SPARC related modular calcium binding 1 [Source:VGNC Symbol;Acc:VGNC:93259]	0.011	-6.4476	7.8625095807E-184	2.38271480817E-181	yes	down	0.75	1	0.95	88.6	79.58	70.72	0.9	79.6333
ENSSSCG00000002333	DPF3	double PHD fingers 3 [Source:VGNC Symbol;Acc:VGNC:87414]	0.249	-2.00732	1.02810991652E-8	4.83583999169E-8	yes	down	0.5	0.67	0.25	1.91	2.38	2.12	0.473333	2.13667
ENSSSCG00000002344	RIOX1	ribosomal oxygenase 1 [Source:VGNC Symbol;Acc:VGNC:92317]	0.47	-1.08945	1.81870662951E-6	6.78708893091E-6	yes	down	3.56	2.91	1.8	6.29	6.17	6.96	2.75667	6.47333
ENSSSCG00000002350	MIDEAS	mitotic deacetylase associated SANT domain protein [Source:VGNC Symbol;Acc:VGNC:90215]	0.409	-1.28878	1.01053854716E-24	1.25036953612E-23	yes	down	11.13	11.41	9	29.08	28.77	26.2	10.5133	28.0167
ENSSSCG00000002351		-	8.734	3.1267	1.25369718694E-70	5.29548378167E-69	yes	up	39.85	37.75	44.4	4.9	4.45	5.69	40.6667	5.01333
ENSSSCG00000002357	ALDH6A1	aldehyde dehydrogenase 6 family member A1 [Source:VGNC Symbol;Acc:VGNC:85242]	0.461	-1.11835	4.34977065327E-14	3.10916590461E-13	yes	down	7.04	6.39	7.25	15.82	15.08	18.26	6.89333	16.3867
ENSSSCG00000002368	LTBP2	latent transforming growth factor beta binding protein 2 [Source:VGNC Symbol;Acc:VGNC:89886]	3.641	1.86427	2.6576383435E-39	5.42669852986E-38	yes	up	18.67	24.03	19.65	6.35	6.79	5.31	20.7833	6.15
ENSSSCG00000002370	AREL1	apoptosis resistant E3 ubiquitin protein ligase 1 [Source:VGNC Symbol;Acc:VGNC:85445]	0.448	-1.15886	2.71522850248E-15	2.08860364904E-14	yes	down	20.82	14.91	14.17	35.38	34.81	39.25	16.6333	36.48
ENSSSCG00000002372	YLPM1	YLP motif containing 1 [Source:VGNC Symbol;Acc:VGNC:95034]	0.437	-1.19383	1.04142804786E-22	1.18775055494E-21	yes	down	11.49	11.29	11.23	25.72	26.1	30.28	11.3367	27.3667
ENSSSCG00000002373	PROX2	prospero homeobox 2 [Source:VGNC Symbol;Acc:VGNC:91838]	0.048	-4.37028	0.0258225780252	0.0515584011499	yes	down	0	0	0	0.22	0.24	0.08	0	0.18
ENSSSCG00000002379		acylphosphatase 1 [Source:NCBI gene (formerly Entrezgene);Acc:100155997]	3.744	1.90454	1.0418872721E-5	3.57828958425E-5	yes	up	8.64	4.74	6.33	2.3	1.85	1.64	6.57	1.93
ENSSSCG00000002383	FOS	Fos proto-onco, AP-1 transcription factor subunit [Source:NCBI gene (formerly Entrezgene);Acc:100144486]	4.908	2.295	1.13978090277E-35	2.10451615045E-34	yes	up	60.02	63.05	83.85	19.44	13.75	13.9	68.9733	15.6967
ENSSSCG00000002385	TGFB3	transforming growth factor beta 3 [Source:VGNC Symbol;Acc:VGNC:98367]	16.508	4.04507	4.46021878301E-179	1.27096264187E-176	yes	up	98.17	89.99	75.5	5.48	5.46	6.72	87.8867	5.88667
ENSSSCG00000002389	VASH1	vasohibin 1 [Source:VGNC Symbol;Acc:VGNC:94801]	0.103	-3.27957	7.87512158177E-126	9.82691642086E-124	yes	down	3.66	3.3	2.68	37.08	35.93	32.91	3.21333	35.3067
ENSSSCG00000002390	ANGEL1	angel homolog 1 [Source:VGNC Symbol;Acc:VGNC:85301]	0.309	-1.69513	1.42129871405E-16	1.18391950474E-15	yes	down	1.67	1.72	1.07	4.65	5.19	5.95	1.48667	5.26333
ENSSSCG00000002404	SPTLC2	serine palmitoyltransferase long chain base subunit 2 [Source:VGNC Symbol;Acc:VGNC:93440]	0.471	-1.08499	5.14433662393E-16	4.14062710051E-15	yes	down	10.5	8.96	9.02	20.78	20.66	24.59	9.49333	22.01
ENSSSCG00000002408	ADCK1	aarF domain containing kinase 1 [Source:VGNC Symbol;Acc:VGNC:85102]	0.404	-1.30828	0.0010429779878	0.00274630584154	yes	down	0.53	0.57	0.33	1.27	1.37	1.29	0.476667	1.31
ENSSSCG00000002412	STON2	stonin 2 [Source:VGNC Symbol;Acc:VGNC:93568]	0.084	-3.57675	1.83408219872E-26	2.47115718686E-25	yes	down	0.2	0.16	0.37	3.31	2.85	3.11	0.243333	3.09
ENSSSCG00000002424	SPATA7	spermatosis associated 7 [Source:VGNC Symbol;Acc:VGNC:93389]	2.004	1.00267	0.00385238195298	0.00922484337718	yes	up	2.44	2.66	3.14	1.31	1.7	1.46	2.74667	1.49
ENSSSCG00000002425	PTPN21	protein tyrosine phosphatase non-receptor type 21 [Source:VGNC Symbol;Acc:VGNC:91977]	2.403	1.26467	1.55538942603E-19	1.518174587E-18	yes	up	8.05	7.93	8.2	3.74	3.75	4	8.06	3.83
ENSSSCG00000002428	TTC8	tetratricopeptide repeat domain 8 [Source:VGNC Symbol;Acc:VGNC:94559]	3.89	1.9598	1.24484071204E-16	1.03919977588E-15	yes	up	7.24	5.4	7.08	1.89	1.7	2.34	6.57333	1.97667
ENSSSCG00000002434	NRDE2	NRDE-2, necessary for RNA interference, domain containing [Source:VGNC Symbol;Acc:VGNC:90894]	0.363	-1.46083	2.04474557682E-17	1.78501520588E-16	yes	down	2.45	3.12	2.28	7.64	7.63	8.18	2.61667	7.81667
ENSSSCG00000002440	CCDC88C	coiled-coil domain containing 88C [Source:VGNC Symbol;Acc:VGNC:97917]	0.408	-1.29176	6.67694139836E-11	3.76035885479E-10	yes	down	3.54	5.93	3.1	11.1	9.65	7.51	4.19	9.42
ENSSSCG00000002444	FBLN5	fibulin 5 [Source:VGNC Symbol;Acc:VGNC:88024]	2.378	1.25004	7.07402854327E-21	7.43707890684E-20	yes	up	177.06	200.6	190.61	77.71	80.42	102.75	189.423	86.96
ENSSSCG00000002446		ataxin 3 [Source:NCBI gene (formerly Entrezgene);Acc:100144422]	3.06	1.61346	1.81496957786E-23	2.12064866466E-22	yes	up	32.17	24.36	34.7	8.37	7.41	9.94	30.41	8.57333
ENSSSCG00000002450	SLC24A4	solute carrier family 24 member 4 [Source:VGNC Symbol;Acc:VGNC:92988]	0.098	-3.35334	2.05347878648E-38	4.06691047629E-37	yes	down	0.3	0.4	0.2	3.34	2.88	3.43	0.3	3.21667
ENSSSCG00000002456	CHGA	chromogranin A [Source:VGNC Symbol;Acc:VGNC:103919]	8.471	3.0826	1.98150424361E-5	6.5907454737E-5	yes	up	0.74	1.13	0.67	0.15	0.11	0.07	0.846667	0.11
ENSSSCG00000002464		-	0.24	-2.06156	0.0432482474825	0.0815018794725	yes	down	0.02	0.02	0.1	0.17	0.29	0.19	0.0466666666667	0.216667
ENSSSCG00000002469	OTUB2	OTU deubiquitinase, ubiquitin aldehyde binding 2 [Source:VGNC Symbol;Acc:VGNC:91098]	4.825	2.2706	1.154814482E-18	1.08130054391E-17	yes	up	4.02	4.15	3.99	0.79	1.04	0.93	4.05333	0.92
ENSSSCG00000002474	PPP4R4	protein phosphatase 4 regulatory subunit 4 [Source:VGNC Symbol;Acc:VGNC:91759]	3.877	1.95487	0.0147801340726	0.0313083678812	yes	up	0.92	0.31	0.35	0.18	0.24	0.08	0.526667	0.166667
ENSSSCG00000002476	SERPINA1	serpin family A member 1 [Source:NCBI gene (formerly Entrezgene);Acc:397688]	63.932	5.99847	0.000124747952262	0.000375601309666	yes	up	0.59	0.78	0.31	0	0	0	0.56	0
ENSSSCG00000002483		-	116.561	6.86494	1.093072931E-7	4.67075837034E-7	yes	up	2.29	2.07	1.61	0	0.05	0	1.99	0.0166666666667
ENSSSCG00000002486		-	221.509	7.79122	2.64709023363E-9	1.31097916318E-8	yes	up	2.54	2.41	1.18	0	0	0	2.04333	0
ENSSSCG00000002495	SYNE3	spectrin repeat containing nuclear envelope family member 3 [Source:VGNC Symbol;Acc:VGNC:98353]	0.464	-1.10701	4.74431377765E-19	4.51312599117E-18	yes	down	7.46	8.74	9.8	21.18	22.65	27.08	8.66667	23.6367
ENSSSCG00000002507	BCL11B	BAF chromatin remodeling complex subunit BCL11B [Source:VGNC Symbol;Acc:VGNC:96563]	0.054	-4.20024	3.33378066671E-48	8.55491135603E-47	yes	down	0.27	0.22	0.09	3.95	3.8	4.2	0.193333	3.98333
ENSSSCG00000002520	SLC25A29	solute carrier family 25 member 29 [Source:VGNC Symbol;Acc:VGNC:93006]	0.341	-1.55258	2.58228416831E-20	2.62658334264E-19	yes	down	4.26	4.86	4.61	11.61	10.57	10.57	4.57667	10.9167
ENSSSCG00000002535	HSP90AA1	heat shock protein 90 alpha family class A member 1 [Source:NCBI gene (formerly Entrezgene);Acc:397028]	3.058	1.61279	3.54144554661E-39	7.20056212735E-38	yes	up	1896.32	1799.18	2030.09	651.85	633.43	782.43	1908.53	689.237
ENSSSCG00000002544	PPP1R13B	protein phosphatase 1 regulatory subunit 13B [Source:VGNC Symbol;Acc:VGNC:91721]	0.492	-1.02251	8.98882759368E-8	3.86955347054E-7	yes	down	3.54	4	3.39	8.55	9.29	6.39	3.64333	8.07667
ENSSSCG00000002554	PLD4	phospholipase D family member 4 [Source:VGNC Symbol;Acc:VGNC:91528]	0.226	-2.14252	1.329268151E-6	5.05042538088E-6	yes	down	6.93	11.69	7.29	44.79	53.84	21.95	8.63667	40.1933
ENSSSCG00000002620	EFHC1	EF-hand domain containing 1 [Source:VGNC Symbol;Acc:VGNC:87570]	3.125	1.64403	9.8640995536E-10	5.07342103118E-9	yes	up	5.93	4.76	5.62	1.73	1.77	2.22	5.43667	1.90667
ENSSSCG00000002623	GSTA1	glutathione S-transferase alpha 1 [Source:NCBI gene (formerly Entrezgene);Acc:397682]	12.659	3.66209	0.0165236074602	0.0346212372289	yes	up	1.43	0.42	0.42	0.03	0.02	0	0.756667	0.0166666666667
ENSSSCG00000002635	SPIRE2	spire type actin nucleation factor 2 [Source:VGNC Symbol;Acc:VGNC:93411]	3.03	1.59913	0.000107738093368	0.000327412181071	yes	up	1.73	2.52	0.99	0.74	0.61	0.53	1.74667	0.626667
ENSSSCG00000002639		-	2.369	1.24414	0.000284509883736	0.000817067193185	yes	up	2.94	3.61	5.76	1.96	2.01	2.27	4.10333	2.08
ENSSSCG00000002642	CDH15	cadherin 15 [Source:VGNC Symbol;Acc:VGNC:86478]	0.255	-1.97168	0.00869579709873	0.0193926128033	yes	down	0.21	0.09	0.13	0.66	0.7	0.39	0.143333	0.583333
ENSSSCG00000002648	CBFA2T3	CBFA2/RUNX1 partner transcriptional co-repressor 3 [Source:VGNC Symbol;Acc:VGNC:96574]	0.209	-2.25809	8.54493774277E-11	4.76738607203E-10	yes	down	0.79	1.28	0.72	6.18	5.35	2.96	0.93	4.83
ENSSSCG00000002669	CRISPLD2	cysteine rich secretory protein LCCL domain containing 2 [Source:VGNC Symbol;Acc:VGNC:96958]	11.373	3.5076	1.01044644561E-102	8.53603696446E-101	yes	up	40.07	45.64	53.43	3.88	5.02	4.46	46.38	4.45333
ENSSSCG00000002681	HSDL1	hydroxysteroid dehydrogenase like 1 [Source:VGNC Symbol;Acc:VGNC:88991]	0.466	-1.10045	2.94977887502E-8	1.33074617869E-7	yes	down	2.91	2.67	2.68	6.85	5.72	6.81	2.75333	6.46
ENSSSCG00000002688	PLCG2	phospholipase C gamma 2 [Source:VGNC Symbol;Acc:VGNC:91520]	0.29	-1.78538	2.18130551791E-46	5.35289009612E-45	yes	down	16.2	17.38	12.54	58.04	57.64	57.6	15.3733	57.76
ENSSSCG00000002696	VAT1L	vesicle amine transport 1 like [Source:VGNC Symbol;Acc:VGNC:94806]	0.291	-1.78238	4.88286808744E-10	2.56390862281E-9	yes	down	0.59	1.25	1.07	3.75	3.13	3.55	0.97	3.47667
ENSSSCG00000002697	NUDT7	nudix hydrolase 7 [Source:VGNC Symbol;Acc:VGNC:90964]	3.442	1.78323	1.61824484314E-17	1.42113755958E-16	yes	up	19.37	18.16	20.13	6.41	5.5	5.52	19.22	5.81
ENSSSCG00000002712	LDHD	lactate dehydrogenase D [Source:VGNC Symbol;Acc:VGNC:89670]	0.051	-4.29677	4.04101649267E-19	3.85948408594E-18	yes	down	0.03	0.18	0.15	3.61	3.17	2.24	0.12	3.00667
ENSSSCG00000002715	RFWD3	ring finger and WD repeat domain 3 [Source:VGNC Symbol;Acc:VGNC:92242]	0.349	-1.52036	1.2781909479E-22	1.45257271293E-21	yes	down	5.66	5.04	4.28	14.75	14.61	17.63	4.99333	15.6633
ENSSSCG00000002716	MLKL	mixed lineage kinase domain like pseudokinase [Source:VGNC Symbol;Acc:VGNC:90254]	2.213	1.1459	7.45988654107E-8	3.2347071052E-7	yes	up	4.65	4.15	3.2	2.25	1.7	2.02	4	1.99
ENSSSCG00000002724	PDPR	pyruvate dehydrogenase phosphatase regulatory subunit [Source:VGNC Symbol;Acc:VGNC:91289]	0.414	-1.27312	4.81310884642E-20	4.8161359589E-19	yes	down	7.77	7.85	5.8	15.67	17.11	16.11	7.14	16.2967
ENSSSCG00000002749		haptoglobin [Source:NCBI gene (formerly Entrezgene);Acc:397061]	2.139	1.09681	3.86458691831E-10	2.03988646515E-9	yes	up	17.66	16.72	16.53	2.65	2.95	2.86	16.97	2.82
ENSSSCG00000002754	NQO1	NAD(P)H quinone dehydrogenase 1 [Source:VGNC Symbol;Acc:VGNC:96630]	5.661	2.50116	1.88668803595E-32	3.17642398433E-31	yes	up	23	17.58	21.82	3.4	3.35	4.26	20.8	3.67
ENSSSCG00000002764	SMPD3	sphingomyelin phosphodiesterase 3 [Source:VGNC Symbol;Acc:VGNC:93263]	0.323	-1.62991	6.1301472224E-7	2.4176155912E-6	yes	down	0.4	0.51	0.47	1.3	1.56	1.83	0.46	1.56333
ENSSSCG00000002777	HSD11B2	hydroxysteroid 11-beta dehydrogenase 2 [Source:VGNC Symbol;Acc:VGNC:88985]	0.219	-2.19021	0.0198751324961	0.0408209993433	yes	down	0.05	0.04	0.27	0.53	0.6	0.69	0.12	0.606667
ENSSSCG00000002790	TMEM208	transmembrane protein 208 [Source:VGNC Symbol;Acc:VGNC:98660]	2.114	1.07976	4.03440823429E-15	3.06505857577E-14	yes	up	120.94	114.16	125.91	57.04	64.36	68.31	120.337	63.2367
ENSSSCG00000002792	HSF4	heat shock transcription factor 4 [Source:HGNC Symbol;Acc:HGNC:5227]	0.211	-2.24682	0.00559412682285	0.0129772866709	yes	down	0.11	0.23	0.2	1.67	0.51	0.71	0.18	0.963333
ENSSSCG00000002795	CDH11	cadherin 11 [Source:VGNC Symbol;Acc:VGNC:86475]	7.743	2.95281	4.69339439543E-120	5.39796902395E-118	yes	up	135.7	138.3	140.78	18.2	17.55	22.9	138.26	19.55
ENSSSCG00000002808	ZNF319	zinc finger protein 319 [Source:VGNC Symbol;Acc:VGNC:95223]	0.467	-1.0998	1.77498458221E-6	6.63300169182E-6	yes	down	1.26	2.27	1.52	4.43	4.42	2.73	1.68333	3.86
ENSSSCG00000002812	KIFC3	kinesin family member C3 [Source:VGNC Symbol;Acc:VGNC:89479]	3.291	1.71841	4.73824117835E-18	4.30773812272E-17	yes	up	11.56	16.29	15.45	5.14	5.41	3.41	14.4333	4.65333
ENSSSCG00000002814	ADGRG3	adhesion G protein-coupled receptor G3 [Source:VGNC Symbol;Acc:VGNC:85131]	3.074	1.62027	3.45824457427E-16	2.80360107906E-15	yes	up	10.41	8.51	10.49	3.7	3.54	3.21	9.80333	3.48333
ENSSSCG00000002815	ADGRG1	adhesion G protein-coupled receptor G1 [Source:VGNC Symbol;Acc:VGNC:85129]	0.131	-2.92752	1.56120858341E-110	1.51302509007E-108	yes	down	12.73	15.76	11.8	123.29	114.62	102.86	13.43	113.59
ENSSSCG00000002817	DRC7	dynein regulatory complex subunit 7 [Source:VGNC Symbol;Acc:VGNC:87442]	0.036	-4.77931	3.67284942383E-6	1.32530790398E-5	yes	down	0	0.09	0	0.68	1.14	0.83	0.03	0.883333
ENSSSCG00000002821	CCL22	C-C motif chemokine ligand 22 [Source:VGNC Symbol;Acc:VGNC:86339]	0.053	-4.24427	5.45099230163E-10	2.85437040655E-9	yes	down	0.23	0.24	0.04	1.65	3.32	2.73	0.17	2.56667
ENSSSCG00000002828	LPCAT2	lysophosphatidylcholine acyltransferase 2 [Source:VGNC Symbol;Acc:VGNC:89789]	0.446	-1.16406	1.16041442664E-13	8.05037508483E-13	yes	down	12.03	8.48	11.64	26.67	26.02	29.84	10.7167	27.51
ENSSSCG00000002829	MMP2	matrix metallopeptidase 2 [Source:VGNC Symbol;Acc:VGNC:90274]	2.739	1.4535	4.17473245188E-39	8.47013729769E-38	yes	up	143.47	158.18	153.27	57.02	60.32	58.07	151.64	58.47
ENSSSCG00000002838	ZNF423	zinc finger protein 423 [Source:VGNC Symbol;Acc:VGNC:98752]	3.883	1.9571	7.04737372987E-45	1.67975604558E-43	yes	up	16.17	18.07	16.63	4.76	4.23	4.84	16.9567	4.61
ENSSSCG00000002847	GPT2	glutamic--pyruvic transaminase 2 [Source:VGNC Symbol;Acc:VGNC:88651]	3.506	1.80966	9.48755394508E-17	7.96554001405E-16	yes	up	8.63	9.68	7.1	2.18	2.11	3.57	8.47	2.62
ENSSSCG00000002849	SHCBP1	SHC binding and spindle associated 1 [Source:VGNC Symbol;Acc:VGNC:92839]	2.149	1.1037	6.10311970375E-9	2.92471790622E-8	yes	up	18.27	16.91	12.02	8.24	6.07	9.65	15.7333	7.98667
ENSSSCG00000002857	TDRD12	tudor domain containing 12 [Source:VGNC Symbol;Acc:VGNC:98648]	3.967	1.98797	4.36164916393E-8	1.93297599438E-7	yes	up	0.82	1.06	0.9	0.24	0.27	0.26	0.926667	0.256667
ENSSSCG00000002860	PDCD5	programmed cell death 5 [Source:VGNC Symbol;Acc:VGNC:98529]	2.309	1.20716	5.77438687138E-13	3.81073605767E-12	yes	up	131.21	187.47	175.52	79.96	91.71	47.34	164.733	73.0033
ENSSSCG00000002863	LRP3	LDL receptor related protein 3 [Source:VGNC Symbol;Acc:VGNC:89819]	3.153	1.65674	1.9878369861E-6	7.38648963384E-6	yes	up	3.45	4.61	2.59	1.18	1.42	0.61	3.55	1.07
ENSSSCG00000002866	CEBPA	CCAAT enhancer binding protein alpha [Source:VGNC Symbol;Acc:VGNC:86531]	0.138	-2.86139	6.0888652064E-51	1.68232437801E-49	yes	down	2.48	3.06	3.81	25.83	26.68	21.94	3.11667	24.8167
ENSSSCG00000002893	CD22	CD22 molecule [Source:VGNC Symbol;Acc:VGNC:86398]	0.152	-2.71921	7.442584147E-88	4.46835901052E-86	yes	down	9.15	9.99	6.93	60.2	60.47	66.74	8.69	62.47
ENSSSCG00000002916	APLP1	amyloid beta like protein 1 [Source:VGNC Symbol;Acc:VGNC:85413]	2.039	1.02764	7.79097237541E-6	2.70790541765E-5	yes	up	5.44	6.88	6.79	3.37	3.81	3	6.37	3.39333
ENSSSCG00000002919	TYROBP	transmembrane immune signaling adaptor TYROBP [Source:VGNC Symbol;Acc:VGNC:94619]	0.436	-1.19599	0.000913346598578	0.00242088202972	yes	down	297.15	310.31	343.77	935.05	912.26	523.8	317.077	790.37
ENSSSCG00000002921	CLIP3	CAP-Gly domain containing linker protein 3 [Source:VGNC Symbol;Acc:VGNC:97931]	4.613	2.20566	2.39321026623E-35	4.37654888916E-34	yes	up	6.81	9.13	9.71	4.18	3.79	1.98	8.55	3.31667
ENSSSCG00000002923	WDR62	WD repeat domain 62 [Source:VGNC Symbol;Acc:VGNC:94933]	0.434	-1.20421	1.30910260096E-6	4.97876232222E-6	yes	down	2.34	3.33	1.45	6.67	5.19	4.62	2.37333	5.49333
ENSSSCG00000002930	ZNF260	zinc finger protein 260 [Source:VGNC Symbol;Acc:VGNC:98750]	2.101	1.07096	2.67434635201E-7	1.09567855263E-6	yes	up	3.91	3.19	3.8	2.59	1.6	2.05	3.63333	2.08
ENSSSCG00000002954	SPINT2	serine peptidase inhibitor, Kunitz type 2 [Source:VGNC Symbol;Acc:VGNC:98621]	0.304	-1.71603	7.12468622051E-25	8.88468382246E-24	yes	down	14.43	10.47	13.02	44.13	46.67	43.2	12.64	44.6667
ENSSSCG00000002960	RASGRP4	RAS guanyl releasing protein 4 [Source:VGNC Symbol;Acc:VGNC:98282]	0.434	-1.20484	1.60677369078E-12	1.02456080476E-11	yes	down	6.86	7.79	6.79	19.26	17.09	13.84	7.14667	16.73
ENSSSCG00000002962	MAP4K1	mitogen-activated protein kinase kinase kinase kinase 1 [Source:VGNC Symbol;Acc:VGNC:98111]	0.199	-2.32772	1.37770580695E-47	3.48848266131E-46	yes	down	18.72	19.5	12.03	91.04	99.18	82.29	16.75	90.8367
ENSSSCG00000002965	ACTN4	actinin alpha 4 [Source:VGNC Symbol;Acc:VGNC:85047]	2.841	1.50658	1.58271291192E-34	2.83995816865E-33	yes	up	266.17	310.21	298.95	112	124.9	114.54	291.777	117.147
ENSSSCG00000002980		sperm associated AWN protein [Source:NCBI gene (formerly Entrezgene);Acc:396783]	34.61	5.11311	0.0045209995049	0.0107050629477	yes	up	1.53	1.59	1.13	0	0	0	1.41667	0
ENSSSCG00000002993	CYP2A19	cytochrome P450 family 2 subfamily A member 19 [Source:VGNC Symbol;Acc:VGNC:103350]	2.674	1.41877	0.0450286333731	0.0844568885312	yes	up	0.83	1.11	0.59	0.39	0.41	0.28	0.843333	0.36
ENSSSCG00000003006	CYP2B6B	cytochrome P450 family 2 subfamily B member 6B [Source:VGNC Symbol;Acc:VGNC:104271]	6.612	2.72514	8.92038817109E-12	5.39120136E-11	yes	up	2.27	3.01	2.62	0.28	0.32	0.73	2.63333	0.443333
ENSSSCG00000003017	TGFB1	transforming growth factor beta 1 [Source:VGNC Symbol;Acc:VGNC:98656]	0.309	-1.694	5.78757047343E-38	1.13329533824E-36	yes	down	40.12	47.55	32.42	141.26	145.2	134.4	40.03	140.287
ENSSSCG00000003037		-	0.329	-1.60196	1.53129187494E-12	9.78755422711E-12	yes	down	2.58	2.82	2.45	9.64	9.96	6.32	2.61667	8.64
ENSSSCG00000003038	GRIK5	glutamate ionotropic receptor kainate type subunit 5 [Source:VGNC Symbol;Acc:VGNC:88681]	3.737	1.90192	1.34840172169E-12	8.64462245483E-12	yes	up	6.22	6.08	3.43	1.73	1.43	1.3	5.24333	1.48667
ENSSSCG00000003040	ARHGEF1	Rho guanine nucleotide exchange factor 1 [Source:VGNC Symbol;Acc:VGNC:96922]	0.5	-1.00043	3.90522633017E-6	1.40358774653E-5	yes	down	14.97	17.33	11.07	36.7	35.99	18.49	14.4567	30.3933
ENSSSCG00000003042		-	5.385	2.42885	0.00230245285164	0.00574319700072	yes	up	0.4	0.53	0.61	0	0.08	0.24	0.513333	0.106667
ENSSSCG00000003051	CD177	CD177 molecule [Source:VGNC Symbol;Acc:VGNC:86391]	17.144	4.09962	1.56129382948E-25	2.01679443791E-24	yes	up	9.85	6.59	7.24	0.38	0.86	0.46	7.89333	0.566667
ENSSSCG00000003054	ZNF575	zinc finger protein 575 [Source:VGNC Symbol;Acc:VGNC:95268]	0.253	-1.98559	0.000623191535887	0.00169777009177	yes	down	0.23	0.65	0.53	2.1	2.87	1.11	0.47	2.02667
ENSSSCG00000003062	LYPD3	LY6/PLAUR domain containing 3 [Source:VGNC Symbol;Acc:VGNC:89911]	0.086	-3.54676	0.000258532162128	0.00074741006047	yes	down	0	0.09	0	0.55	0.51	0.15	0.03	0.403333
ENSSSCG00000003063	PHLDB3	pleckstrin homology like domain family B member 3 [Source:VGNC Symbol;Acc:VGNC:91400]	0.322	-1.6348	1.73347160329E-13	1.18664180172E-12	yes	down	1.62	2.27	1.75	7.32	7.35	4.4	1.88	6.35667
ENSSSCG00000003070	ZNF45	zinc finger protein 45 [Source:VGNC Symbol;Acc:VGNC:95243]	0.443	-1.17346	3.26171546279E-8	1.46515997828E-7	yes	down	2.45	2.65	3.35	6.95	6.38	8.43	2.81667	7.25333
ENSSSCG00000003078	CEACAM19	CEA cell adhesion molecule 19 [Source:VGNC Symbol;Acc:VGNC:96944]	0.009	-6.84975	1.19831740394E-14	8.86068004496E-14	yes	down	0.15	0	0	9.98	12.44	8.96	0.05	10.46
ENSSSCG00000003079		PVR cell adhesion molecule [Source:VGNC Symbol;Acc:VGNC:98546]	2.34	1.22638	3.79359965787E-13	2.53864019166E-12	yes	up	7.71	7.98	7	3.43	3.94	3.97	7.56333	3.78
ENSSSCG00000003086		apolipoprotein C2 [Source:NCBI gene (formerly Entrezgene);Acc:100381252]	26.539	4.73006	0.00346222680794	0.00837037282729	yes	up	0.61	2.09	0.63	0.13	0	0	1.11	0.0433333333333
ENSSSCG00000003101	HIF3A	hypoxia inducible factor 3 subunit alpha [Source:VGNC Symbol;Acc:VGNC:88881]	3.118	1.64069	1.26946014765E-15	9.9985697768E-15	yes	up	4.52	4.68	5.95	2.06	1.67	1.61	5.05	1.78
ENSSSCG00000003110	ZC3H4	zinc finger CCCH-type containing 4 [Source:VGNC Symbol;Acc:VGNC:95097]	0.469	-1.09363	2.70045479019E-14	1.95291980509E-13	yes	down	5.83	7.1	5.07	18.77	17.7	17.34	6	17.9367
ENSSSCG00000003113	C5AR2	complement C5a receptor 2 [Source:VGNC Symbol;Acc:VGNC:86039]	17.192	4.10367	3.39755244575E-38	6.68033689951E-37	yes	up	5.42	5.9	5.13	0.34	0.3	0.38	5.48333	0.34
ENSSSCG00000003115	MEIS3	Meis homeobox 3 [Source:VGNC Symbol;Acc:VGNC:98500]	3.576	1.83851	3.15494880345E-29	4.70212978575E-28	yes	up	27.47	28.34	29.6	7.28	8.84	9.13	28.47	8.41667
ENSSSCG00000003119	ZNF541	zinc finger protein 541 [Source:VGNC Symbol;Acc:VGNC:95263]	0.038	-4.72762	0.0087908694021	0.0195909044735	yes	down	0	0	0	0.1	0.08	0.06	0	0.08
ENSSSCG00000003123	BSPH1	binder of sperm protein homolog 1 [Source:VGNC Symbol;Acc:VGNC:96925]	0.046	-4.43903	0.0221917475525	0.0450106070618	yes	down	0	0	0	0.2	0.57	0.81	0	0.526667
ENSSSCG00000003126	CABP5	calcium binding protein 5 [Source:VGNC Symbol;Acc:VGNC:86112]	0.005	-7.71363	1.46660752907E-9	7.43901991101E-9	yes	down	0	0	0	5.7	3.52	4.43	0	4.55
ENSSSCG00000003129	ZSWIM9	zinc finger SWIM-type containing 9 [Source:VGNC Symbol;Acc:VGNC:95338]	0.475	-1.07322	0.0311325042309	0.0608872946914	yes	down	0.18	0.29	0.27	0.4	0.81	0.5	0.246667	0.57
ENSSSCG00000003137	PLEKHA4	pleckstrin homology domain containing A4 [Source:VGNC Symbol;Acc:VGNC:91534]	2.081	1.05741	4.10902939353E-13	2.74203387562E-12	yes	up	10.52	12.46	10.62	5.22	6.01	5.16	11.2	5.46333
ENSSSCG00000003139	BCAT2	branched chain amino acid transaminase 2 [Source:VGNC Symbol;Acc:VGNC:85774]	0.418	-1.25936	1.36003165724E-12	8.71333033558E-12	yes	down	11.02	16.08	12.61	49.51	46.43	26.78	13.2367	40.9067
ENSSSCG00000003145	FUT2	fucosyltransferase 2 [Source:NCBI gene (formerly Entrezgene);Acc:397139]	0.361	-1.46959	0.000323659551207	0.000920773081754	yes	down	0.29	0.37	0.31	0.84	1.21	0.93	0.323333	0.993333
ENSSSCG00000003147	CA11	carbonic anhydrase 11 [Source:VGNC Symbol;Acc:VGNC:96933]	0.23	-2.12258	0.00317716864648	0.0077222792869	yes	down	0.65	0.16	0.43	1.47	2.33	1.5	0.413333	1.76667
ENSSSCG00000003148	DBP	D-box binding PAR bZIP transcription factor [Source:VGNC Symbol;Acc:VGNC:87167]	0.107	-3.219	1.80000568814E-17	1.57785622581E-16	yes	down	1.29	1.16	1.13	9.84	8.74	8.59	1.19333	9.05667
ENSSSCG00000003153	FTL	ferritin light chain [Source:NCBI gene (formerly Entrezgene);Acc:397035]	0.25	-1.99775	1.49052753148E-62	5.34908865246E-61	yes	down	530.62	498.12	572.58	2196.12	2235.02	2548.94	533.773	2326.69
ENSSSCG00000003155	PPP1R15A	protein phosphatase 1 regulatory subunit 15A [Source:VGNC Symbol;Acc:VGNC:91725]	2.318	1.2128	5.23739792025E-20	5.22153530514E-19	yes	up	38.21	37.09	40	18.7	16.77	18.93	38.4333	18.1333
ENSSSCG00000003161	PRRG2	proline rich and Gla domain 2 [Source:VGNC Symbol;Acc:VGNC:91868]	0.45	-1.15126	0.00169618205121	0.00432125803598	yes	down	1.47	0.92	0.89	2.99	2.51	2.29	1.09333	2.59667
ENSSSCG00000003183	RRAS	RAS related [Source:VGNC Symbol;Acc:VGNC:92458]	3.846	1.94318	4.29985930731E-21	4.57087493848E-20	yes	up	133.73	171.76	188.5	50.73	58.06	30.41	164.663	46.4
ENSSSCG00000003191	TSKS	testis specific serine kinase substrate [Source:VGNC Symbol;Acc:VGNC:94494]	0.059	-4.09463	3.12166631402E-12	1.94006683813E-11	yes	down	0.51	0.03	0.26	6.88	4.17	4.93	0.266667	5.32667
ENSSSCG00000003212	NAPSA	napsin A aspartic peptidase [Source:VGNC Symbol;Acc:VGNC:90581]	0.176	-2.50669	1.27089313148E-29	1.93646382013E-28	yes	down	4.31	4.05	2.77	24.75	22.97	21.85	3.71	23.19
ENSSSCG00000003222	SYT3	synaptotagmin 3 [Source:VGNC Symbol;Acc:VGNC:93684]	0.478	-1.06586	0.0235695324798	0.0475123549894	yes	down	0.23	0.61	0.33	0.86	1.05	0.76	0.39	0.89
ENSSSCG00000003227		-	0.017	-5.84052	0.000102025153911	0.000311160421481	yes	down	0	0	0	0.3	0.33	0.47	0	0.366667
ENSSSCG00000003231	NKG7	natural killer cell granule protein 7 [Source:VGNC Symbol;Acc:VGNC:90761]	0.26	-1.94295	3.38458999007E-53	9.71708151736E-52	yes	down	33.17	35.15	30.15	134.03	138.23	133.79	32.8233	135.35
ENSSSCG00000003235		-	0.438	-1.18988	2.47949059634E-10	1.3289846846E-9	yes	down	3.97	3.01	2.47	10.34	8.17	11.93	3.15	10.1467
ENSSSCG00000003240		-	3.984	1.99405	2.68201349489E-7	1.09858403013E-6	yes	up	1.7	2.08	1.85	0.26	0.52	0.74	1.87667	0.506667
ENSSSCG00000003259	OSCAR	osteoclast associated Ig-like receptor [Source:VGNC Symbol;Acc:VGNC:91076]	6.7	2.74414	1.19203021688E-58	3.93741192054E-57	yes	up	25.46	19.45	23.19	3.03	3.65	3.63	22.7	3.43667
ENSSSCG00000003272		-	0.482	-1.05265	0.0361351414493	0.0694616	yes	down	0.55	0.5	0.46	0.92	1.4	1.04	0.503333	1.12
ENSSSCG00000003275		-	0.005	-7.54528	2.26684550387E-9	1.13176292782E-8	yes	down	0	0.21	0	24.52	19.76	9.06	0.07	17.78
ENSSSCG00000003277		-	0.013	-6.31535	1.3717300048E-6	5.20140402219E-6	yes	down	0.15	0	0	4.09	3.14	2.47	0.05	3.23333
ENSSSCG00000003278		-	2.637	1.39915	7.5996455442E-33	1.29894747296E-31	yes	up	88.3	84.32	82.46	33.05	34.98	36.33	85.0267	34.7867
ENSSSCG00000003288	HSPBP1	HSPA (Hsp70) binding protein 1 [Source:VGNC Symbol;Acc:VGNC:96782]	2.046	1.03292	8.0414494829E-6	2.7924218539E-5	yes	up	25.65	35.03	26.66	18.5	17.78	9.77	29.1133	15.35
ENSSSCG00000003306	HELZ2	helicase with zinc finger 2 [Source:VGNC Symbol;Acc:VGNC:88841]	11.446	3.51674	0.0299778932275	0.0589067	yes	up	0.05	0.09	0.02	0	0.01	0	0.0533333333333	0.00333333333333
ENSSSCG00000003331	TNFRSF4	TNF receptor superfamily member 4 [Source:VGNC Symbol;Acc:VGNC:94267]	0.42	-1.25051	0.00112350792847	0.00294319612655	yes	down	3.25	4.65	2.46	11.19	11.06	4.38	3.45333	8.87667
ENSSSCG00000003368	RNF207	ring finger protein 207 [Source:VGNC Symbol;Acc:VGNC:92379]	0.1	-3.32787	0.0027560885273	0.00678345264447	yes	down	0.02	0.06	0	0.3	0.14	0.52	0.0266666666667	0.32
ENSSSCG00000003371	GPR153	G protein-coupled receptor 153 [Source:VGNC Symbol;Acc:VGNC:88609]	3.144	1.65258	0.0441498453907	0.0830226526268	yes	up	0.31	0.6	0.39	0.15	0.19	0.1	0.433333	0.146667
ENSSSCG00000003374	ESPN	espin [Source:VGNC Symbol;Acc:VGNC:97054]	0.318	-1.6539	0.0354035	0.0681718	yes	down	0.06	0.19	0.12	0.3	0.65	0.42	0.123333	0.456667
ENSSSCG00000003386	TNFRSF9	TNF receptor superfamily member 9 [Source:VGNC Symbol;Acc:VGNC:94268]	0.055	-4.1946	2.62141965483E-64	9.81336157843E-63	yes	down	0.58	0.89	0.75	16.62	16.26	20.22	0.74	17.7
ENSSSCG00000003391	CA6	carbonic anhydrase 6 [Source:VGNC Symbol;Acc:VGNC:86103]	0.066	-3.92525	0.00371875201592	0.00893174153829	yes	down	0	0.05	0.07	0.68	0.8	0.5	0.04	0.66
ENSSSCG00000003395	PIK3CD	phosphatidylinositol-4,5-bisphosphate 3-kinase catalytic subunit delta [Source:VGNC Symbol;Acc:VGNC:91442]	0.229	-2.12537	5.4281003364E-59	1.80231811517E-57	yes	down	16.68	16.07	12.98	78.62	75.3	63	15.2433	72.3067
ENSSSCG00000003399	RBP7	retinol binding protein 7 [Source:VGNC Symbol;Acc:VGNC:92165]	0.216	-2.20904	0.0343118297338	0.0663440807452	yes	down	0.6	0.13	0.14	1.62	1.07	1.58	0.29	1.42333
ENSSSCG00000003410	MASP2	MBL associated serine protease 2 [Source:VGNC Symbol;Acc:VGNC:90033]	0.157	-2.66756	2.02151130625E-14	1.47589651468E-13	yes	down	0.55	0.64	0.33	3.8	3.02	3.7	0.506667	3.50667
ENSSSCG00000003433	PLOD1	procollagen-lysine,2-oxoglutarate 5-dioxygenase 1 [Source:VGNC Symbol;Acc:VGNC:91566]	2.447	1.29088	1.49091296464E-19	1.45747620691E-18	yes	up	122.37	123	160.54	62.39	62.52	55.74	135.303	60.2167
ENSSSCG00000003451	PDPN	podoplanin [Source:VGNC Symbol;Acc:VGNC:91288]	4.434	2.14873	8.80580056271E-9	4.16242496517E-8	yes	up	2.72	2.57	3.35	0.69	0.72	0.67	2.88	0.693333
ENSSSCG00000003455	FHAD1	forkhead associated phosphopeptide binding domain 1 [Source:VGNC Symbol;Acc:VGNC:88125]	0.188	-2.40849	2.15936405189E-9	1.08064425894E-8	yes	down	0.18	0.2	0.18	1.34	0.9	1.07	0.186667	1.10333
ENSSSCG00000003465	FBLIM1	filamin binding LIM protein 1 [Source:VGNC Symbol;Acc:VGNC:88023]	3.612	1.85298	2.57724765148E-52	7.31126480861E-51	yes	up	46.32	47.02	47.54	13.05	13.49	13.95	46.96	13.4967
ENSSSCG00000003471	EPHA2	EPH receptor A2 [Source:VGNC Symbol;Acc:VGNC:87731]	2.321	1.21464	2.18841492409E-10	1.17759914687E-9	yes	up	7.88	11.2	12.21	4.93	5.25	4.57	10.43	4.91667
ENSSSCG00000003477	NECAP2	NECAP endocytosis associated 2 [Source:VGNC Symbol;Acc:VGNC:90661]	0.341	-1.55353	1.12214376639E-40	2.38044097644E-39	yes	down	54.15	47.72	45.12	158.57	163.33	148.25	48.9967	156.717
ENSSSCG00000003482	PADI3	peptidyl arginine deiminase 3 [Source:VGNC Symbol;Acc:VGNC:91147]	37.545	5.23056	1.58892078465E-7	6.65401965792E-7	yes	up	1.33	1.28	1.14	0.07	0	0.04	1.25	0.0366666666667
ENSSSCG00000003483	PADI4	peptidyl arginine deiminase 4 [Source:VGNC Symbol;Acc:VGNC:98175]	54.884	5.77833	6.89647707256E-236	4.38891800898E-233	yes	up	84.96	77.08	87.31	1.57	1.88	1.52	83.1167	1.65667
ENSSSCG00000003492	SLC66A1	solute carrier family 66 member 1 [Source:VGNC Symbol;Acc:VGNC:93150]	0.395	-1.34134	8.0253432308E-11	4.49193353745E-10	yes	down	4.38	5.03	4.14	14.53	13.07	9.37	4.51667	12.3233
ENSSSCG00000003514	HSPG2	heparan sulfate proteoglycan 2 [Source:VGNC Symbol;Acc:VGNC:97099]	2.975	1.57273	2.59081896512E-16	2.12200410476E-15	yes	up	61.6	86.06	72.86	27.34	29.8	17.5	73.5067	24.88
ENSSSCG00000003521		Wnt family member 4 [Source:VGNC Symbol;Acc:VGNC:94972]	29.786	4.89657	0.00945472713337	0.0209139770093	yes	up	0.28	0.36	0.19	0	0	0	0.276667	0
ENSSSCG00000003524	C1QA	complement C1q A chain [Source:VGNC Symbol;Acc:VGNC:96926]	0	-11.1997	0	0	yes	down	1.1	1.68	1.18	3597.37	3730.28	2850.72	1.32	3392.79
ENSSSCG00000003539	GRHL3	grainyhead like transcription factor 3 [Source:VGNC Symbol;Acc:VGNC:88668]	0.269	-1.89211	1.33360504119E-15	1.04864857687E-14	yes	down	2.51	1.87	1.53	7.07	8.11	8.65	1.97	7.94333
ENSSSCG00000003551	PAQR7	progestin and adipoQ receptor family member 7 [Source:VGNC Symbol;Acc:VGNC:91177]	2.741	1.45477	8.42630688886E-13	5.49436650007E-12	yes	up	9.21	9.11	10.84	3.91	3.82	3.99	9.72	3.90667
ENSSSCG00000003554		selenoprotein N [Source:VGNC Symbol;Acc:VGNC:98611]	3.022	1.59545	1.18507606409E-45	2.87490117098E-44	yes	up	105.71	116.06	104.83	38.93	41.3	37.66	108.867	39.2967
ENSSSCG00000003558	RPS6KA1	ribosomal protein S6 kinase A1 [Source:VGNC Symbol;Acc:VGNC:92440]	0.476	-1.07135	3.5701990036E-22	3.95831819842E-21	yes	down	65.12	60.56	55.4	140.43	141.91	134.09	60.36	138.81
ENSSSCG00000003559	ARID1A	AT-rich interaction domain 1A [Source:VGNC Symbol;Acc:VGNC:85505]	0.298	-1.74475	1.55025857887E-42	3.46575372223E-41	yes	down	15.34	15.96	11.64	50.56	51.17	55.2	14.3133	52.31
ENSSSCG00000003567	KDF1	keratinocyte differentiation factor 1 [Source:VGNC Symbol;Acc:VGNC:89407]	0.028	-5.16814	0.00205732070651	0.00517092771573	yes	down	0	0	0	0.44	0.41	0.18	0	0.343333
ENSSSCG00000003572	SYTL1	synaptotagmin like 1 [Source:VGNC Symbol;Acc:VGNC:93690]	0.281	-1.83163	1.56070597251E-10	8.49159259823E-10	yes	down	2.01	2.86	1.92	10.16	10.6	6.15	2.26333	8.97
ENSSSCG00000003573	MAP3K6	mitogen-activated protein kinase kinase kinase 6 [Source:VGNC Symbol;Acc:VGNC:89986]	3.199	1.67757	2.85189625553E-12	1.78110576744E-11	yes	up	4.18	5.02	3.5	1.54	1.57	1.05	4.23333	1.38667
ENSSSCG00000003582	SMPDL3B	sphingomyelin phosphodiesterase acid like 3B [Source:VGNC Symbol;Acc:VGNC:93266]	0.394	-1.3432	7.61966861888E-9	3.62689387364E-8	yes	down	1.64	1.12	1.18	3.98	3.25	3.91	1.31333	3.71333
ENSSSCG00000003584	THEMIS2	thymocyte selection associated family member 2 [Source:VGNC Symbol;Acc:VGNC:93954]	0.078	-3.68659	5.19476178644E-154	9.91783920267E-152	yes	down	7.6	7.62	7.19	114.06	117.06	88.42	7.47	106.513
ENSSSCG00000003586	EPB41	erythrocyte membrane protein band 4.1 [Source:VGNC Symbol;Acc:VGNC:87722]	0.255	-1.9691	7.16840333893E-60	2.43089088005E-58	yes	down	17.61	17.19	14.37	70.67	71.01	80.22	16.39	73.9667
ENSSSCG00000003590	PTPRU	protein tyrosine phosphatase receptor type U [Source:VGNC Symbol;Acc:VGNC:91995]	2.741	1.45495	3.19107917557E-8	1.43519631614E-7	yes	up	2.23	2.33	2.65	1.08	1.13	0.65	2.40333	0.953333
ENSSSCG00000003592	SDC3	syndecan 3 [Source:VGNC Symbol;Acc:VGNC:92656]	0.294	-1.7677	5.63102513379E-30	8.6909888322E-29	yes	down	15.84	20.34	15.51	71.49	70.64	50.01	17.23	64.0467
ENSSSCG00000003600	TINAGL1	tubulointerstitial nephritis antigen like 1 [Source:VGNC Symbol;Acc:VGNC:93999]	3.616	1.85441	9.64011232816E-52	2.6986660494E-50	yes	up	542.06	619.65	665.18	184.97	185.41	175.29	608.963	181.89
ENSSSCG00000003603	COL16A1	collagen type XVI alpha 1 chain [Source:VGNC Symbol;Acc:VGNC:86867]	3.857	1.94737	4.31242457479E-24	5.19449905249E-23	yes	up	13.01	18.37	18.17	5.24	5.47	3.33	16.5167	4.68
ENSSSCG00000003604	ADGRB2	adhesion G protein-coupled receptor B2 [Source:VGNC Symbol;Acc:VGNC:85121]	0.154	-2.69699	7.69836312123E-9	3.66161307201E-8	yes	down	0.15	0.25	0.08	1.29	1.13	0.92	0.16	1.11333
ENSSSCG00000003608	LCK	LCK proto-onco, Src family tyrosine kinase [Source:VGNC Symbol;Acc:VGNC:89657]	0.106	-3.24335	1.14488197095E-128	1.48694466594E-126	yes	down	20.68	18.26	15.17	170.94	191.29	197.01	18.0367	186.413
ENSSSCG00000003616	FAM167B	family with sequence similarity 167 member B [Source:VGNC Symbol;Acc:VGNC:87925]	17.332	4.11539	2.73340528924E-17	2.36779372878E-16	yes	up	9.38	9.55	9.76	0.53	0.66	0.61	9.56333	0.6
ENSSSCG00000003621	ZSCAN20	zinc finger and SCAN domain containing 20 [Source:VGNC Symbol;Acc:VGNC:95327]	0.361	-1.47093	7.70150215527E-9	3.66219375214E-8	yes	down	1.3	1.26	0.91	2.91	3.61	3.44	1.15667	3.32
ENSSSCG00000003640	GRIK3	glutamate ionotropic receptor kainate type subunit 3 [Source:VGNC Symbol;Acc:VGNC:88679]	2.426	1.27839	0.00204562839333	0.00514628242001	yes	up	0.52	0.68	0.46	0.29	0.16	0.3	0.553333	0.25
ENSSSCG00000003642	INPP5B	inositol polyphosphate-5-phosphatase B [Source:VGNC Symbol;Acc:VGNC:89143]	0.318	-1.65167	1.21896735002E-47	3.09475061788E-46	yes	down	24.94	26.65	23.96	89.23	88.66	97.44	25.1833	91.7767
ENSSSCG00000003644	FHL3	four and a half LIM domains 3 [Source:VGNC Symbol;Acc:VGNC:88129]	2.458	1.29742	5.68905195322E-9	2.73383790312E-8	yes	up	42.59	54.08	43.73	25.18	24.08	13.35	46.8	20.87
ENSSSCG00000003651	RHBDL2	rhomboid like 2 [Source:VGNC Symbol;Acc:VGNC:92278]	4.514	2.17433	1.69541481985E-24	2.07759048399E-23	yes	up	10.27	7.94	9.73	1.92	2.56	2.26	9.31333	2.24667
ENSSSCG00000003655		-	0.426	-1.23241	0.00136321448562	0.00352710271844	yes	down	0.38	0.44	0.63	1.3	1.2	1.22	0.483333	1.24
ENSSSCG00000003684	MTCL1	microtubule crosslinking factor 1 [Source:VGNC Symbol;Acc:VGNC:90438]	2.497	1.32026	3.32900186435E-12	2.06287905207E-11	yes	up	4.44	5.19	3.93	2.35	1.85	1.73	4.52	1.97667
ENSSSCG00000003687	EPB41L3	erythrocyte membrane protein band 4.1 like 3 [Source:VGNC Symbol;Acc:VGNC:87724]	0.142	-2.8177	2.03976658807E-46	5.01199790212E-45	yes	down	4.75	4.11	2.19	28.95	26.7	29.34	3.68333	28.33
ENSSSCG00000003691		-	2.158	1.10974	1.23322813106E-20	1.28030404993E-19	yes	up	907.07	848.86	927.16	554.15	562.13	655.92	894.363	590.733
ENSSSCG00000003699	GREB1L	GREB1 like retinoic acid receptor coactivator [Source:VGNC Symbol;Acc:VGNC:96584]	0.191	-2.39128	2.33480906219E-16	1.9156069882E-15	yes	down	0.52	0.75	0.9	4.07	4.29	5.94	0.723333	4.76667
ENSSSCG00000003701	SNRPD1	small nuclear ribonucleoprotein D1 polypeptide [Source:VGNC Symbol;Acc:VGNC:98617]	2.515	1.33061	1.65168910089E-21	1.78561994984E-20	yes	up	23.91	21.35	24.52	10.15	8.99	11.27	23.26	10.1367
ENSSSCG00000003710	TTC39C	tetratricopeptide repeat domain 39C [Source:VGNC Symbol;Acc:VGNC:94553]	0.246	-2.02329	6.74349595144E-24	8.04667654405E-23	yes	down	2.68	3.15	2.78	12.28	12.55	13.14	2.87	12.6567
ENSSSCG00000003711	CABYR	calcium binding tyrosine phosphorylation regulated [Source:VGNC Symbol;Acc:VGNC:86114]	0.385	-1.37886	0.00131227930085	0.0034003849636	yes	down	0.29	0.5	0.47	1.65	0.98	2.54	0.42	1.72333
ENSSSCG00000003712	OSBPL1A	oxysterol binding protein like 1A [Source:VGNC Symbol;Acc:VGNC:91070]	0.417	-1.26227	1.70958107586E-17	1.49996883733E-16	yes	down	6.57	5.71	5.37	15.43	14.19	16.81	5.88333	15.4767
ENSSSCG00000003715	ZNF521	zinc finger protein 521 [Source:VGNC Symbol;Acc:VGNC:98715]	0.324	-1.62407	7.30939946203E-6	2.54905570437E-5	yes	down	0.52	0.29	0.38	1.26	1.21	1.52	0.396667	1.33
ENSSSCG00000003721	CHST9	carbohydrate sulfotransferase 9 [Source:VGNC Symbol;Acc:VGNC:86683]	2.239	1.16291	0.00565219464573	0.0130929022296	yes	up	1.27	1.21	1.16	0.7	0.39	0.69	1.21333	0.593333
ENSSSCG00000003722	CDH2	cadherin 2 [Source:VGNC Symbol;Acc:VGNC:86483]	0.059	-4.0878	6.34253803074E-251	5.26485809056E-248	yes	down	6.43	6.82	6.77	129.42	110.68	130.44	6.67333	123.513
ENSSSCG00000003731	GAREM1	GRB2 associated regulator of MAPK1 subtype 1 [Source:VGNC Symbol;Acc:VGNC:88349]	0.277	-1.85421	2.9577270709E-22	3.29649300861E-21	yes	down	2.11	1.67	1.32	8.1	6.27	8.93	1.7	7.76667
ENSSSCG00000003733	KLHL14	kelch like family member 14 [Source:VGNC Symbol;Acc:VGNC:89515]	0.034	-4.89034	1.011075258E-32	1.72352221658E-31	yes	down	0.15	0.05	0.11	3.31	2.93	3.53	0.103333	3.25667
ENSSSCG00000003741		-	2.24	1.16362	1.87922854494E-7	7.80810258542E-7	yes	up	3.33	3.69	5.25	2.19	1.52	2.28	4.09	1.99667
ENSSSCG00000003755	MCOLN2	mucolipin TRP cation channel 2 [Source:VGNC Symbol;Acc:VGNC:90080]	0.343	-1.54581	1.5365823623E-10	8.36272248033E-10	yes	down	2.58	2.7	1.54	6.86	6.71	7.89	2.27333	7.15333
ENSSSCG00000003761	ADGRL2	adhesion G protein-coupled receptor L2 [Source:VGNC Symbol;Acc:VGNC:85136]	3.429	1.77792	1.91405417207E-49	5.06839420987E-48	yes	up	52.78	56.54	49.76	16.3	15.29	19.32	53.0267	16.97
ENSSSCG00000003763	IFI44	interferon induced protein 44 [Source:VGNC Symbol;Acc:VGNC:97102]	2.329	1.21963	3.59115290427E-21	3.83458004744E-20	yes	up	163.32	140.89	165.65	71.18	66.93	82.59	156.62	73.5667
ENSSSCG00000003766	DNAJB4	DnaJ heat shock protein family (Hsp40) member B4 [Source:VGNC Symbol;Acc:VGNC:96623]	8.81	3.13909	2.77451244687E-66	1.08325136269E-64	yes	up	45.02	38.16	58.52	6.61	4.75	6.36	47.2333	5.90667
ENSSSCG00000003768	NEXN	nexilin F-actin binding protein [Source:VGNC Symbol;Acc:VGNC:98154]	10.023	3.32518	1.61409215832E-76	7.82138261081E-75	yes	up	26.3	23.28	29.71	3.39	2.23	3	26.43	2.87333
ENSSSCG00000003770	MIGA1	mitoguardin 1 [Source:VGNC Symbol;Acc:VGNC:90224]	2.568	1.36076	1.31613630839E-12	8.44343897841E-12	yes	up	6.96	5.74	6.37	2.73	2.26	3.09	6.35667	2.69333
ENSSSCG00000003773	AK5	adenylate kinase 5 [Source:VGNC Symbol;Acc:VGNC:85210]	0.069	-3.85607	0.000143803862151	0.000429589005819	yes	down	0	0.1	0	0.52	0.5	0.58	0.0333333333333	0.533333
ENSSSCG00000003789	CTH	cystathionine gamma-lyase [Source:VGNC Symbol;Acc:VGNC:96961]	2.565	1.35883	3.80135131687E-7	1.53436362244E-6	yes	up	11.73	8.07	13.05	6.19	2.92	4.46	10.95	4.52333
ENSSSCG00000003792		-	2.341	1.22733	3.0771331999E-10	1.63736418764E-9	yes	up	7.46	7.71	8.21	3.56	3.36	4.38	7.79333	3.76667
ENSSSCG00000003795	WLS	Wnt ligand secretion mediator [Source:VGNC Symbol;Acc:VGNC:94961]	4.483	2.16462	1.84042541122E-48	4.78711198242E-47	yes	up	33.3	36.6	36.37	8.18	7.37	10.42	35.4233	8.65667
ENSSSCG00000003797	DIRAS3	DIRAS family GTPase 3 [Source:VGNC Symbol;Acc:VGNC:87314]	7.074	2.82259	1.97251634633E-5	6.56313734474E-5	yes	up	2.16	1.07	1.02	0.18	0.14	0.24	1.41667	0.186667
ENSSSCG00000003799	IL12RB2	interleukin 12 receptor subunit beta 2 [Source:VGNC Symbol;Acc:VGNC:98476]	0.123	-3.02327	1.80094298236E-33	3.14868163179E-32	yes	down	1.1	0.96	0.46	7.12	6.9	8.17	0.84	7.39667
ENSSSCG00000003803		chromosome 6 C1orf141 homolog [Source:VGNC Symbol;Acc:VGNC:96931]	8.161	3.02876	0.0122316960658	0.0263604855275	yes	up	0.29	0.19	0.4	0.03	0	0.1	0.293333	0.0433333333333
ENSSSCG00000003807	DNAJC6	DnaJ heat shock protein family (Hsp40) member C6 [Source:VGNC Symbol;Acc:VGNC:96625]	0.268	-1.89722	0.0215949969321	0.0439215597559	yes	down	0.03	0.12	0.03	0.21	0.17	0.34	0.06	0.24
ENSSSCG00000003811	ROR1	receptor tyrosine kinase like orphan receptor 1 [Source:VGNC Symbol;Acc:VGNC:98295]	2.394	1.25937	4.21674863976E-8	1.87310760889E-7	yes	up	3.4	2.65	3.05	1.23	1.17	1.71	3.03333	1.37
ENSSSCG00000003814	EFCAB7	EF-hand calcium binding domain 7 [Source:VGNC Symbol;Acc:VGNC:87566]	2.891	1.53167	9.07343140573E-8	3.90245443564E-7	yes	up	4.61	3.98	5.66	1.48	0.81	2.03	4.75	1.44
ENSSSCG00000003818	DOCK7	dedicator of cytokinesis 7 [Source:VGNC Symbol;Acc:VGNC:87397]	6.102	2.60931	8.32413001726E-72	3.5955721785E-70	yes	up	20.42	17.34	17.32	2.82	3.24	3.62	18.36	3.22667
ENSSSCG00000003821	KANK4	KN motif and ankyrin repeat domains 4 [Source:VGNC Symbol;Acc:VGNC:89298]	0.068	-3.86894	2.43779610201E-25	3.12155621593E-24	yes	down	0.26	0.13	0.35	2.84	2.66	5.29	0.246667	3.59667
ENSSSCG00000003826		-	0.18	-2.47435	0.0114655456523	0.0248750224539	yes	down	0.03	0.01	0.04	0.16	0.19	0.2	0.0266666666667	0.183333
ENSSSCG00000003833	DAB1	DAB adaptor protein 1 [Source:VGNC Symbol;Acc:VGNC:87143]	0.085	-3.54813	0.0143102924944	0.0303805297791	yes	down	0.02	0.05	0	0.33	0.06	0.16	0.0233333333333	0.183333
ENSSSCG00000003849	MAGOH	mago homolog, exon junction complex subunit [Source:HGNC Symbol;Acc:HGNC:6815]	2.412	1.26996	2.30351356745E-15	1.78340150161E-14	yes	up	34.39	32.99	36.59	16.22	12.95	18.07	34.6567	15.7467
ENSSSCG00000003854	ECHDC2	enoyl-CoA hydratase domain containing 2 [Source:VGNC Symbol;Acc:VGNC:97025]	2.328	1.21934	6.61868682071E-9	3.15830964211E-8	yes	up	12.59	14.22	12	5.79	6.29	5.72	12.9367	5.93333
ENSSSCG00000003859	TUT4	terminal uridylyl transferase 4 [Source:VGNC Symbol;Acc:VGNC:94593]	0.469	-1.09278	9.39312865093E-13	6.09654607292E-12	yes	down	5.34	4.85	5.48	12.28	10.41	14.23	5.22333	12.3067
ENSSSCG00000003863	ZFYVE9	zinc finger FYVE-type containing 9 [Source:VGNC Symbol;Acc:VGNC:95163]	2.338	1.22505	1.76513532532E-16	1.45950470468E-15	yes	up	10.47	9.66	9.15	4.48	4.06	4.8	9.76	4.44667
ENSSSCG00000003867	TXNDC12	thioredoxin domain containing 12 [Source:VGNC Symbol;Acc:VGNC:94604]	2.05	1.03593	2.54797359827E-17	2.21117781537E-16	yes	up	114.93	131.42	148.65	66.89	67.34	60.59	131.667	64.94
ENSSSCG00000003875	TTC39A	tetratricopeptide repeat domain 39A [Source:VGNC Symbol;Acc:VGNC:94551]	2.635	1.39782	0.0130375567546	0.0279050486052	yes	up	0.82	0.71	0.75	0.4	0.33	0.2	0.76	0.31
ENSSSCG00000003876	CDKN2C	cyclin dependent kinase inhibitor 2C [Source:VGNC Symbol;Acc:VGNC:96942]	0.44	-1.18425	2.18298470899E-13	1.48795230504E-12	yes	down	9.65	8.87	6.71	22.56	19.96	22.46	8.41	21.66
ENSSSCG00000003881	SPATA6	spermatosis associated 6 [Source:VGNC Symbol;Acc:VGNC:93387]	0.491	-1.02476	7.5187563616E-5	0.000233032624116	yes	down	1.55	1.69	1.82	3.3	2.63	3.12	1.68667	3.01667
ENSSSCG00000003888	STIL	STIL centriolar assembly protein [Source:VGNC Symbol;Acc:VGNC:93545]	0.387	-1.37079	2.43704404371E-12	1.53103142095E-11	yes	down	2.27	1.91	1.6	5.51	5.15	6.1	1.92667	5.58667
ENSSSCG00000003889		-	0.11	-3.18154	0.0377333831682	0.0721843389956	yes	down	0.1	0	0	0.61	0.23	0.37	0.0333333333333	0.403333
ENSSSCG00000003891	CYP4A24	cytochrome P450 family 4 subfamily A member 24 [Source:NCBI gene (formerly Entrezgene);Acc:403326]	0.038	-4.72326	0.000113282445646	0.000343027510272	yes	down	0.04	0	0.03	0.65	0.67	0.72	0.0233333333333	0.68
ENSSSCG00000003909		-	0.307	-1.70508	2.7028571603E-12	1.69079124851E-11	yes	down	0.81	0.82	0.78	2.69	2.57	3.36	0.803333	2.87333
ENSSSCG00000003917	TESK2	testis associated actin remodelling kinase 2 [Source:VGNC Symbol;Acc:VGNC:93886]	0.064	-3.95534	3.65390791826E-109	3.48802049877E-107	yes	down	1.42	2.02	1.36	29.58	27.02	28.47	1.6	28.3567
ENSSSCG00000003928	PLK3	polo like kinase 3 [Source:VGNC Symbol;Acc:VGNC:91564]	2.034	1.02443	1.22282415158E-9	6.25064490015E-9	yes	up	15.62	15.83	18.35	8.67	9.62	8.46	16.6	8.91667
ENSSSCG00000003941	SZT2	SZT2 subunit of KICSTOR complex [Source:VGNC Symbol;Acc:VGNC:93696]	0.419	-1.25659	1.5122996716E-8	6.99777637666E-8	yes	down	1.59	2.42	1.24	5.21	5.04	3.37	1.75	4.54
ENSSSCG00000003950	TIE1	tyrosine kinase with immunoglobulin like and EGF like domains 1 [Source:VGNC Symbol;Acc:VGNC:98657]	0.203	-2.29849	2.33622868266E-39	4.79605139885E-38	yes	down	3.64	4.02	3.69	22.14	22.54	15.83	3.78333	20.17
ENSSSCG00000003951	C1orf210	chromosome 6 C1orf210 homolog [Source:VGNC Symbol;Acc:VGNC:86063]	0.108	-3.21658	4.78231339532E-5	0.000152173212239	yes	down	0.06	0.34	0.06	1.6	1.82	1.31	0.153333	1.57667
ENSSSCG00000003975	KCNQ4	potassium voltage-gated channel subfamily Q member 4 [Source:VGNC Symbol;Acc:VGNC:89383]	2.35	1.23275	0.000535437459798	0.00147320535847	yes	up	1.07	1.95	1.89	0.93	0.8	0.56	1.63667	0.763333
ENSSSCG00000003989		-	0.315	-1.66636	6.29687995378E-10	3.28559803437E-9	yes	down	1.92	1.57	1.09	5.59	4.05	5.28	1.52667	4.97333
ENSSSCG00000003990		zinc finger protein 671 [Source:VGNC Symbol;Acc:VGNC:95291]	0.279	-1.8433	3.59470964661E-18	3.28060213065E-17	yes	down	0.76	0.73	0.57	2.45	2.5	3.09	0.686667	2.68
ENSSSCG00000003995	ZNF606	zinc finger protein 606 [Source:HGNC Symbol;Acc:HGNC:25879]	0.463	-1.11216	2.9276647434E-9	1.44356857647E-8	yes	down	2.79	2.67	2.87	7.46	5.82	7	2.77667	6.76
ENSSSCG00000004010	ERMARD	ER membrane associated RNA degradation [Source:VGNC Symbol;Acc:VGNC:87776]	0.353	-1.50412	1.61176302283E-22	1.82297272701E-21	yes	down	5.73	5.53	5.42	18.1	16.43	16.65	5.56	17.06
ENSSSCG00000004012	THBS2	thrombospondin 2 [Source:VGNC Symbol;Acc:VGNC:93947]	10.914	3.44805	1.99290155251E-70	8.3623025144E-69	yes	up	41.47	48.53	70.74	6.22	5.75	4.08	53.58	5.35
ENSSSCG00000004013	SMOC2	SPARC related modular calcium binding 2 [Source:VGNC Symbol;Acc:VGNC:93260]	3.619	1.85571	5.14042590429E-27	7.07067805222E-26	yes	up	37.45	46.57	59.69	15.02	14.9	13.56	47.9033	14.4933
ENSSSCG00000004017		FERM domain containing 1 [Source:VGNC Symbol;Acc:VGNC:88236]	0.061	-4.04309	0.0149963534501	0.0317171131128	yes	down	0.03	0	0	0.15	0.22	0.12	0.01	0.163333
ENSSSCG00000004018	AFDN	afadin, adherens junction formation factor [Source:VGNC Symbol;Acc:VGNC:97869]	3.041	1.60464	3.08315434893E-31	4.96320259948E-30	yes	up	20.6	23.99	19.63	8.35	8.15	6.5	21.4067	7.66667
ENSSSCG00000004024		-	0.302	-1.72784	1.83460304316E-49	4.86475573611E-48	yes	down	111.58	105.76	104.91	387.9	402.07	342.36	107.417	377.443
ENSSSCG00000004038	PLG	plasminogen [Source:NCBI gene (formerly Entrezgene);Acc:733660]	4.547	2.18506	0.0234989470113	0.0473950872956	yes	up	0.31	0.34	0.28	0.12	0.02	0.04	0.31	0.06
ENSSSCG00000004053	TAGAP	T cell activation RhoGTPase activating protein [Source:VGNC Symbol;Acc:VGNC:93729]	0.354	-1.4979	1.62175577699E-18	1.50742752163E-17	yes	down	4.14	4.67	4.61	13.59	13.8	10.65	4.47333	12.68
ENSSSCG00000004058	EZR	ezrin [Source:VGNC Symbol;Acc:VGNC:87856]	0.288	-1.79566	1.08428985403E-41	2.36315775035E-40	yes	down	75.69	79.35	56.74	254.12	285.01	260.46	70.5933	266.53
ENSSSCG00000004075	RGS17	regulator of G protein signaling 17 [Source:VGNC Symbol;Acc:VGNC:92263]	3.213	1.68403	0.0134168495066	0.0286421652657	yes	up	0.34	0.26	0.36	0.12	0.12	0.09	0.32	0.11
ENSSSCG00000004077	FBXO5	F-box protein 5 [Source:VGNC Symbol;Acc:VGNC:88052]	0.278	-1.84697	1.26906196043E-11	7.59051721443E-11	yes	down	2.33	2.41	1.42	9.07	6.97	8.63	2.05333	8.22333
ENSSSCG00000004081		-	0.234	-2.09247	9.60915446975E-10	4.94762613636E-9	yes	down	0.48	0.43	0.19	1.57	1.76	1.78	0.366667	1.70333
ENSSSCG00000004092	MTHFD1L	methylenetetrahydrofolate dehydrogenase (NADP+ dependent) 1 like [Source:VGNC Symbol;Acc:VGNC:103129]	6.85	2.77602	6.8283037291E-73	3.05306732543E-71	yes	up	25.09	25.64	24.37	3.58	3.81	4.62	25.0333	4.00333
ENSSSCG00000004094	PPP1R14C	protein phosphatase 1 regulatory inhibitor subunit 14C [Source:VGNC Symbol;Acc:VGNC:91724]	15.839	3.98538	2.27423282066E-69	9.27770363506E-68	yes	up	8.12	8.34	7.42	0.53	0.43	0.5	7.96	0.486667
ENSSSCG00000004096		-	54.209	5.76045	2.24698791239E-17	1.95888096911E-16	yes	up	12.71	12.43	11.08	0.36	0	0.4	12.0733	0.253333
ENSSSCG00000004101	LRP11	LDL receptor related protein 11 [Source:VGNC Symbol;Acc:VGNC:89817]	4.318	2.11046	1.63135401754E-38	3.24435530239E-37	yes	up	21.69	17.84	17.95	5.11	4.9	4.52	19.16	4.84333
ENSSSCG00000004109	ZC3H12D	zinc finger CCCH-type containing 12D [Source:VGNC Symbol;Acc:VGNC:95092]	0.102	-3.28643	4.92843822846E-63	1.78207845943E-61	yes	down	2.44	3.09	2.49	27.09	30.71	24.3	2.67333	27.3667
ENSSSCG00000004133	FUCA2	alpha-L-fucosidase 2 [Source:VGNC Symbol;Acc:VGNC:88263]	2.659	1.4108	7.68229292962E-27	1.04839411446E-25	yes	up	96.71	87.01	105.88	39.25	38.58	42.59	96.5333	40.14
ENSSSCG00000004136	AIG1	androgen induced 1 [Source:VGNC Symbol;Acc:VGNC:85201]	2.115	1.08076	2.42999568909E-6	8.9441830916E-6	yes	up	15.05	15.43	17.84	7.17	8.39	10.12	16.1067	8.56
ENSSSCG00000004142	CITED2	Cbp/p300 interacting transactivator with Glu/Asp rich carboxy-terminal domain 2 [Source:VGNC Symbol;Acc:VGNC:86712]	2.712	1.43933	2.63951944449E-18	2.42044693728E-17	yes	up	89.71	103.32	123.87	45.69	46.99	35.37	105.633	42.6833
ENSSSCG00000004143	TXLNB	taxilin beta [Source:VGNC Symbol;Acc:VGNC:94601]	0.14	-2.83537	5.40443528701E-8	2.37307908233E-7	yes	down	0.04	0.15	0.19	1.11	0.82	1.09	0.126667	1.00667
ENSSSCG00000004150		heme binding protein 2 [Source:VGNC Symbol;Acc:VGNC:103106]	9.007	3.17112	9.76218114899E-21	1.01846755463E-19	yes	up	2.38	3.48	3.28	0.31	0.44	0.35	3.04667	0.366667
ENSSSCG00000004158	IL22RA2	interleukin 22 receptor subunit alpha 2 [Source:VGNC Symbol;Acc:VGNC:89098]	97.67	6.60984	1.05141841999E-108	9.93746558143E-107	yes	up	199.88	137.73	151.33	1.32	1.49	3.02	162.98	1.94333
ENSSSCG00000004159	SLC35D3	solute carrier family 35 member D3 [Source:VGNC Symbol;Acc:VGNC:93076]	0.061	-4.04316	0.0153303559115	0.0323733165648	yes	down	0.04	0	0	0.34	0.16	0.16	0.0133333333333	0.22
ENSSSCG00000004172	SLC2A12	solute carrier family 2 member 12 [Source:VGNC Symbol;Acc:VGNC:93046]	9.861	3.30177	1.26792290124E-14	9.34640310055E-14	yes	up	1.03	0.9	1.41	0.11	0.14	0.12	1.11333	0.123333
ENSSSCG00000004179		vanin 2 [Source:VGNC Symbol;Acc:VGNC:94834]	3.131	1.64644	1.2181878014E-12	7.83085572535E-12	yes	up	16.62	14.45	21.76	6.12	6.51	5.75	17.61	6.12667
ENSSSCG00000004181	VNN1	vanin 1 [Source:NCBI gene (formerly Entrezgene);Acc:397246]	0.309	-1.69282	2.19826530444E-5	7.27496640534E-5	yes	down	0.5	0.5	0.65	2.24	1.68	1.92	0.55	1.94667
ENSSSCG00000004192	CCN2	cellular communication network factor 2 [Source:VGNC Symbol;Acc:VGNC:86345]	27.733	4.79351	3.25284602957E-211	1.41143946356E-208	yes	up	272.26	295.05	358.43	10.35	12.13	14.03	308.58	12.17
ENSSSCG00000004202	SAMD3	sterile alpha motif domain containing 3 [Source:VGNC Symbol;Acc:VGNC:92568]	0.085	-3.55144	3.61129688966E-23	4.16345895033E-22	yes	down	0.79	0.55	0.44	6.77	6.56	8.44	0.593333	7.25667
ENSSSCG00000004207		-	2.53	1.33935	5.06885221549E-20	5.0561403604E-19	yes	up	39.51	42.51	40.09	13.86	13.62	18.8	40.7033	15.4267
ENSSSCG00000004234	FABP7	fatty acid binding protein 7 [Source:VGNC Symbol;Acc:VGNC:87873]	7.289	2.86564	6.63935614671E-10	3.45768105709E-9	yes	up	4.18	5.26	4.32	0.65	1.1	0.27	4.58667	0.673333
ENSSSCG00000004236	PKIB	cAMP-dependent protein kinase inhibitor beta [Source:VGNC Symbol;Acc:VGNC:91478]	0.236	-2.08442	1.23244949825E-10	6.76536107549E-10	yes	down	1.93	0.9	1.72	7.43	5.6	7.7	1.51667	6.91
ENSSSCG00000004237	SERINC1	serine incorporator 1 [Source:VGNC Symbol;Acc:VGNC:92728]	2.421	1.27546	3.48773786513E-18	3.18602350819E-17	yes	up	188.4	169.53	219.32	88.22	72.19	101.28	192.417	87.23
ENSSSCG00000004241	GJA1	gap junction protein alpha 1 [Source:VGNC Symbol;Acc:VGNC:103098]	8.433	3.07602	9.9754143574E-67	3.91873685003E-65	yes	up	44.16	39.17	55.9	5.85	4.91	7.4	46.41	6.05333
ENSSSCG00000004242	TBC1D32	TBC1 domain family member 32 [Source:VGNC Symbol;Acc:VGNC:93777]	4.225	2.07894	4.16960523088E-10	2.1972427013E-9	yes	up	1	0.9	0.94	0.3	0.22	0.22	0.946667	0.246667
ENSSSCG00000004245	FAM184A	family with sequence similarity 184 member A [Source:VGNC Symbol;Acc:VGNC:87937]	2.555	1.35317	0.0305138554341	0.0597998899557	yes	up	0.58	0.28	0.33	0.2	0.16	0.18	0.396667	0.18
ENSSSCG00000004246		-	0.421	-1.24724	4.18956130998E-7	1.68181464529E-6	yes	down	1.94	1.94	0.77	3.02	2.79	2.87	1.55	2.89333
ENSSSCG00000004249	CEP85L	centrosomal protein 85 like [Source:VGNC Symbol;Acc:VGNC:86580]	2.195	1.13447	3.60639621609E-11	2.07451993244E-10	yes	up	16.11	15.13	22.81	8.25	6.32	7.31	18.0167	7.29333
ENSSSCG00000004262	KPNA5	karyopherin subunit alpha 5 [Source:VGNC Symbol;Acc:VGNC:89564]	2.003	1.00252	3.26460210939E-5	0.00010603569832	yes	up	2.64	2.31	2.55	1.25	1.16	1.71	2.5	1.37333
ENSSSCG00000004270	ADGRB3	adhesion G protein-coupled receptor B3 [Source:VGNC Symbol;Acc:VGNC:85122]	0.203	-2.30056	1.26450141503E-11	7.56798150964E-11	yes	down	0.19	0.38	0.24	1.56	1.33	1.54	0.27	1.47667
ENSSSCG00000004281	KCNQ5	potassium voltage-gated channel subfamily Q member 5 [Source:VGNC Symbol;Acc:VGNC:89384]	0.128	-2.96482	8.52533942091E-51	2.3453282453E-49	yes	down	0.76	0.91	0.67	6.44	6.41	7.14	0.78	6.66333
ENSSSCG00000004291	NT5E	5'-nucleotidase ecto [Source:VGNC Symbol;Acc:VGNC:90925]	0.28	-1.83437	1.10117304756E-12	7.11217720701E-12	yes	down	2.16	1.53	1.96	7.38	6.84	7.68	1.88333	7.3
ENSSSCG00000004302		cilia and flagella associated protein 206 [Source:VGNC Symbol;Acc:VGNC:103048]	27.947	4.80464	0.0124130346228	0.0267120893843	yes	up	0.18	0.13	0.11	0	0	0	0.14	0
ENSSSCG00000004324		-	3.052	1.60996	5.58387755132E-13	3.69139162776E-12	yes	up	16.44	14.8	19.68	5.78	5.2	7.37	16.9733	6.11667
ENSSSCG00000004332	BACH2	BTB domain and CNC homolog 2 [Source:VGNC Symbol;Acc:VGNC:85742]	0.256	-1.96762	5.52734242329E-33	9.52418967016E-32	yes	down	1.91	1.93	1.71	7.19	9.27	8.25	1.85	8.23667
ENSSSCG00000004340	FHL5	four and a half LIM domains 5 [Source:VGNC Symbol;Acc:VGNC:88130]	3.599	1.84775	8.31418002728E-6	2.88398119696E-5	yes	up	1.44	1.78	2.39	0.86	0.6	0.7	1.87	0.72
ENSSSCG00000004342	NDUFAF4	NADH:ubiquinone oxidoreductase complex assembly factor 4 [Source:VGNC Symbol;Acc:VGNC:90641]	2.231	1.1578	3.11446522254E-9	1.53053719508E-8	yes	up	5.97	5.42	4.77	3.05	2.06	2.84	5.38667	2.65
ENSSSCG00000004353	CCNC	cyclin C [Source:VGNC Symbol;Acc:VGNC:103046]	2.235	1.16015	6.25549069446E-14	4.42496585174E-13	yes	up	32.16	22.04	24.83	13.49	12.23	15.23	26.3433	13.65
ENSSSCG00000004387	FOXO3	forkhead box O3 [Source:VGNC Symbol;Acc:VGNC:99715]	2.261	1.17727	9.41257760345E-24	1.1134134548E-22	yes	up	33.15	37.37	33.6	17.59	14.84	17.98	34.7067	16.8033
ENSSSCG00000004388	ARMC2	armadillo repeat containing 2 [Source:VGNC Symbol;Acc:VGNC:103028]	4.612	2.20528	9.63778907162E-30	1.47557874062E-28	yes	up	19.7	20.21	25.71	4.06	2.85	4.26	21.8733	3.72333
ENSSSCG00000004391	CEP57L1	centrosomal protein 57 like 1 [Source:VGNC Symbol;Acc:VGNC:86573]	3.406	1.76815	0.000218258406653	0.00063695956891	yes	up	1.74	1.89	1.86	0.82	0.56	0.44	1.83	0.606667
ENSSSCG00000004401	DDO	D-aspartate oxidase [Source:VGNC Symbol;Acc:VGNC:103079]	8.137	3.02453	9.7484006316E-18	8.70924028351E-17	yes	up	4.87	4.05	4.97	0.58	0.58	0.71	4.63	0.623333
ENSSSCG00000004404		-	2.68	1.42214	0.00916350804107	0.0203406226625	yes	up	0.86	0.93	1.05	0.53	0.3	0.29	0.946667	0.373333
ENSSSCG00000004411	ZBTB24	zinc finger and BTB domain containing 24 [Source:VGNC Symbol;Acc:VGNC:95064]	0.381	-1.39391	1.93211792865E-16	1.59412253646E-15	yes	down	4.23	4.18	3.59	11.94	10.23	13.05	4	11.74
ENSSSCG00000004412	MICAL1	microtubule associated monooxygenase, calponin and LIM domain containing 1 [Source:VGNC Symbol;Acc:VGNC:90207]	0.382	-1.38898	8.25739988625E-22	9.04476641585E-21	yes	down	15.33	17.35	12.6	47.42	44.06	37.66	15.0933	43.0467
ENSSSCG00000004414	CD164	CD164 molecule [Source:HGNC Symbol;Acc:HGNC:1632]	2.106	1.07437	5.74973609455E-22	6.32702948225E-21	yes	up	168.97	211.68	183.82	125.18	105.2	91.71	188.157	107.363
ENSSSCG00000004415		-	0.249	-2.00372	1.17062665096E-12	7.54289707061E-12	yes	down	1.56	1.29	1.27	6.24	4.52	6.43	1.37333	5.73
ENSSSCG00000004419	SLC16A10	solute carrier family 16 member 10 [Source:VGNC Symbol;Acc:VGNC:103178]	0.143	-2.80218	6.56108215901E-14	4.63598003626E-13	yes	down	1.21	0.51	0.59	2.53	2.73	2.76	0.77	2.67333
ENSSSCG00000004420	TRAF3IP2	TRAF3 interacting protein 2 [Source:VGNC Symbol;Acc:VGNC:94361]	2.355	1.23583	1.81495202163E-18	1.68101519972E-17	yes	up	32.54	31.97	30.37	13.57	14.42	15.01	31.6267	14.3333
ENSSSCG00000004425	LAMA4	laminin subunit alpha 4 [Source:VGNC Symbol;Acc:VGNC:103116]	10.219	3.35316	8.41517312719E-160	1.80519646454E-157	yes	up	54.12	52.65	57.52	5.5	5.62	6.46	54.7633	5.86
ENSSSCG00000004446	RWDD1	RWD domain containing 1 [Source:VGNC Symbol;Acc:VGNC:104051]	2.567	1.3599	9.80449054759E-25	1.21471339088E-23	yes	up	34.91	32.22	35.74	15.35	13.31	15.23	34.29	14.63
ENSSSCG00000004453	SNAP91	synaptosome associated protein 91 [Source:VGNC Symbol;Acc:VGNC:93279]	0.015	-6.02113	5.01260615155E-5	0.000159129824818	yes	down	0	0	0	0.51	0.5	0.21	0	0.406667
ENSSSCG00000004456	PGM3	phosphoglucomutase 3 [Source:VGNC Symbol;Acc:VGNC:103150]	3.27	1.7092	3.36912333346E-26	4.48246011724E-25	yes	up	22.7	21.02	21.98	6.8	6.59	8.46	21.9	7.28333
ENSSSCG00000004457	DOP1A	DOP1 leucine zipper like protein A [Source:VGNC Symbol;Acc:VGNC:87408]	0.496	-1.01148	2.49423137017E-9	1.23816602494E-8	yes	down	2.5	2.21	2.13	5	4.57	6.45	2.28	5.34
ENSSSCG00000004458	TPBG	trophoblast glycoprotein [Source:VGNC Symbol;Acc:VGNC:94332]	2.088	1.06204	8.55087940784E-5	0.00026322700686	yes	up	4.02	4.1	3.92	2.2	1.67	2.42	4.01333	2.09667
ENSSSCG00000004464	TENT5A	terminal nucleotidyltransferase 5A [Source:VGNC Symbol;Acc:VGNC:93873]	0.429	-1.22226	1.51932966552E-20	1.57134571908E-19	yes	down	6.42	6.36	5.71	16.82	14.35	15.98	6.16333	15.7167
ENSSSCG00000004469	LCA5	lebercilin LCA5 [Source:VGNC Symbol;Acc:VGNC:89654]	2.883	1.52741	0.0379650028222	0.0725553387268	yes	up	0.31	0.27	0.18	0.09	0.08	0.17	0.253333	0.113333
ENSSSCG00000004472	IRAK1BP1	interleukin 1 receptor associated kinase 1 binding protein 1 [Source:VGNC Symbol;Acc:VGNC:89199]	4.483	2.16447	3.69419926594E-17	3.17844309983E-16	yes	up	5.47	4.22	5.71	1.42	1.12	1.22	5.13333	1.25333
ENSSSCG00000004479	FILIP1	filamin A interacting protein 1 [Source:VGNC Symbol;Acc:VGNC:88139]	2.582	1.36876	5.958022725E-9	2.85805451924E-8	yes	up	1.62	1.79	2.04	0.75	0.73	0.82	1.81667	0.766667
ENSSSCG00000004480	COX7A2	cytochrome c oxidase subunit 7A2 [Source:VGNC Symbol;Acc:VGNC:103050]	2.128	1.08955	1.91037858678E-15	1.48869175424E-14	yes	up	545.06	517.81	559.29	244.77	279.38	295.29	540.72	273.147
ENSSSCG00000004484	COL12A1	collagen type XII alpha 1 chain [Source:VGNC Symbol;Acc:VGNC:86864]	2.845	1.50825	2.24809437963E-19	2.18203446344E-18	yes	up	45.25	51.87	50.15	12.89	18.36	21.94	49.09	17.73
ENSSSCG00000004485	CD109	CD109 molecule [Source:VGNC Symbol;Acc:VGNC:86388]	4.568	2.1916	3.50240258615E-39	7.13637888739E-38	yes	up	8.64	8.66	8.72	3.15	3.21	3.65	8.67333	3.33667
ENSSSCG00000004493	SIGLEC15	sialic acid binding Ig like lectin 15 [Source:VGNC Symbol;Acc:VGNC:92871]	0.063	-3.99032	0.0169453	0.0353961	yes	down	0	0.03	0	0.16	0.12	0.12	0.01	0.133333
ENSSSCG00000004502	RNF165	ring finger protein 165 [Source:VGNC Symbol;Acc:VGNC:92366]	0.019	-5.73848	0.000164640586942	0.000488548039461	yes	down	0	0	0	0.48	0.69	0.5	0	0.556667
ENSSSCG00000004507	SMAD7	SMAD family member 7 [Source:VGNC Symbol;Acc:VGNC:93221]	2.614	1.38632	6.17333137335E-21	6.5008958952E-20	yes	up	20.02	21.71	19.06	8.73	8.72	9.21	20.2633	8.88667
ENSSSCG00000004509	LIPG	lipase G, endothelial type [Source:VGNC Symbol;Acc:VGNC:89739]	18.905	4.24073	2.01668062234E-188	6.75481867399E-186	yes	up	44.87	42.02	47.18	2.85	2.25	2.65	44.69	2.58333
ENSSSCG00000004520	MAPK4	mitogen-activated protein kinase 4 [Source:VGNC Symbol;Acc:VGNC:90004]	0.315	-1.66572	0.00778760030067	0.0175145323289	yes	down	0.19	0.07	0.15	0.56	0.32	0.4	0.136667	0.426667
ENSSSCG00000004538	WDR7	WD repeat domain 7 [Source:VGNC Symbol;Acc:VGNC:94936]	0.441	-1.18194	1.03844271742E-19	1.01932896457E-18	yes	down	6.45	6.51	5.18	15.17	14.54	15.15	6.04667	14.9533
ENSSSCG00000004540	ONECUT2	one cut homeobox 2 [Source:VGNC Symbol;Acc:VGNC:91043]	30.558	4.93346	0.0107878121298	0.0235545413062	yes	up	0.18	0.08	0.02	0	0	0	0.0933333333333	0
ENSSSCG00000004547		-	0.315	-1.66756	3.10828781533E-48	7.98700282238E-47	yes	down	20.45	19.91	19.47	67.51	69.98	70.25	19.9433	69.2467
ENSSSCG00000004561	HERC1	HECT and RLD domain containing E3 ubiquitin protein ligase family member 1 [Source:VGNC Symbol;Acc:VGNC:88849]	0.343	-1.54364	6.14406949477E-25	7.69701934345E-24	yes	down	5.22	4.76	3.37	14.03	12.69	15.57	4.45	14.0967
ENSSSCG00000004565	CA12	carbonic anhydrase 12 [Source:VGNC Symbol;Acc:VGNC:86097]	0.133	-2.90619	0.000265781250236	0.000766278409772	yes	down	0	0.08	0.15	0.5	0.42	0.69	0.0766666666667	0.536667
ENSSSCG00000004570	TPM1	tropomyosin 1 [Source:VGNC Symbol;Acc:VGNC:103194]	2.338	1.22506	4.9894272789E-32	8.29774787533E-31	yes	up	780.25	776.2	765.33	377.95	343.2	396.82	773.927	372.657
ENSSSCG00000004572		-	4.317	2.11011	0.00466214393505	0.0110119574425	yes	up	0.82	0.88	1.22	0.25	0.31	0.17	0.973333	0.243333
ENSSSCG00000004578		annexin A2 [Source:VGNC Symbol;Acc:VGNC:103027]	6.67	2.73762	2.34384283756E-124	2.85023232195E-122	yes	up	1675.79	1552.45	1689.34	249.48	263.43	289.27	1639.19	267.393
ENSSSCG00000004584	GCNT3	glucosaminyl (N-acetyl) transferase 3, mucin type [Source:VGNC Symbol;Acc:VGNC:103097]	0.012	-6.39651	4.36106739997E-16	3.52057077379E-15	yes	down	0.08	0.04	0	2.84	2.82	4.35	0.04	3.33667
ENSSSCG00000004597	AQP9	aquaporin 9 [Source:VGNC Symbol;Acc:VGNC:85436]	3.753	1.90788	0.0139138920374	0.0295982202538	yes	up	0.31	0.19	0.14	0.06	0.05	0.08	0.213333	0.0633333333333
ENSSSCG00000004601	MNS1	meiosis specific nuclear structural 1 [Source:VGNC Symbol;Acc:VGNC:90288]	3.793	1.92349	5.40294913368E-5	0.000170726754155	yes	up	1	0.95	1.74	0.38	0.27	0.4	1.23	0.35
ENSSSCG00000004607	PYGO1	pygopus family PHD finger 1 [Source:VGNC Symbol;Acc:VGNC:98231]	2.394	1.25931	5.00538646267E-8	2.20648437648E-7	yes	up	3.47	2.86	2.89	1.28	1.29	1.63	3.07333	1.4
ENSSSCG00000004610	CCPG1	cell cycle progression 1 [Source:VGNC Symbol;Acc:VGNC:86368]	2.206	1.1414	1.29718087522E-13	8.97310770639E-13	yes	up	63.34	53.11	74.99	39.74	36.17	44.89	63.8133	40.2667
ENSSSCG00000004614	UNC13C	unc-13 homolog C [Source:VGNC Symbol;Acc:VGNC:94702]	0.424	-1.23921	0.00429056641996	0.0101884942898	yes	down	0.25	0.2	0.13	0.51	0.34	0.66	0.193333	0.503333
ENSSSCG00000004622	GNB5	G protein subunit beta 5 [Source:VGNC Symbol;Acc:VGNC:88534]	2.396	1.26045	2.67502034867E-18	2.45182373964E-17	yes	up	17.02	17.96	19.37	8.93	8.23	8.29	18.1167	8.48333
ENSSSCG00000004628	TMOD2	tropomodulin 2 [Source:VGNC Symbol;Acc:VGNC:94227]	4.952	2.30801	1.3728005573E-15	1.07858058601E-14	yes	up	1.56	2.19	1.68	0.56	0.33	0.41	1.81	0.433333
ENSSSCG00000004646	ATP8B4	ATPase phospholipid transporting 8B4 (putative) [Source:VGNC Symbol;Acc:VGNC:103036]	2.494	1.31845	2.96072153224E-12	1.84665454079E-11	yes	up	7.42	6.09	7.88	3.17	2.48	3.74	7.13	3.13
ENSSSCG00000004652	COPS2	COP9 signalosome subunit 2 [Source:VGNC Symbol;Acc:VGNC:86899]	3.737	1.90185	6.83897463118E-33	1.17524485741E-31	yes	up	53.48	45.29	60.36	15.77	10.99	16.92	53.0433	14.56
ENSSSCG00000004656		-	2.396	1.26059	1.55613181972E-5	5.23518391228E-5	yes	up	19.26	33.45	22.7	12.17	10.07	11.79	25.1367	11.3433
ENSSSCG00000004658	FBN1	fibrillin 1 [Source:VGNC Symbol;Acc:VGNC:103090]	2.991	1.58041	1.81204621321E-24	2.21624511869E-23	yes	up	47.84	47.46	41.4	12.81	16.87	20.13	45.5667	16.6033
ENSSSCG00000004666		sulfide quinone oxidoreductase [Source:VGNC Symbol;Acc:VGNC:101496]	2.772	1.47087	6.15143209706E-30	9.47122109654E-29	yes	up	117	104.83	129.79	45.44	44.55	51.59	117.207	47.1933
ENSSSCG00000004670	C15orf48	chromosome 1 C15orf48 homolog [Source:VGNC Symbol;Acc:VGNC:85961]	2.215	1.14759	3.68822788546E-10	1.94949188231E-9	yes	up	62.45	42.79	58	28.8	27.5	26.94	54.4133	27.7467
ENSSSCG00000004672	GATM	glycine amidinotransferase [Source:VGNC Symbol;Acc:VGNC:88372]	0.184	-2.44431	1.56622964646E-27	2.21008547009E-26	yes	down	1.47	0.83	1.3	7.77	6.45	7.23	1.2	7.15
ENSSSCG00000004674	SHF	Src homology 2 domain containing F [Source:VGNC Symbol;Acc:VGNC:103175]	2.61	1.38386	0.00111389170485	0.00291920664777	yes	up	2.25	2.06	2.03	0.59	0.93	0.99	2.11333	0.836667
ENSSSCG00000004675	DUOX1	dual oxidase 1 [Source:NCBI gene (formerly Entrezgene);Acc:397177]	0.362	-1.46742	0.0130690615154	0.0279568092384	yes	down	0.23	0.1	0.15	0.43	0.46	0.54	0.16	0.476667
ENSSSCG00000004676	DUOXA2	dual oxidase maturation factor 2 [Source:VGNC Symbol;Acc:VGNC:87472]	0.445	-1.16705	0.0104633495277	0.0229089758236	yes	down	0.33	0.3	0.21	0.63	0.63	0.77	0.28	0.676667
ENSSSCG00000004678	DUOX2	dual oxidase 2 [Source:VGNC Symbol;Acc:VGNC:103086]	0.15	-2.73939	3.05836182266E-6	1.11177159022E-5	yes	down	0.12	0.09	0.03	0.47	0.61	0.56	0.08	0.546667
ENSSSCG00000004691	EIF3J	eukaryotic translation initiation factor 3 subunit J [Source:VGNC Symbol;Acc:VGNC:87621]	2.528	1.33776	9.31157353846E-27	1.26802112693E-25	yes	up	125.82	111.45	123.96	51.64	46.29	54.79	120.41	50.9067
ENSSSCG00000004699	ELL3	elongation factor for RNA polymerase II 3 [Source:VGNC Symbol;Acc:VGNC:87650]	0.423	-1.24058	1.05297110608E-14	7.83144696429E-14	yes	down	5.62	6.33	6.08	18.08	15.36	16.11	6.01	16.5167
ENSSSCG00000004714	EPB42	erythrocyte membrane protein band 4.2 [Source:VGNC Symbol;Acc:VGNC:87725]	2.23	1.15722	0.000638605446252	0.00173604658691	yes	up	2.23	2.17	2.79	0.98	1.37	1.27	2.39667	1.20667
ENSSSCG00000004728	CAPN3	calpain 3 [Source:VGNC Symbol;Acc:VGNC:103042]	3.719	1.89501	1.86095387204E-32	3.13863350928E-31	yes	up	21.13	16.61	18.66	5.44	5.21	5.85	18.8	5.5
ENSSSCG00000004739	MGA	MAX dimerization protein MGA [Source:VGNC Symbol;Acc:VGNC:90195]	0.454	-1.13789	5.47596902415E-19	5.19618293285E-18	yes	down	4.78	4.18	3.97	9.87	9.62	11.34	4.31	10.2767
ENSSSCG00000004757	VPS18	VPS18 core subunit of CORVET and HOPS complexes [Source:VGNC Symbol;Acc:VGNC:94842]	0.313	-1.67454	1.98386923734E-20	2.03634577846E-19	yes	down	2.71	3.13	3.38	12.4	11.33	8.53	3.07333	10.7533
ENSSSCG00000004772	BAHD1	bromo adjacent homology domain containing 1 [Source:VGNC Symbol;Acc:VGNC:85747]	0.431	-1.21582	6.7394698328E-17	5.70598483583E-16	yes	down	8.31	8.28	6.23	19.94	19.75	17.87	7.60667	19.1867
ENSSSCG00000004779	PLCB2	phospholipase C beta 2 [Source:VGNC Symbol;Acc:VGNC:91515]	0.078	-3.67964	6.88177326364E-131	9.45228885967E-129	yes	down	3.6	6.14	3.97	60.99	53.84	56.88	4.57	57.2367
ENSSSCG00000004782		BUB1 mitotic checkpoint serine/threonine kinase B [Source:VGNC Symbol;Acc:VGNC:103039]	0.419	-1.25568	2.63606530959E-11	1.53204745481E-10	yes	down	8.49	6.75	4.69	16.06	16.17	19.86	6.64333	17.3633
ENSSSCG00000004785	SRP14	signal recognition particle 14 [Source:VGNC Symbol;Acc:VGNC:93458]	2.147	1.1025	4.09951187492E-18	3.73415461431E-17	yes	up	95.75	94.73	107.26	56.49	54.22	56.52	99.2467	55.7433
ENSSSCG00000004789	THBS1	thrombospondin 1 [Source:VGNC Symbol;Acc:VGNC:93946]	32.947	5.04209	1.78977768109E-305	3.41704354873E-302	yes	up	989.41	939.41	850.41	26.11	29.33	36.61	926.41	30.6833
ENSSSCG00000004791	RASGRP1	RAS guanyl releasing protein 1 [Source:VGNC Symbol;Acc:VGNC:92113]	0.107	-3.22118	3.60523077553E-104	3.12868481666E-102	yes	down	2.92	2.99	2.32	29.52	25.64	34.14	2.74333	29.7667
ENSSSCG00000004795	MEIS2	Meis homeobox 2 [Source:VGNC Symbol;Acc:VGNC:90136]	2.369	1.24437	2.21990815254E-11	1.29927916763E-10	yes	up	17.42	16.33	19.82	7.02	7.53	10.44	17.8567	8.33
ENSSSCG00000004803	ACTC1	actin alpha cardiac muscle 1 [Source:VGNC Symbol;Acc:VGNC:85040]	0.106	-3.23483	3.23757522338E-40	6.76277747974E-39	yes	down	2.87	3.01	1.5	24.96	21.9	27.52	2.46	24.7933
ENSSSCG00000004807	SCG5	secretogranin V [Source:VGNC Symbol;Acc:VGNC:103171]	0.278	-1.84665	1.85412013428E-15	1.44544147014E-14	yes	down	4.93	3.45	3.99	14.57	15.39	16.37	4.12333	15.4433
ENSSSCG00000004813	TTC23	tetratricopeptide repeat domain 23 [Source:VGNC Symbol;Acc:VGNC:94539]	14.811	3.88859	7.97138683381E-36	1.4761369295E-34	yes	up	12.99	9.34	9.77	0.73	0.61	1.17	10.7	0.836667
ENSSSCG00000004822	ALDH1A3	aldehyde dehydrogenase 1 family member A3 [Source:VGNC Symbol;Acc:VGNC:97879]	8.846	3.14508	3.14261508829E-97	2.3345839403E-95	yes	up	30.58	31.55	29.21	3.34	3.8	4.15	30.4467	3.76333
ENSSSCG00000004823	LRRK1	leucine rich repeat kinase 1 [Source:VGNC Symbol;Acc:VGNC:98093]	0.499	-1.00172	1.85750562039E-16	1.53455202529E-15	yes	down	9.62	10.42	8.73	22.55	20.54	19.45	9.59	20.8467
ENSSSCG00000004829	CACHD1	cache domain containing 1 [Source:VGNC Symbol;Acc:VGNC:86116]	2.19	1.13121	1.10827705111E-7	4.73043269836E-7	yes	up	2.83	3.56	3.1	1.42	1.34	1.86	3.16333	1.54
ENSSSCG00000004830		ATPase phospholipid transporting 10A (putative) [Source:VGNC Symbol;Acc:VGNC:103030]	5.08	2.34474	2.00004616446E-45	4.83965543369E-44	yes	up	15.21	16.67	11.32	3.24	3.16	2.86	14.4	3.08667
ENSSSCG00000004834	NDN	necdin, MAGE family member [Source:VGNC Symbol;Acc:VGNC:90628]	4.807	2.26529	9.65201299467E-46	2.34448132435E-44	yes	up	35.33	36.77	41.11	8.66	8.16	8.92	37.7367	8.58
ENSSSCG00000004835	MAGEL2	MAGE family member L2 [Source:VGNC Symbol;Acc:VGNC:89954]	9.429	3.23713	2.19905539176E-18	2.02529500914E-17	yes	up	2.1	2.29	2.47	0.3	0.38	0.11	2.28667	0.263333
ENSSSCG00000004856	NFATC1	nuclear factor of activated T cells 1 [Source:VGNC Symbol;Acc:VGNC:103140]	0.146	-2.77479	1.14198662497E-57	3.64595462275E-56	yes	down	6.66	5.75	7.35	34.14	33.26	28.37	6.58667	31.9233
ENSSSCG00000004857	ATP9B	ATPase phospholipid transporting 9B (putative) [Source:VGNC Symbol;Acc:VGNC:103037]	0.494	-1.01885	3.48447241851E-10	1.84485711077E-9	yes	down	4.51	4.25	3.9	9.82	9.33	8.84	4.22	9.33
ENSSSCG00000004859	ZNF516	zinc finger protein 516 [Source:VGNC Symbol;Acc:VGNC:95256]	0.498	-1.00689	3.71527801945E-13	2.48884519114E-12	yes	down	3.62	3.99	3.48	8.61	7.77	8.01	3.69667	8.13
ENSSSCG00000004861	TSHZ1	teashirt zinc finger homeobox 1 [Source:VGNC Symbol;Acc:VGNC:94492]	2.409	1.26838	1.12012718614E-21	1.22132885425E-20	yes	up	17.21	23.04	20.08	9.56	9.05	9.71	20.11	9.44
ENSSSCG00000004884	TMX3	thioredoxin related transmembrane protein 3 [Source:VGNC Symbol;Acc:VGNC:94248]	2.102	1.07151	6.55858201363E-13	4.31037686073E-12	yes	up	18.99	18.07	18.72	10.48	7.64	10.94	18.5933	9.68667
ENSSSCG00000004885	CDH19	cadherin 19 [Source:VGNC Symbol;Acc:VGNC:86482]	4.352	2.12175	8.45235312721E-7	3.28660541558E-6	yes	up	2.2	2.16	0.82	0.55	0.39	0.34	1.72667	0.426667
ENSSSCG00000004888	SERPINB8	serpin family B member 8 [Source:HGNC Symbol;Acc:HGNC:8952]	2.709	1.43784	1.20373264013E-10	6.61533205684E-10	yes	up	9.41	7.66	11.48	2.98	4.21	4.34	9.51667	3.84333
ENSSSCG00000004891	SERPINB7	serpin family B member 7 [Source:VGNC Symbol;Acc:VGNC:92739]	10.83	3.43696	3.52555837274E-11	2.02985405465E-10	yes	up	2.05	3.24	2.15	0.4	0.21	0.18	2.48	0.263333
ENSSSCG00000004898	TNFRSF11A	TNF receptor superfamily member 11a [Source:VGNC Symbol;Acc:VGNC:94257]	0.049	-4.3588	1.76064100521E-86	1.02170693226E-84	yes	down	0.28	0.35	0.35	8.14	6.74	7.23	0.326667	7.37
ENSSSCG00000004907	CCBE1	collagen and calcium binding EGF domains 1 [Source:VGNC Symbol;Acc:VGNC:86240]	22.532	4.49392	1.13419370648E-23	1.33832053425E-22	yes	up	1.46	1.36	1.6	0.03	0.12	0.1	1.47333	0.0833333333333
ENSSSCG00000004908	LMAN1	lectin, mannose binding 1 [Source:VGNC Symbol;Acc:VGNC:89748]	3.033	1.60071	1.49358313463E-39	3.0894354503E-38	yes	up	80.95	72.96	67.35	25.93	24.2	29.48	73.7533	26.5367
ENSSSCG00000004918	ALPK2	alpha kinase 2 [Source:VGNC Symbol;Acc:VGNC:85268]	0.152	-2.71625	1.00518367548E-34	1.81732639509E-33	yes	down	0.53	0.47	0.5	3.69	3.79	3.33	0.5	3.60333
ENSSSCG00000004919	NEDD4L	NEDD4 like E3 ubiquitin protein ligase [Source:VGNC Symbol;Acc:VGNC:90667]	0.486	-1.04172	9.29585273792E-11	5.17122437274E-10	yes	down	2.25	2.51	2.68	5.3	6.06	6.12	2.48	5.82667
ENSSSCG00000004921	ATP8B1	ATPase phospholipid transporting 8B1 [Source:VGNC Symbol;Acc:VGNC:85679]	7.211	2.85028	3.0756043033E-57	9.68967613179E-56	yes	up	17.55	12.44	14.13	1.77	1.47	2.3	14.7067	1.84667
ENSSSCG00000004931	IGDCC4	immunoglobulin superfamily DCC subclass member 4 [Source:VGNC Symbol;Acc:VGNC:89054]	0.307	-1.70566	3.20175509649E-16	2.60008116981E-15	yes	down	2.63	2.61	2.39	8.71	8.02	8.47	2.54333	8.4
ENSSSCG00000004939	MEGF11	multiple EGF like domains 11 [Source:VGNC Symbol;Acc:VGNC:103126]	0.116	-3.10551	0.0144954940946	0.0307292886136	yes	down	0	0.03	0.02	0.13	0.09	0.18	0.0166666666667	0.133333
ENSSSCG00000004948	SMAD6	SMAD family member 6 [Source:VGNC Symbol;Acc:VGNC:93220]	3.162	1.6609	4.68936808215E-6	1.66845723862E-5	yes	up	3.48	4.22	3.99	1.84	1.46	0.71	3.89667	1.33667
ENSSSCG00000004961	ITGA11	integrin subunit alpha 11 [Source:VGNC Symbol;Acc:VGNC:89233]	5.443	2.44438	3.94498196569E-22	4.36118098952E-21	yes	up	3.2	3.4	3.82	0.62	0.87	0.57	3.47333	0.686667
ENSSSCG00000004973	UACA	uveal autoantigen with coiled-coil domains and ankyrin repeats [Source:VGNC Symbol;Acc:VGNC:94625]	2.459	1.29826	9.93996328504E-9	4.67999455088E-8	yes	up	2.73	2.79	2.84	1.14	1.04	1.3	2.78667	1.16
ENSSSCG00000004976	LRRC49	leucine rich repeat containing 49 [Source:VGNC Symbol;Acc:VGNC:89846]	15.534	3.95731	0.000895255115629	0.0023772198425	yes	up	0.32	0.22	0.41	0.03	0	0.03	0.316667	0.02
ENSSSCG00000004985	GEMIN2	gem nuclear organelle associated protein 2 [Source:VGNC Symbol;Acc:VGNC:88411]	2.835	1.50313	1.66864949503E-20	1.72111594593E-19	yes	up	60.62	52.2	64.19	21.25	20.16	24.27	59.0033	21.8933
ENSSSCG00000005020	ATL1	atlastin GTPase 1 [Source:VGNC Symbol;Acc:VGNC:85627]	3.636	1.86244	0.0122247110195	0.0263484062751	yes	up	0.86	0.4	0.32	0.21	0.17	0.13	0.526667	0.17
ENSSSCG00000005021	SAV1	salvador family WW domain containing protein 1 [Source:VGNC Symbol;Acc:VGNC:92588]	2.025	1.01764	4.0941709709E-11	2.34459113046E-10	yes	up	28.1	23.93	26.11	13.53	12.44	16.19	26.0467	14.0533
ENSSSCG00000005030	NID2	nidogen 2 [Source:VGNC Symbol;Acc:VGNC:90743]	2.261	1.17674	3.8414121065E-19	3.67068267954E-18	yes	up	69.63	79.33	84.41	34.59	36.21	42.03	77.79	37.61
ENSSSCG00000005038	PSMC6	proteasome 26S subunit, ATPase 6 [Source:VGNC Symbol;Acc:VGNC:91917]	2.627	1.39336	1.41821313223E-23	1.66317721871E-22	yes	up	105.07	92.94	107.78	44.43	35.52	47.58	101.93	42.51
ENSSSCG00000005040	GNPNAT1	glucosamine-phosphate N-acetyltransferase 1 [Source:VGNC Symbol;Acc:VGNC:103102]	2.31	1.20777	5.91123642489E-14	4.1892103127E-13	yes	up	20.97	21.95	19.83	9.49	8.37	12.28	20.9167	10.0467
ENSSSCG00000005041	FERMT2	FERM domain containing kindlin 2 [Source:VGNC Symbol;Acc:VGNC:88088]	2.312	1.20916	8.29145885654E-16	6.59585552038E-15	yes	up	84.49	81.23	98.27	40.01	34.7	50.63	87.9967	41.78
ENSSSCG00000005055	LGALS3	galectin 3 [Source:VGNC Symbol;Acc:VGNC:89694]	6.336	2.6635	5.54054646131E-37	1.06311671396E-35	yes	up	11.09	10.37	13.75	2.26	1.89	1.89	11.7367	2.01333
ENSSSCG00000005057	FBXO34	F-box protein 34 [Source:VGNC Symbol;Acc:VGNC:88041]	0.482	-1.05183	3.55333128278E-12	2.19760935701E-11	yes	down	7.71	6.75	6.41	14.7	14.67	16.46	6.95667	15.2767
ENSSSCG00000005060	KTN1	kinectin 1 [Source:VGNC Symbol;Acc:VGNC:89608]	3.887	1.95862	7.83104830517E-32	1.28999460088E-30	yes	up	32.14	29.22	31.02	8.99	6.69	11.37	30.7933	9.01667
ENSSSCG00000005071	ARMH4	armadillo like helical domain containing 4 [Source:VGNC Symbol;Acc:VGNC:85535]	2.057	1.04022	8.55714252591E-5	0.000263377341778	yes	up	2.82	2.66	3.32	1.31	1.63	1.42	2.93333	1.45333
ENSSSCG00000005072	PSMA3	proteasome 20S subunit alpha 3 [Source:VGNC Symbol;Acc:VGNC:91900]	2.512	1.32892	5.50542834858E-25	6.91510776521E-24	yes	up	178.43	178.11	170.16	76.19	64.11	84.88	175.567	75.06
ENSSSCG00000005081	LRRC9	leucine rich repeat containing 9 [Source:VGNC Symbol;Acc:VGNC:103120]	5.529	2.4669	0.0196103	0.0403186864114	yes	up	0.13	0.14	0.09	0.02	0.02	0.03	0.12	0.0233333333333
ENSSSCG00000005083	DHRS7	dehydrogenase/reductase 7 [Source:VGNC Symbol;Acc:VGNC:87283]	2.234	1.15939	9.88543660557E-10	5.08302600791E-9	yes	up	14.26	14.47	18.99	7.23	8.86	6.73	15.9067	7.60667
ENSSSCG00000005090	MNAT1	MNAT1 component of CDK activating kinase [Source:VGNC Symbol;Acc:VGNC:90286]	2.909	1.54048	8.14867862032E-14	5.71755134947E-13	yes	up	7.55	7.52	9.38	3.3	2.3	3.65	8.15	3.08333
ENSSSCG00000005095		protein kinase C eta [Source:VGNC Symbol;Acc:VGNC:103158]	0.209	-2.25552	8.07148851849E-57	2.53039177003E-55	yes	down	8.35	6.91	6.59	34.4	35.84	42.03	7.28333	37.4233
ENSSSCG00000005097	SNAPC1	small nuclear RNA activating complex polypeptide 1 [Source:VGNC Symbol;Acc:VGNC:93280]	6.354	2.66763	2.39791122553E-26	3.21044327615E-25	yes	up	13.1	10.95	16.9	1.82	1.34	2.15	13.65	1.77
ENSSSCG00000005106	NTRK3	neurotrophic receptor tyrosine kinase 3 [Source:VGNC Symbol;Acc:VGNC:103142]	0.438	-1.18965	0.00145951340671	0.0037590390129	yes	down	0.42	0.5	0.86	1.48	1.43	1.29	0.593333	1.4
ENSSSCG00000005122	TEK	TEK receptor tyrosine kinase [Source:VGNC Symbol;Acc:VGNC:93866]	0.407	-1.29622	8.80627121248E-16	6.99373252865E-15	yes	down	4.47	5.02	4.55	10.74	11.42	14.82	4.68	12.3267
ENSSSCG00000005124	IFT74	intraflagellar transport 74 [Source:VGNC Symbol;Acc:VGNC:89050]	3.289	1.71743	8.55970028979E-5	0.000263413600794	yes	up	1.09	1.52	1.37	0.53	0.34	0.48	1.32667	0.45
ENSSSCG00000005178	CNTLN	centlein [Source:VGNC Symbol;Acc:VGNC:86847]	2.92	1.54621	7.75343246034E-9	3.68596943558E-8	yes	up	2.01	1.63	1.79	0.8	0.61	0.57	1.81	0.66
ENSSSCG00000005180	BNC2	basonuclin 2 [Source:VGNC Symbol;Acc:VGNC:85852]	8.554	3.09654	2.8978839155E-14	2.09252646425E-13	yes	up	3.02	3.68	4.22	0.25	0.7	0.2	3.64	0.383333
ENSSSCG00000005190	NFIB	nuclear factor I B [Source:VGNC Symbol;Acc:VGNC:90716]	4.805	2.2644	1.40227948489E-37	2.72353203719E-36	yes	up	7.06	6.51	7.11	1.68	1.52	2.1	6.89333	1.76667
ENSSSCG00000005203	IL33	interleukin 33 [Source:VGNC Symbol;Acc:VGNC:89106]	8.763	3.1315	3.60139611469E-75	1.68524153484E-73	yes	up	43.9	36.18	49.14	6.17	4.07	5.9	43.0733	5.38
ENSSSCG00000005220	PLPP6	phospholipid phosphatase 6 [Source:HGNC Symbol;Acc:HGNC:23682]	0.5	-1.00025	0.0229153802726	0.0463502955997	yes	down	2.08	2.44	2.36	6.72	4.81	3.44	2.29333	4.99
ENSSSCG00000005222	SLC1A1	solute carrier family 1 member 1 [Source:VGNC Symbol;Acc:VGNC:92963]	24.471	4.61303	0.0360965762233	0.0694083828437	yes	up	0.07	0.16	0	0	0	0	0.0766666666667	0
ENSSSCG00000005224	GLIS3	GLIS family zinc finger 3 [Source:VGNC Symbol;Acc:VGNC:88485]	2.44	1.28661	2.65464435617E-10	1.41913605033E-9	yes	up	3.1	3.1	3.09	1.23	1.2	1.75	3.09667	1.39333
ENSSSCG00000005227	PUM3	pumilio RNA binding family member 3 [Source:VGNC Symbol;Acc:VGNC:92003]	2.829	1.50042	2.53009213906E-20	2.57486775688E-19	yes	up	26.75	25.13	27.2	10.39	7.81	12.48	26.36	10.2267
ENSSSCG00000005240	DOCK8	dedicator of cytokinesis 8 [Source:VGNC Symbol;Acc:VGNC:87398]	0.299	-1.7414	9.43430712883E-43	2.12907555205E-41	yes	down	13.72	12.85	10.32	42.12	43.54	48.19	12.2967	44.6167
ENSSSCG00000005241		-	3.309	1.72655	1.26995919766E-14	9.35780046383E-14	yes	up	15.07	16.97	20.44	5.94	4.63	6.7	17.4933	5.75667
ENSSSCG00000005243	PGM5	phosphoglucomutase 5 [Source:VGNC Symbol;Acc:VGNC:91358]	0.325	-1.62333	3.63561083121E-21	3.87771407762E-20	yes	down	8.89	9.26	11.91	31.31	31.51	38.95	10.02	33.9233
ENSSSCG00000005247		tight junction protein 2 [Source:VGNC Symbol;Acc:VGNC:103188]	7.218	2.8517	9.8130813121E-67	3.86291440022E-65	yes	up	22.97	21.82	22.29	2.76	2.99	4.18	22.36	3.31
ENSSSCG00000005249	FAM189A2	family with sequence similarity 189 member A2 [Source:VGNC Symbol;Acc:VGNC:87944]	0.033	-4.92019	1.65364798584E-59	5.55835340592E-58	yes	down	0.48	0.3	0.38	13.08	12.15	12.5	0.386667	12.5767
ENSSSCG00000005250	APBA1	amyloid beta protein binding family A member 1 [Source:VGNC Symbol;Acc:VGNC:85399]	0.195	-2.35851	4.055934266E-26	5.38497197542E-25	yes	down	0.83	0.92	0.56	4.01	4.61	4.26	0.77	4.29333
ENSSSCG00000005267	ANXA1	annexin A1 [Source:VGNC Symbol;Acc:VGNC:103026]	6.519	2.70461	8.18621480609E-89	5.04165203477E-87	yes	up	811.96	704.96	890.21	136.2	115.77	151.07	802.377	134.347
ENSSSCG00000005269	TRPM6	transient receptor potential cation channel subfamily M member 6 [Source:VGNC Symbol;Acc:VGNC:94469]	13.887	3.79566	2.32504100344E-77	1.1559813239E-75	yes	up	15.08	12.85	11.93	0.81	0.94	1.17	13.2867	0.973333
ENSSSCG00000005272	NMRK1	nicotinamide riboside kinase 1 [Source:VGNC Symbol;Acc:VGNC:90800]	2.346	1.23003	0.0173135577508	0.0360862930763	yes	up	2.07	1.45	1.91	0.97	0.61	1.04	1.81	0.873333
ENSSSCG00000005278		-	0.198	-2.33712	7.47336827579E-5	0.000231738747964	yes	down	0.07	0.09	0.15	0.45	0.61	0.7	0.103333	0.586667
ENSSSCG00000005287	PSAT1	phosphoserine aminotransferase 1 [Source:VGNC Symbol;Acc:VGNC:91893]	3.42	1.77387	9.40630087775E-45	2.23921566531E-43	yes	up	78.93	88.43	81.52	24.37	26.55	28.43	82.96	26.45
ENSSSCG00000005288	TLE4	TLE family member 4, transcriptional corepressor [Source:VGNC Symbol;Acc:VGNC:98372]	0.465	-1.10549	1.56768428977E-15	1.22614618846E-14	yes	down	6.93	7.28	6.16	16.57	14.76	16.57	6.79	15.9667
ENSSSCG00000005291	TLE1	TLE family member 1, transcriptional corepressor [Source:VGNC Symbol;Acc:VGNC:103189]	2.887	1.52949	5.91723637368E-21	6.24154015725E-20	yes	up	10.06	10.79	10.55	3.82	3.79	3.39	10.4667	3.66667
ENSSSCG00000005301	FAM214B	family with sequence similarity 214 member B [Source:VGNC Symbol;Acc:VGNC:87953]	0.498	-1.0062	7.17772031749E-11	4.03287334613E-10	yes	down	7.04	8.1	6.68	17.52	14.85	15.63	7.27333	16
ENSSSCG00000005307		-	11.925	3.57597	0.0192189779949	0.0396208538903	yes	up	0.15	0.07	0.1	0.01	0.01	0	0.106667	0.00666666666667
ENSSSCG00000005308	RUSC2	RUN and SH3 domain containing 2 [Source:VGNC Symbol;Acc:VGNC:92520]	2.398	1.2616	1.34023973834E-21	1.45633791032E-20	yes	up	15.97	17.34	18.07	7.96	7.87	7.6	17.1267	7.81
ENSSSCG00000005311	CD72	CD72 molecule [Source:VGNC Symbol;Acc:VGNC:86427]	0.085	-3.55243	4.99703774272E-87	2.96283989391E-85	yes	down	5.06	4.37	3.39	53.31	50.62	56.99	4.27333	53.64
ENSSSCG00000005312	SIT1	signaling threshold regulating transmembrane adaptor 1 [Source:VGNC Symbol;Acc:VGNC:92891]	0.229	-2.12853	1.60781186628E-31	2.61690913478E-30	yes	down	29.73	27.73	15.57	116.73	118.62	110.66	24.3433	115.337
ENSSSCG00000005316	TPM2	tropomyosin 2 [Source:VGNC Symbol;Acc:VGNC:94338]	3.864	1.95022	8.14302754507E-72	3.52532158482E-70	yes	up	1405.92	1514.51	1572.06	425.41	427.97	418.22	1497.5	423.867
ENSSSCG00000005322	NPR2	natriuretic peptide receptor 2 [Source:VGNC Symbol;Acc:VGNC:90857]	4.129	2.04593	4.32383030298E-42	9.54341828259E-41	yes	up	21.11	25.72	27.02	6.59	5.9	7.1	24.6167	6.53
ENSSSCG00000005325	TMEM8B	transmembrane protein 8B [Source:HGNC Symbol;Acc:HGNC:21427]	6.497	2.69985	3.38206480806E-74	1.55591280278E-72	yes	up	65.14	70.52	69.14	8.79	11.57	9.41	68.2667	9.92333
ENSSSCG00000005338	RECK	reversion inducing cysteine rich protein with kazal motifs [Source:VGNC Symbol;Acc:VGNC:92194]	2.39	1.25685	2.34514376913E-19	2.27392000204E-18	yes	up	17.8	17.66	17.23	7.24	7.73	8.59	17.5633	7.85333
ENSSSCG00000005350	FBXO10	F-box protein 10 [Source:VGNC Symbol;Acc:VGNC:103092]	0.366	-1.45093	0.0112735472646	0.0244918712308	yes	down	0.32	0.15	0.09	0.5	0.65	0.53	0.186667	0.56
ENSSSCG00000005352	FRMPD1	FERM and PDZ domain containing 1 [Source:VGNC Symbol;Acc:VGNC:88240]	0.001	-9.65346	9.71020408006E-21	1.01359877691E-19	yes	down	0.03	0	0	10.25	9.21	8.85	0.01	9.43667
ENSSSCG00000005356	DCAF10	DDB1 and CUL4 associated factor 10 [Source:VGNC Symbol;Acc:VGNC:87173]	2.435	1.28369	6.02336509711E-16	4.83185237118E-15	yes	up	11.3	9.47	9.6	5.33	3.64	4.88	10.1233	4.61667
ENSSSCG00000005360	IGFBPL1	insulin like growth factor binding protein like 1 [Source:VGNC Symbol;Acc:VGNC:89061]	0.001	-10.2976	8.77436684161E-18	7.86849280132E-17	yes	down	0	0	0	7.75	7.85	8.46	0	8.02
ENSSSCG00000005368	XPA	XPA, DNA damage recognition and repair factor [Source:VGNC Symbol;Acc:VGNC:94998]	2.19	1.13085	3.54928916965E-6	1.28217651517E-5	yes	up	2.76	2.79	3.37	1.3	1.45	1.71	2.97333	1.48667
ENSSSCG00000005375	CORO2A	coronin 2A [Source:VGNC Symbol;Acc:VGNC:86915]	0.414	-1.2732	9.48593855065E-6	3.273780528E-5	yes	down	1.39	0.66	0.99	2.78	2.48	2.76	1.01333	2.67333
ENSSSCG00000005378	ANKS6	ankyrin repeat and sterile alpha motif domain containing 6 [Source:VGNC Symbol;Acc:VGNC:85351]	2.158	1.10938	0.000121172222151	0.00036546920463	yes	up	1.65	1.89	1.12	0.55	0.71	0.64	1.55333	0.633333
ENSSSCG00000005380	COL15A1	collagen type XV alpha 1 chain [Source:VGNC Symbol;Acc:VGNC:86866]	2.602	1.37971	4.44348227339E-16	3.58558594943E-15	yes	up	57.48	55.5	37.52	17.67	17.64	18.65	50.1667	17.9867
ENSSSCG00000005385	NR4A3	nuclear receptor subfamily 4 group A member 3 [Source:VGNC Symbol;Acc:VGNC:90885]	4.472	2.16107	2.53662183538E-14	1.83861746701E-13	yes	up	5.32	2.83	4.78	0.73	0.58	1.66	4.31	0.99
ENSSSCG00000005391	MSANTD3-TMEFF1	MSANTD3-TMEFF1 readthrough [Source:HGNC Symbol;Acc:HGNC:38838]	5.398	2.43236	3.02258289388E-22	3.3668117042E-21	yes	up	10.69	8.37	12.39	1.79	1.84	2.18	10.4833	1.93667
ENSSSCG00000005425	SLC44A1	solute carrier family 44 member 1 [Source:VGNC Symbol;Acc:VGNC:93118]	2.131	1.09186	7.91963846198E-15	5.93879566049E-14	yes	up	35.87	32.7	38.12	17.43	16.38	21.26	35.5633	18.3567
ENSSSCG00000005426	FSD1L	fibronectin type III and SPRY domain containing 1 like [Source:VGNC Symbol;Acc:VGNC:88252]	3.265	1.70717	1.59623871299E-27	2.24910623678E-26	yes	up	11.38	10.64	12.08	4.17	3.48	3.79	11.3667	3.81333
ENSSSCG00000005437	KLF4	Kruppel like factor 4 [Source:VGNC Symbol;Acc:VGNC:98062]	2.65	1.40584	2.70460520325E-16	2.2085681155E-15	yes	up	11.37	11.97	10.65	4.95	4.44	4.79	11.33	4.72667
ENSSSCG00000005444	TMEM245	transmembrane protein 245 [Source:HGNC Symbol;Acc:HGNC:1363]	0.492	-1.02457	4.74112381271E-14	3.37626019516E-13	yes	down	17.44	13.89	19.9	33.27	27.92	35.54	17.0767	32.2433
ENSSSCG00000005452	C9orf152	chromosome 1 C9orf152 homolog [Source:VGNC Symbol;Acc:VGNC:85972]	7.636	2.93277	3.57607953003E-8	1.60080915328E-7	yes	up	1.51	1.65	1.74	0.2	0.21	0.3	1.63333	0.236667
ENSSSCG00000005453		thioredoxin [Source:NCBI gene (formerly Entrezgene);Acc:397581]	2.973	1.5718	3.59855197029E-32	6.01607304875E-31	yes	up	624.35	523.73	646.3	225.45	190.71	238.1	598.127	218.087
ENSSSCG00000005455	SVEP1	sushi, von Willebrand factor type A, EGF and pentraxin domain containing 1 [Source:VGNC Symbol;Acc:VGNC:93642]	7.322	2.87217	5.05055423644E-78	2.57821340861E-76	yes	up	11.55	11.53	11.04	1.39	1.62	2.05	11.3733	1.68667
ENSSSCG00000005456	MUSK	muscle associated receptor tyrosine kinase [Source:VGNC Symbol;Acc:VGNC:90486]	0.012	-6.36762	9.86379973407E-7	3.80136585634E-6	yes	down	0	0	0.01	0.57	0.38	0.7	0.00333333333333	0.55
ENSSSCG00000005465	SUSD1	sushi domain containing 1 [Source:VGNC Symbol;Acc:VGNC:93633]	0.212	-2.24022	5.4025572169E-24	6.48306866028E-23	yes	down	1.51	1.22	0.89	6.24	5.44	7.67	1.20667	6.45
ENSSSCG00000005467	HSDL2	hydroxysteroid dehydrogenase like 2 [Source:VGNC Symbol;Acc:VGNC:88992]	2.086	1.06107	1.53969475006E-13	1.05778525254E-12	yes	up	23.31	21.3	22.25	11.48	10.31	12.66	22.2867	11.4833
ENSSSCG00000005477	FKBP15	FKBP prolyl isomerase family member 15 [Source:VGNC Symbol;Acc:VGNC:88145]	0.237	-2.07572	1.48577550814E-64	5.61711405969E-63	yes	down	9.12	8.77	8.33	38.95	40.05	40.89	8.74	39.9633
ENSSSCG00000005479	C9orf43	chromosome 1 C9orf43 homolog [Source:VGNC Symbol;Acc:VGNC:85974]	0.037	-4.75077	0.00153287272076	0.00393196372225	yes	down	0	0.04	0	0.49	0.42	0.51	0.0133333333333	0.473333
ENSSSCG00000005480	RGS3	regulator of G protein signaling 3 [Source:VGNC Symbol;Acc:VGNC:103161]	0.155	-2.69063	1.76312495668E-115	1.89110009399E-113	yes	down	17.55	16.86	13.04	90.07	86.16	82.8	15.8167	86.3433
ENSSSCG00000005485	AMBP	alpha-1-microglobulin/bikunin [Source:NCBI gene (formerly Entrezgene);Acc:397593]	216.531	7.75843	3.02646326193E-9	1.48997515722E-8	yes	up	3.21	3.78	1.43	0	0	0	2.80667	0
ENSSSCG00000005486	KIF12	kinesin family member 12 [Source:VGNC Symbol;Acc:VGNC:89453]	10.873	3.44269	4.18402497376E-11	2.39452652275E-10	yes	up	1.52	2.88	1.72	0.24	0.2	0.17	2.04	0.203333
ENSSSCG00000005488		-	130.95	7.03287	4.19944436871E-8	1.86585505905E-7	yes	up	5.2	4.42	3.44	0	0.09	0	4.35333	0.03
ENSSSCG00000005490	WHRN	whirlin [Source:VGNC Symbol;Acc:VGNC:94956]	0.494	-1.01728	0.0194703	0.0400783554111	yes	down	0.29	0.76	0.56	1.41	1.47	0.68	0.536667	1.18667
ENSSSCG00000005494	TNC	tenascin C [Source:VGNC Symbol;Acc:VGNC:103192]	14.445	3.8525	2.03937513631E-206	8.46429350053E-204	yes	up	536.99	593.52	573.53	37.79	41.72	49.31	568.013	42.94
ENSSSCG00000005498	PAPPA	pappalysin 1 [Source:VGNC Symbol;Acc:VGNC:91170]	2.822	1.49679	3.85510276392E-8	1.72167536769E-7	yes	up	3.16	2.99	1.57	0.87	0.87	1.24	2.57333	0.993333
ENSSSCG00000005502	ASTN2	astrotactin 2 [Source:VGNC Symbol;Acc:VGNC:85594]	0.342	-1.54835	1.54747033791E-6	5.83648828356E-6	yes	down	0.74	0.95	0.37	1.96	2.06	2.57	0.686667	2.19667
ENSSSCG00000005533	PTGS1	prostaglandin-endoperoxide synthase 1 [Source:VGNC Symbol;Acc:VGNC:91958]	0.204	-2.29329	3.52839553971E-76	1.68832400111E-74	yes	down	14.82	18.37	15.88	91.29	88.55	81.07	16.3567	86.97
ENSSSCG00000005584	CRB2	crumbs cell polarity complex component 2 [Source:VGNC Symbol;Acc:VGNC:86977]	0.124	-3.01307	2.32269151902E-9	1.15873599376E-8	yes	down	0.05	0.09	0.09	0.69	0.73	0.61	0.0766666666667	0.676667
ENSSSCG00000005588	NR5A1	nuclear receptor subfamily 5 group A member 1 [Source:VGNC Symbol;Acc:VGNC:90886]	0.17	-2.55723	3.95894894553E-31	6.36231088114E-30	yes	down	1.3	1.6	1.96	10.57	11.22	10	1.62	10.5967
ENSSSCG00000005593	OLFML2A	olfactomedin like 2A [Source:VGNC Symbol;Acc:VGNC:98170]	0.173	-2.52834	3.14660423758E-121	3.68558086527E-119	yes	down	20.85	21.16	19.5	131.24	134.12	121.99	20.5033	129.117
ENSSSCG00000005608	ANGPTL2	angiopoietin like 2 [Source:VGNC Symbol;Acc:VGNC:85304]	21.571	4.43103	7.34823096607E-279	9.35282837361E-276	yes	up	287.62	325.09	329.84	14.79	16.97	15.87	314.183	15.8767
ENSSSCG00000005614	NIBAN2	niban apoptosis regulator 2 [Source:VGNC Symbol;Acc:VGNC:90741]	11.335	3.50272	1.58878100458E-123	1.9077362855E-121	yes	up	72.73	98.9	80	8.24	9.01	6.92	83.8767	8.05667
ENSSSCG00000005615	PTRH1	peptidyl-tRNA hydrolase 1 homolog [Source:VGNC Symbol;Acc:VGNC:91997]	2.929	1.5505	3.81701142997E-9	1.85998933693E-8	yes	up	14.45	18.77	15.35	7.16	6.38	4.41	16.19	5.98333
ENSSSCG00000005616	TTC16	tetratricopeptide repeat domain 16 [Source:VGNC Symbol;Acc:VGNC:94536]	0.016	-5.96602	5.32914015497E-5	0.000168645688445	yes	down	0	0	0	0.42	0.28	0.42	0	0.373333
ENSSSCG00000005617	STXBP1	syntaxin binding protein 1 [Source:VGNC Symbol;Acc:VGNC:93596]	2.676	1.42011	4.79096250962E-30	7.4184149419E-29	yes	up	35.36	38.61	31.84	13.94	13.95	14.92	35.27	14.27
ENSSSCG00000005620	SH2D3C	SH2 domain containing 3C [Source:VGNC Symbol;Acc:VGNC:92810]	0.381	-1.39293	2.24164367671E-16	1.84154307555E-15	yes	down	14.67	17.39	13.47	47.3	46.69	30	15.1767	41.33
ENSSSCG00000005625	ENG	endoglin [Source:VGNC Symbol;Acc:VGNC:103087]	5.158	2.3669	1.39922764634E-76	6.81480975102E-75	yes	up	340.92	438.29	370.55	77.94	86.64	73.92	383.253	79.5
ENSSSCG00000005626	FPGS	folylpolyglutamate synthase [Source:VGNC Symbol;Acc:VGNC:88230]	0.382	-1.38998	1.87036862712E-18	1.73092960877E-17	yes	down	10.09	10.84	9.42	29.7	31.95	25.03	10.1167	28.8933
ENSSSCG00000005627	AK1	adenylate kinase 1 [Source:VGNC Symbol;Acc:VGNC:97875]	0.451	-1.14977	3.09870102037E-8	1.39595091744E-7	yes	down	6.5	5.46	7.74	16.72	16.8	13.22	6.56667	15.58
ENSSSCG00000005630		-	0.197	-2.34417	0.0260604870322	0.0519685417192	yes	down	0.11	0.39	0.1	1.2	1.51	0.59	0.2	1.1
ENSSSCG00000005631	FAM102A	family with sequence similarity 102 member A [Source:HGNC Symbol;Acc:HGNC:31419]	0.461	-1.11785	3.49137758657E-18	3.18782309339E-17	yes	down	18.96	20.95	17.16	48.67	47.12	39.38	19.0233	45.0567
ENSSSCG00000005638		lipocalin 2 [Source:VGNC Symbol;Acc:VGNC:89662]	29.047	4.86034	1.75138392474E-158	3.59542170872E-156	yes	up	109.72	100.07	108.85	3.28	4.66	3.61	106.213	3.85
ENSSSCG00000005650	CERCAM	cerebral endothelial cell adhesion molecule [Source:VGNC Symbol;Acc:VGNC:86585]	6.865	2.77927	7.43807682028E-51	2.04917406425E-49	yes	up	20.36	27.84	27.1	3.65	4.58	3.71	25.1	3.98
ENSSSCG00000005664	LRRC8A	leucine rich repeat containing 8 VRAC subunit A [Source:VGNC Symbol;Acc:VGNC:98085]	2.405	1.26623	2.77559699121E-21	2.9737204128E-20	yes	up	21.19	26.32	21.7	10.97	10.57	9.84	23.07	10.46
ENSSSCG00000005665	PHYHD1	phytanoyl-CoA dioxygenase domain containing 1 [Source:VGNC Symbol;Acc:VGNC:107165]	2.068	1.04801	5.87447101492E-11	3.32213864386E-10	yes	up	19.88	27.78	22.83	13.53	13.13	11.61	23.4967	12.7567
ENSSSCG00000005678	NTMT1	N-terminal Xaa-Pro-Lys N-methyltransferase 1 [Source:VGNC Symbol;Acc:VGNC:90930]	2.058	1.04141	6.99374549385E-5	0.000217857054933	yes	up	22.08	30.83	22.06	14.61	15.38	8.9	24.99	12.9633
ENSSSCG00000005680	PRRX2	paired related homeobox 2 [Source:VGNC Symbol;Acc:VGNC:91876]	10.18	3.34771	8.53675709386E-14	5.97886157139E-13	yes	up	7.44	9.82	8.88	1.53	0.92	0.31	8.71333	0.92
ENSSSCG00000005688	PTGES	prostaglandin E synthase [Source:VGNC Symbol;Acc:VGNC:91950]	16.85	4.07466	7.45514981982E-97	5.43258474657E-95	yes	up	54.93	61.19	67.26	3.77	3.97	4.05	61.1267	3.93
ENSSSCG00000005689	FNBP1	formin binding protein 1 [Source:VGNC Symbol;Acc:VGNC:88178]	0.306	-1.70866	3.49786488733E-54	1.03216748731E-52	yes	down	28.7	28.9	26.16	84.49	83.63	84.95	27.92	84.3567
ENSSSCG00000005699	HMCN2	hemicentin 2 [Source:HGNC Symbol;Acc:HGNC:21293]	0.137	-2.86654	0.00171407726382	0.00436393694104	yes	down	0.01	0.18	0.12	0.71	1.01	0.42	0.103333	0.713333
ENSSSCG00000005710	LAMC3	laminin subunit gamma 3 [Source:VGNC Symbol;Acc:VGNC:89626]	0.308	-1.70044	5.69553884667E-9	2.73591067213E-8	yes	down	0.78	0.93	0.76	3.4	3.68	1.68	0.823333	2.92
ENSSSCG00000005711	NUP214	nucleoporin 214 [Source:VGNC Symbol;Acc:VGNC:90979]	0.465	-1.104	1.18336938223E-15	9.35136102876E-15	yes	down	6.75	7.87	6.19	15.65	17.5	15.33	6.93667	16.16
ENSSSCG00000005723	NTNG2	netrin G2 [Source:VGNC Symbol;Acc:VGNC:90936]	3.394	1.76319	1.11601389694E-6	4.27421009435E-6	yes	up	2.29	3.26	2.19	1.04	0.85	0.73	2.58	0.873333
ENSSSCG00000005731	GTF3C4	ral transcription factor IIIC subunit 4 [Source:VGNC Symbol;Acc:VGNC:88740]	0.413	-1.27476	3.00247324379E-17	2.59616028852E-16	yes	down	3	2.95	2.47	7.17	6.76	7.46	2.80667	7.13
ENSSSCG00000005738		-	0.279	-1.84245	1.06509883236E-31	1.75149585765E-30	yes	down	14.34	17.11	13.65	70.92	61.46	45.64	15.0333	59.34
ENSSSCG00000005751	COL5A1	collagen type V alpha 1 chain [Source:VGNC Symbol;Acc:VGNC:86877]	5.82	2.54101	1.30818022952E-69	5.37113482622E-68	yes	up	100.52	139.54	117.47	23.27	24.78	17.67	119.177	21.9067
ENSSSCG00000005762	KCNT1	potassium sodium-activated channel subfamily T member 1 [Source:VGNC Symbol;Acc:VGNC:89388]	0.075	-3.74138	3.10832106419E-12	1.93240201099E-11	yes	down	0.15	0.13	0.02	1.23	1.64	1.31	0.1	1.39333
ENSSSCG00000005768		-	2.258	1.17507	5.38567714681E-22	5.92983552981E-21	yes	up	46.98	42.66	46.38	22.79	21.12	21.98	45.34	21.9633
ENSSSCG00000005785	PCSK6	proprotein convertase subtilisin/kexin type 6 [Source:VGNC Symbol;Acc:VGNC:103148]	5.255	2.39361	2.82505232267E-28	4.07987132711E-27	yes	up	5.63	6.15	6.92	1.1	1.38	1.41	6.23333	1.29667
ENSSSCG00000005786	SNRPA1	small nuclear ribonucleoprotein polypeptide A' [Source:HGNC Symbol;Acc:HGNC:11152]	2.161	1.11201	1.55972272968E-18	1.45259640756E-17	yes	up	113.27	111.6	119.18	59.87	52.14	55.27	114.683	55.76
ENSSSCG00000005828	EGFL7	EGF like domain multiple 7 [Source:VGNC Symbol;Acc:VGNC:87584]	0.27	-1.89125	0.000232815743537	0.000677062936116	yes	down	4.48	8.6	6.6	33.33	33.81	11.93	6.56	26.3567
ENSSSCG00000005845	TOR4A	torsin family 4 member A [Source:VGNC Symbol;Acc:VGNC:94321]	0.487	-1.03877	0.0327175239272	0.0636416675311	yes	down	1.26	2.46	2.16	5.19	6.75	1.17	1.96	4.37
ENSSSCG00000005855	EXD3	exonuclease 3'-5' domain containing 3 [Source:VGNC Symbol;Acc:VGNC:97991]	0.19	-2.39962	8.53545391829E-7	3.31621665055E-6	yes	down	2.87	0.95	0.3	13.77	11.32	7.11	1.37333	10.7333
ENSSSCG00000005880		chromosome 4 C8orf33 homolog [Source:VGNC Symbol;Acc:VGNC:86033]	0.119	-3.06822	1.23188575453E-27	1.74604029885E-26	yes	down	0.71	0.7	0.54	6.64	7.01	6.32	0.65	6.65667
ENSSSCG00000005895	C8orf82	chromosome 4 C8orf82 homolog [Source:VGNC Symbol;Acc:VGNC:86036]	2.132	1.09198	0.000205841397781	0.000602564238951	yes	up	19.52	23.51	10.15	13.42	25.41	3.34	17.7267	14.0567
ENSSSCG00000005896	LRRC24	leucine rich repeat containing 24 [Source:VGNC Symbol;Acc:VGNC:89831]	0.344	-1.54072	1.62158666074E-6	6.0967570947E-6	yes	down	1.05	0.79	0.52	3.47	2.14	1.85	0.786667	2.48667
ENSSSCG00000005911	OPLAH	5-oxoprolinase, ATP-hydrolysing [Source:VGNC Symbol;Acc:VGNC:91049]	3.179	1.66857	0.0110514384535	0.0240668487458	yes	up	0.36	0.76	0.46	0.35	0.13	0.06	0.526667	0.18
ENSSSCG00000005922		-	0.108	-3.21501	0.0362480937431	0.0696576352032	yes	down	0.05	0	0.05	0.61	0.3	0.09	0.0333333333333	0.333333
ENSSSCG00000005924	MROH1	maestro heat like repeat family member 1 [Source:VGNC Symbol;Acc:VGNC:98140]	0.295	-1.76249	1.98740113485E-16	1.63831875935E-15	yes	down	11	12.95	8.17	24.39	21.48	18.57	10.7067	21.48
ENSSSCG00000005930	SLC45A4	solute carrier family 45 member 4 [Source:VGNC Symbol;Acc:VGNC:93125]	0.402	-1.31595	4.97130044379E-6	1.76482090132E-5	yes	down	1.84	2.24	2.72	6.77	5.98	3.82	2.26667	5.52333
ENSSSCG00000005938	COL22A1	collagen type XXII alpha 1 chain [Source:VGNC Symbol;Acc:VGNC:97937]	0.282	-1.8247	0.00486447040847	0.0114375	yes	down	0.08	0.07	0.1	0.4	0.42	0.17	0.0833333333333	0.33
ENSSSCG00000005944	NDRG1	N-myc downstream regulated 1 [Source:VGNC Symbol;Acc:VGNC:98825]	3.247	1.69919	2.33399676995E-30	3.63463836312E-29	yes	up	83.21	79.92	104.67	27.65	32.32	30.23	89.2667	30.0667
ENSSSCG00000005946	CCN4	cellular communication network factor 4 [Source:VGNC Symbol;Acc:VGNC:86346]	13.043	3.70524	3.11016275985E-8	1.40078385023E-7	yes	up	0.59	0.91	1.11	0.08	0.17	0.07	0.87	0.106667
ENSSSCG00000005953	KCNQ3	potassium voltage-gated channel subfamily Q member 3 [Source:VGNC Symbol;Acc:VGNC:89382]	0.036	-4.79814	0.00130653437676	0.00338733763186	yes	down	0	0	0.03	0.27	0.3	0.39	0.01	0.32
ENSSSCG00000005965	MYC	MYC proto-onco, bHLH transcription factor [Source:NCBI gene (formerly Entrezgene);Acc:448810]	0.465	-1.10328	2.90103381406E-21	3.10462654586E-20	yes	down	42.76	41.05	37.85	101.41	95.38	86.53	40.5533	94.44
ENSSSCG00000005967	LRATD2	LRAT domain containing 2 [Source:VGNC Symbol;Acc:VGNC:89800]	0.429	-1.22196	0.0227892	0.0461195879745	yes	down	0.16	0.26	0.19	0.4	0.39	0.84	0.203333	0.543333
ENSSSCG00000005975	MTSS1	MTSS I-BAR domain containing 1 [Source:VGNC Symbol;Acc:VGNC:90474]	0.328	-1.61036	2.27668624818E-39	4.68388942351E-38	yes	down	9.93	10.26	9.87	37.39	32.64	31.12	10.02	33.7167
ENSSSCG00000006001	ENPP2	ectonucleotide pyrophosphatase/phosphodiesterase 2 [Source:VGNC Symbol;Acc:VGNC:87709]	0.3	-1.73817	6.23804529192E-31	9.94129889094E-30	yes	down	13.41	13.56	10.42	52	54.5	66.47	12.4633	57.6567
ENSSSCG00000006009	EXT1	exostosin glycosyltransferase 1 [Source:VGNC Symbol;Acc:VGNC:87846]	2.2	1.13775	1.51995326964E-18	1.41624928374E-17	yes	up	57.95	56.37	57.2	26.96	25.74	32.34	57.1733	28.3467
ENSSSCG00000006029	NUDCD1	NudC domain containing 1 [Source:VGNC Symbol;Acc:VGNC:90949]	2.754	1.46168	1.18635367373E-20	1.23298118338E-19	yes	up	26.53	23.63	24.89	8.47	8.47	11.76	25.0167	9.56667
ENSSSCG00000006031	TMEM74	transmembrane protein 74 [Source:VGNC Symbol;Acc:VGNC:94207]	0.302	-1.7273	1.01674029987E-10	5.63144931971E-10	yes	down	0.58	0.6	0.57	1.98	1.82	2.31	0.583333	2.03667
ENSSSCG00000006032	EMC2	ER membrane protein complex subunit 2 [Source:VGNC Symbol;Acc:VGNC:87670]	2.102	1.07202	9.02308784702E-10	4.65214132259E-9	yes	up	36.53	36.68	42.15	22.09	16.21	21.5	38.4533	19.9333
ENSSSCG00000006035	ANGPT1	angiopoietin 1 [Source:VGNC Symbol;Acc:VGNC:98732]	9.495	3.24715	1.03181087637E-46	2.55503673821E-45	yes	up	11.18	11.62	11.59	1.57	0.83	1.82	11.4633	1.40667
ENSSSCG00000006038	ZFPM2	zinc finger protein, FOG family member 2 [Source:VGNC Symbol;Acc:VGNC:95153]	3.497	1.80624	1.17612599787E-11	7.05675598724E-11	yes	up	2.19	2.44	2.74	0.78	0.67	0.86	2.45667	0.77
ENSSSCG00000006039	LRP12	LDL receptor related protein 12 [Source:VGNC Symbol;Acc:VGNC:89818]	2.056	1.03985	3.53749180691E-9	1.72952096229E-8	yes	up	4.04	4.72	4.22	2.38	1.92	2.64	4.32667	2.31333
ENSSSCG00000006040	DPYS	dihydropyrimidinase [Source:VGNC Symbol;Acc:VGNC:87429]	0.196	-2.34949	1.4539308637E-5	4.91299965483E-5	yes	down	0.19	0.21	0.12	0.99	1.03	0.89	0.173333	0.97
ENSSSCG00000006053	BAALC	BAALC binder of MAP3K1 and KLF4 [Source:VGNC Symbol;Acc:VGNC:98736]	3.307	1.72572	0.00452749734793	0.0107178	yes	up	2.25	2.81	0.97	0.45	1.12	0.43	2.01	0.666667
ENSSSCG00000006059	NCALD	neurocalcin delta [Source:VGNC Symbol;Acc:VGNC:90594]	0.342	-1.54875	3.51908206068E-30	5.46230200834E-29	yes	down	10.71	10.85	10.39	31.1	32.11	36.9	10.65	33.37
ENSSSCG00000006074	STK3	serine/threonine kinase 3 [Source:VGNC Symbol;Acc:VGNC:98347]	5.105	2.35182	3.09570611404E-44	7.26834396999E-43	yes	up	19.1	17.1	19.73	4.43	3.41	4.14	18.6433	3.99333
ENSSSCG00000006084	MTDH	metadherin [Source:VGNC Symbol;Acc:VGNC:90439]	2.068	1.04817	2.42252437697E-14	1.7572505853E-13	yes	up	57.33	48.55	47.15	26.04	21.93	31.39	51.01	26.4533
ENSSSCG00000006101	RAD54B	RAD54 homolog B [Source:VGNC Symbol;Acc:VGNC:98843]	0.278	-1.84754	0.000110755684219	0.000336015814891	yes	down	0.41	0.21	0.36	1.17	1.18	1.46	0.326667	1.27
ENSSSCG00000006105	GEM	GTP binding protein overexpressed in skeletal muscle [Source:VGNC Symbol;Acc:VGNC:88410]	12.343	3.62563	4.78202357029E-115	5.07213300022E-113	yes	up	33.84	33.17	28.75	2.54	2.46	3.06	31.92	2.68667
ENSSSCG00000006108	TMEM67	transmembrane protein 67 [Source:VGNC Symbol;Acc:VGNC:94201]	2.314	1.21053	1.88705209926E-8	8.65839910575E-8	yes	up	4.11	4.41	4.97	2.4	1.79	2.34	4.49667	2.17667
ENSSSCG00000006110	RBM12B	RNA binding motif protein 12B [Source:VGNC Symbol;Acc:VGNC:92146]	0.41	-1.28702	5.13552191011E-13	3.40678889186E-12	yes	down	2.36	2.67	2.53	7.15	6.24	7.63	2.52	7.00667
ENSSSCG00000006120	OTUD6B	OTU deubiquitinase 6B [Source:VGNC Symbol;Acc:VGNC:91103]	2.28	1.18903	2.3496087669E-9	1.17063493157E-8	yes	up	26.94	21.06	15.68	10.04	7.78	15.32	21.2267	11.0467
ENSSSCG00000006121	PIP4P2	phosphatidylinositol-4,5-bisphosphate 4-phosphatase 2 [Source:VGNC Symbol;Acc:VGNC:91457]	3.069	1.6176	0.000407059000927	0.00113969356881	yes	up	0.98	0.94	0.81	0.31	0.37	0.29	0.91	0.323333
ENSSSCG00000006132	MMP16	matrix metallopeptidase 16 [Source:VGNC Symbol;Acc:VGNC:90271]	6.36	2.66911	2.68868861449E-10	1.43667626722E-9	yes	up	1.03	0.77	0.91	0.16	0.08	0.23	0.903333	0.156667
ENSSSCG00000006140	CA2	carbonic anhydrase 2 [Source:VGNC Symbol;Acc:VGNC:98746]	2.095	1.0667	0.00803800983256	0.0180288632194	yes	up	2.15	1.55	1.36	0.72	1.08	0.82	1.68667	0.873333
ENSSSCG00000006143	CA13	carbonic anhydrase 13 [Source:VGNC Symbol;Acc:VGNC:98745]	0.17	-2.55845	2.11755300818E-45	5.117509118E-44	yes	down	3.21	3.32	2.91	19.8	17.97	21.08	3.14667	19.6167
ENSSSCG00000006145	E2F5	E2F transcription factor 5 [Source:VGNC Symbol;Acc:VGNC:87516]	5.782	2.53147	2.9667889054E-13	2.00218924644E-12	yes	up	4.76	4.89	6.39	0.92	1.16	1.01	5.34667	1.03
ENSSSCG00000006159	HEY1	hes related family bHLH transcription factor with YRPW motif 1 [Source:VGNC Symbol;Acc:VGNC:88863]	0.269	-1.89653	2.7194657307E-9	1.34542730579E-8	yes	down	0.76	0.86	1.1	3.81	3.49	3.81	0.906667	3.70333
ENSSSCG00000006161	IL7	interleukin 7 [Source:VGNC Symbol;Acc:VGNC:98812]	4.434	2.14856	8.75380602477E-47	2.17331163361E-45	yes	up	44.91	43.79	49.92	11.82	10.62	12.88	46.2067	11.7733
ENSSSCG00000006163	PKIA	cAMP-dependent protein kinase inhibitor alpha [Source:VGNC Symbol;Acc:VGNC:91477]	4.734	2.24306	2.88968789091E-73	1.30425345658E-71	yes	up	97.07	88.64	98.17	21.61	20.04	23.26	94.6267	21.6367
ENSSSCG00000006172	PI15	peptidase inhibitor 15 [Source:VGNC Symbol;Acc:VGNC:98188]	8.951	3.1621	2.30121918831E-91	1.4893178557E-89	yes	up	55.94	51.43	57.66	6.47	5.25	8.52	55.01	6.74667
ENSSSCG00000006173	GDAP1	ganglioside induced differentiation associated protein 1 [Source:VGNC Symbol;Acc:VGNC:88394]	18.514	4.21058	1.38243095212E-23	1.62320859396E-22	yes	up	2.26	2.6	2.8	0.09	0.1	0.28	2.55333	0.156667
ENSSSCG00000006174	JPH1	junctophilin 1 [Source:VGNC Symbol;Acc:VGNC:89291]	3.835	1.93927	0.00762658565092	0.0171908823196	yes	up	0.2	0.43	0.4	0.13	0.04	0.13	0.343333	0.1
ENSSSCG00000006175	LY96	lymphocyte antigen 96 [Source:VGNC Symbol;Acc:VGNC:89907]	2.942	1.55662	2.17678110767E-15	1.68939450844E-14	yes	up	106.65	98.94	154.12	40.78	41.71	50.56	119.903	44.35
ENSSSCG00000006176	ELOC	elongin C [Source:VGNC Symbol;Acc:VGNC:98791]	2.622	1.39081	3.01250342753E-27	4.17984850569E-26	yes	up	54.48	47.7	48.77	18.76	16.72	17.2	50.3167	17.56
ENSSSCG00000006183	SBSPON	somatomedin B and thrombospondin type 1 domain containing [Source:VGNC Symbol;Acc:VGNC:92599]	0.365	-1.45398	4.41656156158E-31	7.07390883672E-30	yes	down	27.16	25.08	26.84	77.09	71.27	87.92	26.36	78.76
ENSSSCG00000006187	MSC	musculin [Source:VGNC Symbol;Acc:VGNC:90416]	0.144	-2.79837	2.86941182488E-76	1.38340430708E-74	yes	down	14.18	16.8	13.01	124.11	119.99	89.38	14.6633	111.16
ENSSSCG00000006197	SULF1	sulfatase 1 [Source:VGNC Symbol;Acc:VGNC:93612]	0.262	-1.93342	5.24105014927E-27	7.20389700862E-26	yes	down	5.41	4.28	3.08	15.95	17.63	19.45	4.25667	17.6767
ENSSSCG00000006213		alcohol dehydrogenase iron containing 1 [Source:VGNC Symbol;Acc:VGNC:98730]	0.172	-2.54059	1.163211212E-9	5.95229923866E-9	yes	down	0.24	0.23	0.58	2.4	1.96	2.26	0.35	2.20667
ENSSSCG00000006218	PDE7A	phosphodiesterase 7A [Source:VGNC Symbol;Acc:VGNC:91261]	0.263	-1.9287	1.27548947879E-31	2.08311763294E-30	yes	down	4.66	4.81	3.67	17.94	16.91	19.77	4.38	18.2067
ENSSSCG00000006219	MTFR1	mitochondrial fission regulator 1 [Source:VGNC Symbol;Acc:VGNC:90447]	2.775	1.47256	4.38608381654E-19	4.18277283843E-18	yes	up	15.51	14.15	14.57	6.19	5.06	6.13	14.7433	5.79333
ENSSSCG00000006231	CHD7	chromodomain helicase DNA binding protein 7 [Source:VGNC Symbol;Acc:VGNC:86633]	0.396	-1.33583	1.72422374399E-17	1.51212125495E-16	yes	down	3.84	3.67	2.51	9.6	8.87	8.83	3.34	9.1
ENSSSCG00000006233	CA8	carbonic anhydrase 8 [Source:VGNC Symbol;Acc:VGNC:86105]	0.294	-1.76762	6.88099017477E-19	6.49070476367E-18	yes	down	3.3	3.4	3.36	11.59	11.64	14.82	3.35333	12.6833
ENSSSCG00000006235	TOX	thymocyte selection associated high mobility group box [Source:VGNC Symbol;Acc:VGNC:94322]	0.204	-2.29179	1.32146872847E-43	3.04703876376E-42	yes	down	2.52	2.58	2.47	15.8	16.02	17.68	2.52333	16.5
ENSSSCG00000006238	CYP7A1	cytochrome P450 family 7 subfamily A member 1 [Source:VGNC Symbol;Acc:VGNC:98774]	41.272	5.36709	0.00178374779335	0.0045298367745	yes	up	0.16	0.23	0.15	0	0	0	0.18	0
ENSSSCG00000006240	FAM110B	family with sequence similarity 110 member B [Source:VGNC Symbol;Acc:VGNC:87885]	2.551	1.35126	3.98910172614E-5	0.000128236959346	yes	up	3.11	2.88	3.48	1.65	1.49	0.9	3.15667	1.34667
ENSSSCG00000006243	PENK	proenkephalin [Source:VGNC Symbol;Acc:VGNC:91312]	3.686	1.88195	0.0319911168956	0.0623875795476	yes	up	0.51	0.49	0.61	0.28	0.11	0.09	0.536667	0.16
ENSSSCG00000006245	SDR16C5	short chain dehydrogenase/reductase family 16C member 5 [Source:VGNC Symbol;Acc:VGNC:98853]	8.975	3.16596	0.000429945677018	0.00119972564537	yes	up	0.78	0.61	2.63	0.12	0.23	0.14	1.34	0.163333
ENSSSCG00000006247	PLAG1	PLAG1 zinc finger [Source:VGNC Symbol;Acc:VGNC:91509]	3.154	1.65718	2.68301996601E-14	1.94104650212E-13	yes	up	2.24	2.41	2.43	0.84	0.72	0.87	2.36	0.81
ENSSSCG00000006250	LYN	LYN proto-onco, Src family tyrosine kinase [Source:VGNC Symbol;Acc:VGNC:89910]	0.409	-1.28816	7.7998555748E-36	1.44718020053E-34	yes	down	78.82	69.5	69.45	197.23	196.21	224.65	72.59	206.03
ENSSSCG00000006266	ST18	ST18 C2H2C-type zinc finger transcription factor [Source:VGNC Symbol;Acc:VGNC:93501]	0.027	-5.21163	0.000252706271771	0.000731121100264	yes	down	0	0	0.02	0.28	0.15	0.25	0.00666666666667	0.226667
ENSSSCG00000006282	KIFAP3	kinesin associated protein 3 [Source:VGNC Symbol;Acc:VGNC:89475]	3.121	1.64205	1.34821510503E-21	1.46417080689E-20	yes	up	15.11	15.22	17	5.52	4.38	6.06	15.7767	5.32
ENSSSCG00000006283	SCYL3	SCY1 like pseudokinase 3 [Source:VGNC Symbol;Acc:VGNC:92653]	0.415	-1.26939	1.00835835349E-18	9.46954140913E-18	yes	down	9.76	9.99	8.14	24.3	21.71	25.48	9.29667	23.83
ENSSSCG00000006286		selectin E [Source:NCBI gene (formerly Entrezgene);Acc:397508]	2.42	1.27515	0.000552043691532	0.00151605554642	yes	up	1.14	1.41	1.34	0.43	0.65	0.68	1.29667	0.586667
ENSSSCG00000006287	SELL	selectin L [Source:NCBI gene (formerly Entrezgene);Acc:100127147]	3.049	1.6084	5.58252931967E-33	9.61060863581E-32	yes	up	466.42	358.34	465.92	150.85	156.1	169.36	430.227	158.77
ENSSSCG00000006298	XCL1	chemokine (C motif) ligand 1 [Source:NCBI gene (formerly Entrezgene);Acc:100153155]	0.131	-2.93443	4.94393333731E-44	1.15390678821E-42	yes	down	5.19	5.78	4.49	38.42	44.68	45.11	5.15333	42.7367
ENSSSCG00000006302	GPR161	G protein-coupled receptor 161 [Source:VGNC Symbol;Acc:VGNC:88613]	3.794	1.92384	0.000142938725126	0.000427071383427	yes	up	1.3	1.57	1.4	0.68	0.3	0.31	1.42333	0.43
ENSSSCG00000006306	MPZL1	myelin protein zero like 1 [Source:VGNC Symbol;Acc:VGNC:90335]	2.812	1.49185	3.74816333932E-21	3.99552956306E-20	yes	up	17.29	16.81	19.05	6.3	7.11	7.57	17.7167	6.99333
ENSSSCG00000006309	CD247	CD247 molecule [Source:VGNC Symbol;Acc:VGNC:86401]	0.278	-1.84616	2.36553867306E-46	5.79754356175E-45	yes	down	44.06	34.94	38.2	168.33	188.05	209.68	39.0667	188.687
ENSSSCG00000006310	POU2F1	POU class 2 homeobox 1 [Source:VGNC Symbol;Acc:VGNC:91672]	0.465	-1.10492	0.000128714968676	0.000386666957572	yes	down	1.89	1.51	1.02	3.98	2.84	3.22	1.47333	3.34667
ENSSSCG00000006328	RXRG	retinoid X receptor gamma [Source:VGNC Symbol;Acc:VGNC:92530]	0.494	-1.01773	0.0010345788157	0.00272556626872	yes	down	1.76	2.66	1.38	4.73	4.41	3.66	1.93333	4.26667
ENSSSCG00000006333	NUF2	NUF2 component of NDC80 kinetochore complex [Source:VGNC Symbol;Acc:VGNC:90965]	3.07	1.61824	5.72107486276E-15	4.31897039461E-14	yes	up	23.77	18.6	27.75	9.11	6.46	9.54	23.3733	8.37
ENSSSCG00000006335	RGS4	regulator of G protein signaling 4 [Source:VGNC Symbol;Acc:VGNC:92266]	14.304	3.83839	1.20274322838E-101	1.00274121031E-99	yes	up	120.05	137.54	201.76	10.91	10.33	15.22	153.117	12.1533
ENSSSCG00000006336	CCDC190	coiled-coil domain containing 190 [Source:VGNC Symbol;Acc:VGNC:86283]	30.188	4.91592	0.00167260576158	0.0042657479562	yes	up	0.4	0.22	0.55	0.04	0	0	0.39	0.0133333333333
ENSSSCG00000006338	DDR2	discoidin domain receptor tyrosine kinase 2 [Source:VGNC Symbol;Acc:VGNC:87212]	2.766	1.46782	1.27237875896E-24	1.56926713605E-23	yes	up	11.56	11.6	11.44	4.44	4.13	5.56	11.5333	4.71
ENSSSCG00000006340	UAP1	UDP-N-acetylglucosamine pyrophosphorylase 1 [Source:VGNC Symbol;Acc:VGNC:94626]	2.331	1.22117	4.44315047576E-18	4.043309289E-17	yes	up	28.64	25.88	25.96	11.9	11.99	15.13	26.8267	13.0067
ENSSSCG00000006345	OLFML2B	olfactomedin like 2B [Source:VGNC Symbol;Acc:VGNC:91034]	29.482	4.88174	3.39958490342E-151	6.12310141285E-149	yes	up	35.63	33.57	31.03	0.95	1.54	1.19	33.41	1.22667
ENSSSCG00000006346	ATF6	activating transcription factor 6 [Source:VGNC Symbol;Acc:VGNC:85609]	2.327	1.21848	3.93805510467E-22	4.35604565807E-21	yes	up	37.77	34.64	38.36	22.65	27.45	23.99	36.9233	24.6967
ENSSSCG00000006352	MPZ	myelin protein zero [Source:VGNC Symbol;Acc:VGNC:90334]	0.195	-2.35808	1.22068796392E-5	4.16167403699E-5	yes	down	0.37	0.33	0.34	2.42	0.94	2.09	0.346667	1.81667
ENSSSCG00000006355	APOA2	apolipoprotein A2 [Source:VGNC Symbol;Acc:VGNC:85416]	5.458	2.44839	0.00562224878408	0.0130361882178	yes	up	0.86	0.85	0.74	0.4	0.06	0.05	0.816667	0.17
ENSSSCG00000006357	FCER1G	Fc fragment of IgE receptor Ig [Source:VGNC Symbol;Acc:VGNC:88061]	0.384	-1.38153	8.07307043712E-28	1.15195112695E-26	yes	down	173.39	159.34	179.9	538.76	661.65	574.65	170.877	591.687
ENSSSCG00000006359	ADAMTS4	ADAM metallopeptidase with thrombospondin type 1 motif 4 [Source:VGNC Symbol;Acc:VGNC:85084]	61.998	5.95416	1.08469617045E-175	2.91676327976E-173	yes	up	30.19	32.25	26.33	0.42	0.52	0.63	29.59	0.523333
ENSSSCG00000006362	USP21	ubiquitin specific peptidase 21 [Source:VGNC Symbol;Acc:VGNC:94753]	0.226	-2.14794	0.000206771389134	0.000605056153781	yes	down	0.15	0.46	0.34	2.03	1.93	0.78	0.316667	1.58
ENSSSCG00000006366	PFDN2	prefoldin subunit 2 [Source:VGNC Symbol;Acc:VGNC:91333]	2.225	1.15408	1.91240455993E-14	1.39730684493E-13	yes	up	29.11	33.46	32.2	17.03	16.89	12.57	31.59	15.4967
ENSSSCG00000006372	ARHGAP30	Rho GTPase activating protein 30 [Source:VGNC Symbol;Acc:VGNC:85469]	0.21	-2.25468	1.48440784008E-75	7.03233609997E-74	yes	down	42.66	43.54	33.11	201.14	206.99	209.8	39.77	205.977
ENSSSCG00000006374	CD244	CD244 molecule [Source:VGNC Symbol;Acc:VGNC:86400]	0.041	-4.60892	3.04686672104E-171	7.55464668028E-169	yes	down	3.41	2.87	2.16	76.4	67.85	81.42	2.81333	75.2233
ENSSSCG00000006375	LY9	lymphocyte antigen 9 [Source:VGNC Symbol;Acc:VGNC:89906]	0.08	-3.64533	5.61464755946E-189	1.91419377152E-186	yes	down	8.08	7.76	7.31	103.81	98.55	113.14	7.71667	105.167
ENSSSCG00000006376		-	0.251	-1.99656	5.56169785734E-23	6.38508331283E-22	yes	down	3.38	3.41	2.32	12.63	12.66	14.22	3.03667	13.17
ENSSSCG00000006379	CD48	CD48 molecule [Source:VGNC Symbol;Acc:VGNC:86419]	0.381	-1.39071	1.65438773397E-32	2.79518324044E-31	yes	down	59.91	53.45	50.16	151.18	152.51	166	54.5067	156.563
ENSSSCG00000006380	SLAMF1	signaling lymphocytic activation molecule family member 1 [Source:VGNC Symbol;Acc:VGNC:92911]	0.26	-1.94102	2.11542093668E-16	1.74084553979E-15	yes	down	4.97	3.64	2.44	12.44	13.39	15.98	3.68333	13.9367
ENSSSCG00000006381	CD84	CD84 molecule [Source:VGNC Symbol;Acc:VGNC:86434]	0.399	-1.32678	1.83234592536E-20	1.88486790986E-19	yes	down	7.58	6.83	6.74	15.1	14.37	17.9	7.05	15.79
ENSSSCG00000006382	SLAMF6	SLAM family member 6 [Source:VGNC Symbol;Acc:VGNC:92912]	0.31	-1.68762	1.47048167817E-31	2.39747533728E-30	yes	down	10.55	8.77	8.08	31.56	29.33	33.69	9.13333	31.5267
ENSSSCG00000006383	VANGL2	VANGL planar cell polarity protein 2 [Source:VGNC Symbol;Acc:VGNC:94798]	0.386	-1.37335	1.29699666997E-6	4.93763916712E-6	yes	down	0.77	1.21	0.69	2.92	2.65	2.01	0.89	2.52667
ENSSSCG00000006390	CASQ1	calsequestrin 1 [Source:VGNC Symbol;Acc:VGNC:86205]	0.142	-2.81498	4.20521396611E-5	0.000134549933033	yes	down	0.15	0.13	0.1	0.84	1.05	1.02	0.126667	0.97
ENSSSCG00000006391	ATP1A4	ATPase Na+/K+ transporting subunit alpha 2 [Source:NCBI gene (formerly Entrezgene);Acc:396828]	2.245	1.16679	4.64556836636E-6	1.65348976977E-5	yes	up	2.61	3.15	1.81	1.29	1.28	1.06	2.52333	1.21
ENSSSCG00000006394	CFAP45	cilia and flagella associated protein 45 [Source:VGNC Symbol;Acc:VGNC:86600]	10.3	3.36456	2.91399210078E-7	1.18952185564E-6	yes	up	1.49	1.16	1.89	0.12	0.19	0.15	1.51333	0.153333
ENSSSCG00000006395		transgelin 2 [Source:VGNC Symbol;Acc:VGNC:98875]	2.06	1.04296	7.35656604749E-22	8.06729230205E-21	yes	up	894.27	877.2	881.43	437.68	478.96	480.99	884.3	465.877
ENSSSCG00000006397	FCRL6	Fc receptor like 6 [Source:VGNC Symbol;Acc:VGNC:88072]	0.087	-3.51846	2.28494383486E-13	1.5546738309E-12	yes	down	0.28	0.44	0.26	4.27	4.52	3.6	0.326667	4.13
ENSSSCG00000006400	SLAMF9	SLAM family member 9 [Source:VGNC Symbol;Acc:VGNC:98858]	0.101	-3.31449	8.03740875703E-7	3.13291563881E-6	yes	down	0.29	0.12	0.13	1.9	1.78	2.89	0.18	2.19
ENSSSCG00000006415	CADM3	cell adhesion molecule 3 [Source:VGNC Symbol;Acc:VGNC:86135]	0.108	-3.21465	5.83660821791E-21	6.15989630162E-20	yes	down	0.65	0.71	0.25	2.57	3.46	4.69	0.536667	3.57333
ENSSSCG00000006431	SPTA1	spectrin alpha, erythrocytic 1 [Source:VGNC Symbol;Acc:VGNC:98862]	5.469	2.45116	0.000371923552546	0.0010480833159	yes	up	1.63	0.18	0.24	0.04	0.04	0.06	0.683333	0.0466666666667
ENSSSCG00000006450	CD1E	CD1e molecule [Source:VGNC Symbol;Acc:VGNC:86394]	0.017	-5.8992	1.59231827535E-7	6.66532350647E-7	yes	down	0.06	0	0.05	0.89	1.14	0.83	0.0366666666667	0.953333
ENSSSCG00000006452		CD1d molecule [Source:NCBI gene (formerly Entrezgene);Acc:100124526]	0.058	-4.10087	1.21386828456E-137	1.82481679439E-135	yes	down	4.62	3.74	2.51	70.3	69.02	77.24	3.62333	72.1867
ENSSSCG00000006453	KIRREL1	kirre like nephrin family adhesion molecule 1 [Source:VGNC Symbol;Acc:VGNC:89480]	4.672	2.22393	8.9584852158E-72	3.86084423792E-70	yes	up	87.46	100.64	87.56	27.69	30.24	34.7	91.8867	30.8767
ENSSSCG00000006455		CD5 molecule like [Source:VGNC Symbol;Acc:VGNC:98747]	0	-11.1594	2.33024141966E-301	3.70741409868E-298	yes	down	0.28	0.22	0.32	613.48	570.54	673.07	0.273333	619.03
ENSSSCG00000006456	FCRL1	Fc receptor like 1 [Source:HGNC Symbol;Acc:HGNC:18509]	0.06	-4.05095	2.60586461669E-51	7.24180018367E-50	yes	down	0.57	1.33	0.85	15.64	15.6	16.17	0.916667	15.8033
ENSSSCG00000006457	FCRL3	Fc receptor like 3 [Source:HGNC Symbol;Acc:HGNC:18506]	0.186	-2.4273	7.62584509831E-69	3.10432056753E-67	yes	down	6.34	6.46	4.68	35.56	30.27	38.1	5.82667	34.6433
ENSSSCG00000006458	FCRL4	Fc receptor like 4 [Source:VGNC Symbol;Acc:VGNC:88070]	0.038	-4.7276	1.17505275141E-97	8.76332309762E-96	yes	down	0.7	0.52	0.55	15.87	16.27	17.39	0.59	16.51
ENSSSCG00000006463	PEAR1	platelet endothelial aggregation receptor 1 [Source:VGNC Symbol;Acc:VGNC:91302]	3.493	1.80431	2.59396490636E-50	7.03465596482E-49	yes	up	59.07	64.64	61.84	19.62	17.98	21.63	61.85	19.7433
ENSSSCG00000006465	INSRR	insulin receptor related receptor [Source:VGNC Symbol;Acc:VGNC:89154]	0.473	-1.07951	0.0228217822484	0.0461805476086	yes	down	0.38	0.19	0.2	0.55	0.6	0.6	0.256667	0.583333
ENSSSCG00000006466	SH2D2A	SH2 domain containing 2A [Source:VGNC Symbol;Acc:VGNC:92808]	0.308	-1.70052	2.65971502606E-13	1.80068366233E-12	yes	down	3.1	3.68	2	10.23	11.07	9.64	2.92667	10.3133
ENSSSCG00000006472	CRABP2	cellular retinoic acid binding protein 2 [Source:VGNC Symbol;Acc:VGNC:86972]	18.001	4.17001	0.0162238408816	0.0340567891956	yes	up	0.55	0.38	0.6	0	0	0.1	0.51	0.0333333333333
ENSSSCG00000006474	NES	nestin [Source:VGNC Symbol;Acc:VGNC:90689]	4.495	2.16842	3.59369821785E-76	1.71527215938E-74	yes	up	72.23	74.51	68	16.64	18.47	16.64	71.58	17.25
ENSSSCG00000006491	PAQR6	progestin and adipoQ receptor family member 6 [Source:VGNC Symbol;Acc:VGNC:91176]	0.271	-1.88439	0.00285080706696	0.00699403861762	yes	down	0.05	0.68	0.55	2.33	2.03	0.94	0.426667	1.76667
ENSSSCG00000006495	SEMA4A	semaphorin 4A [Source:VGNC Symbol;Acc:VGNC:92700]	0.31	-1.69128	1.80838145288E-38	3.58894165264E-37	yes	down	31.67	27.86	22.8	96.51	99.06	93.6	27.4433	96.39
ENSSSCG00000006496	LMNA	lamin A/C [Source:VGNC Symbol;Acc:VGNC:98815]	7.641	2.93386	6.62094339391E-16	5.29564521477E-15	yes	up	151.07	195.33	177.72	26.66	28.21	15.47	174.707	23.4467
ENSSSCG00000006502	ARHGEF2	Rho/Rac guanine nucleotide exchange factor 2 [Source:VGNC Symbol;Acc:VGNC:85493]	0.476	-1.0697	9.69973725403E-25	1.20251547827E-23	yes	down	42.09	39.51	39.53	90.18	88.06	88.62	40.3767	88.9533
ENSSSCG00000006503	RXFP4	relaxin family peptide/INSL5 receptor 4 [Source:VGNC Symbol;Acc:VGNC:92527]	0.101	-3.30338	0.000417610707041	0.00116735338489	yes	down	0.02	0.03	0.03	0.32	0.21	0.27	0.0266666666667	0.266667
ENSSSCG00000006504	KHDC4	KH domain containing 4, pre-mRNA splicing factor [Source:VGNC Symbol;Acc:VGNC:89421]	0.385	-1.37854	8.25641082463E-10	4.27028504114E-9	yes	down	1.05	1.15	0.72	2.83	2.62	2.82	0.973333	2.75667
ENSSSCG00000006518	HCN3	hyperpolarization activated cyclic nucleotide gated potassium channel 3 [Source:VGNC Symbol;Acc:VGNC:88804]	0.465	-1.10618	0.00674878012977	0.0153829644505	yes	down	0.22	0.96	0.28	5.83	3.51	2.06	0.486667	3.8
ENSSSCG00000006521	FAM189B	family with sequence similarity 189 member B [Source:VGNC Symbol;Acc:VGNC:87945]	3.39	1.76135	4.84888339719E-16	3.90611315692E-15	yes	up	6.02	7.41	7.46	2.34	2.39	2.13	6.96333	2.28667
ENSSSCG00000006524	THBS3	thrombospondin 3 [Source:VGNC Symbol;Acc:VGNC:93948]	4.541	2.18304	1.56595797516E-18	1.45698195233E-17	yes	up	4.33	4.76	6.43	1.03	1.14	1.26	5.17333	1.14333
ENSSSCG00000006542	KCNN3	potassium calcium-activated channel subfamily N member 3 [Source:VGNC Symbol;Acc:VGNC:98056]	0.325	-1.62163	1.36529403513E-6	5.17802815231E-6	yes	down	0.24	0.37	0.31	1.06	0.83	0.92	0.306667	0.936667
ENSSSCG00000006560	CREB3L4	cAMP responsive element binding protein 3 like 4 [Source:VGNC Symbol;Acc:VGNC:86983]	3.503	1.80848	0.000112613843781	0.000341273572295	yes	up	2.38	2.13	2.09	0.72	0.47	0.67	2.2	0.62
ENSSSCG00000006561	SLC39A1	solute carrier family 39 member 1 [Source:VGNC Symbol;Acc:VGNC:93101]	3.594	1.84562	2.78866914534E-49	7.37413730233E-48	yes	up	110.59	114.51	113.64	35.48	36.71	32.2	112.913	34.7967
ENSSSCG00000006564		RAB13, member RAS onco family [Source:VGNC Symbol;Acc:VGNC:98842]	8.964	3.1642	5.6863637783E-117	6.23931363537E-115	yes	up	82.42	73.79	83.73	8.77	9.22	11.63	79.98	9.87333
ENSSSCG00000006568	DENND4B	DENN domain containing 4B [Source:VGNC Symbol;Acc:VGNC:87252]	0.311	-1.68476	6.39839826481E-19	6.0486890783E-18	yes	down	6.04	7.76	5.01	24.53	23.25	14.55	6.27	20.7767
ENSSSCG00000006578	S100A4	S100 calcium binding protein A4 [Source:VGNC Symbol;Acc:VGNC:92543]	0.219	-2.19243	2.96185379349E-29	4.41779004885E-28	yes	down	29.95	22.44	25.61	116.33	132.04	130.89	26	126.42
ENSSSCG00000006580	S100A2	S100 calcium binding protein A2 [Source:VGNC Symbol;Acc:VGNC:92541]	68.057	6.08868	1.10524105703E-7	4.71958449136E-7	yes	up	1.82	1.41	1.87	0	0.08	0	1.7	0.0266666666667
ENSSSCG00000006581		S100 calcium binding protein A16 [Source:NCBI gene (formerly Entrezgene);Acc:100155146]	5.542	2.47043	4.91511917264E-75	2.28876720107E-73	yes	up	482.96	460.11	528.06	77.42	87.16	92.36	490.377	85.6467
ENSSSCG00000006582	S100A14	S100 calcium binding protein A14 [Source:VGNC Symbol;Acc:VGNC:92540]	5.086	2.3466	3.82521091061E-51	1.0614960277E-49	yes	up	138.33	131.59	171.75	28.55	31.45	34.73	147.223	31.5767
ENSSSCG00000006588		S100 calcium binding protein A9 [Source:VGNC Symbol;Acc:VGNC:92547]	88.84	6.47314	0	0	yes	up	1277.02	1049.52	1196.77	12.21	15.69	12.54	1174.44	13.48
ENSSSCG00000006590	S100A8	S100 calcium binding protein A8 [Source:VGNC Symbol;Acc:VGNC:92546]	173.652	7.44005	2.56737422439E-236	1.69021754111E-233	yes	up	932.8	702.62	844.25	4.78	4.92	5.71	826.557	5.13667
ENSSSCG00000006595	IVL	involucrin [Source:NCBI gene (formerly Entrezgene);Acc:407242]	41.577	5.37772	0.00191589268151	0.00484479775832	yes	up	0.17	0.3	0.48	0	0	0	0.316667	0
ENSSSCG00000006612	S100A10	S100 calcium binding protein A10 [Source:VGNC Symbol;Acc:VGNC:92536]	2.452	1.29397	2.55753250838E-27	3.56932826388E-26	yes	up	1034.29	885.22	1025.7	424.41	409.33	457.06	981.737	430.267
ENSSSCG00000006624	SELENBP1	selenium binding protein 1 [Source:VGNC Symbol;Acc:VGNC:92689]	0.442	-1.17738	1.20220642698E-13	8.32820214218E-13	yes	down	11.33	12.45	10.98	25.84	28.25	31.71	11.5867	28.6
ENSSSCG00000006627	ZNF687	zinc finger protein 687 [Source:VGNC Symbol;Acc:VGNC:95292]	0.415	-1.26723	1.49252855186E-10	8.13920454504E-10	yes	down	4.52	4.89	2.75	11.96	10.93	9.1	4.05333	10.6633
ENSSSCG00000006634	TNFAIP8L2	TNF alpha induced protein 8 like 2 [Source:VGNC Symbol;Acc:VGNC:94255]	0.054	-4.20654	1.43020248376E-125	1.77307959869E-123	yes	down	2.92	2.57	3.01	65.44	59.65	55.71	2.83333	60.2667
ENSSSCG00000006645	SETDB1	SET domain bifurcated histone lysine methyltransferase 1 [Source:VGNC Symbol;Acc:VGNC:92764]	0.486	-1.04157	1.19605025579E-13	8.28856315195E-13	yes	down	8.05	7.4	6.45	15.61	15.95	17.62	7.3	16.3933
ENSSSCG00000006648	CTSS	cathepsin S [Source:VGNC Symbol;Acc:VGNC:87079]	0.173	-2.53527	5.96479641891E-97	4.3632143E-95	yes	down	169.56	145.55	136.95	1256.77	997.99	1306.29	150.687	1187.02
ENSSSCG00000006651	ADAMTSL4	ADAMTS like 4 [Source:VGNC Symbol;Acc:VGNC:85093]	10.091	3.33499	5.81937891831E-85	3.30665423537E-83	yes	up	43.21	57.78	51.1	6.14	6.26	4.01	50.6967	5.47
ENSSSCG00000006664	MTMR11	myotubularin related protein 11 [Source:VGNC Symbol;Acc:VGNC:90458]	5.6	2.48532	6.37520902624E-19	6.0314911164E-18	yes	up	5.31	4.02	4.59	0.91	0.99	0.81	4.64	0.903333
ENSSSCG00000006678	FCGR1A	Fc fragment of IgG, high affinity Ia, receptor (CD64) [Source:NCBI gene (formerly Entrezgene);Acc:613130]	4.416	2.1427	6.72020237734E-24	8.02389642202E-23	yes	up	30.46	23.15	30.8	6.31	4.43	7.1	28.1367	5.94667
ENSSSCG00000006688	ANKRD35	ankyrin repeat domain 35 [Source:VGNC Symbol;Acc:VGNC:85337]	2.102	1.0715	0.0200647877636	0.0411512437407	yes	up	1.11	0.72	0.78	0.37	0.42	0.56	0.87	0.45
ENSSSCG00000006690	NUDT17	nudix hydrolase 17 [Source:VGNC Symbol;Acc:VGNC:90959]	0.376	-1.41015	0.00409701298562	0.00975435489731	yes	down	1.09	1.9	0.37	2.57	3.39	3.69	1.12	3.21667
ENSSSCG00000006702	FMO5	flavin containing dimethylaniline monoxygenase 5 [Source:VGNC Symbol;Acc:VGNC:88174]	0.322	-1.63428	7.50021249978E-15	5.63534266218E-14	yes	down	1.4	1.29	1.08	4.17	3.86	4.42	1.25667	4.15
ENSSSCG00000006717	PHGDH	phosphoglycerate dehydrogenase [Source:VGNC Symbol;Acc:VGNC:98184]	2.983	1.57689	1.19455595318E-20	1.24083037313E-19	yes	up	39.87	56.5	39.48	17.34	18.05	14.59	45.2833	16.66
ENSSSCG00000006719		hydroxy-delta-5-steroid dehydrogenase, 3 beta- and steroid delta-isomerase 1 [Source:NCBI gene (formerly Entrezgene);Acc:445539]	0.063	-3.99944	0.0168869675919	0.0352934849769	yes	down	0	0	0.05	0.23	0.42	0.36	0.0166666666667	0.336667
ENSSSCG00000006735	PTGFRN	prostaglandin F2 receptor inhibitor [Source:VGNC Symbol;Acc:VGNC:91955]	2.615	1.38694	1.87471446461E-24	2.28995832107E-23	yes	up	24.38	26.81	23.35	8.9	11.05	10.68	24.8467	10.21
ENSSSCG00000006736	CD2	CD2 molecule [Source:VGNC Symbol;Acc:VGNC:86395]	0.175	-2.51115	2.08295817442E-62	7.46113273283E-61	yes	down	32.29	32.92	22.34	172.74	163.94	196.62	29.1833	177.767
ENSSSCG00000006743	SLC22A15	solute carrier family 22 member 15 [Source:VGNC Symbol;Acc:VGNC:92975]	3.67	1.87574	1.45396799982E-24	1.79091335823E-23	yes	up	7.52	6.23	6.95	1.97	2.07	2.2	6.9	2.08
ENSSSCG00000006748	TSPAN2	tetraspanin 2 [Source:VGNC Symbol;Acc:VGNC:94509]	3.541	1.82399	7.90054775225E-11	4.42597587107E-10	yes	up	4.48	4.37	5.21	1.92	1.32	1.09	4.68667	1.44333
ENSSSCG00000006764	PTPN22	protein tyrosine phosphatase non-receptor type 22 [Source:VGNC Symbol;Acc:VGNC:91978]	0.171	-2.54997	6.57931536939E-43	1.49183241131E-41	yes	down	2.73	2.21	2.78	15.64	13.86	19.37	2.57333	16.29
ENSSSCG00000006771	SLC16A1	solute carrier family 16 member 1 [Source:NCBI gene (formerly Entrezgene);Acc:100127159]	3.003	1.58646	5.25585865511E-28	7.53339740566E-27	yes	up	39.74	41.62	45.77	15.83	18.16	18.47	42.3767	17.4867
ENSSSCG00000006774	PPM1J	protein phosphatase, Mg2+/Mn2+ dependent 1J [Source:VGNC Symbol;Acc:VGNC:91709]	0.263	-1.9281	3.64880235852E-14	2.62087790177E-13	yes	down	1.8	2.31	2.31	8.37	8.76	9.05	2.14	8.72667
ENSSSCG00000006777	RHOC	ras homolog family member C [Source:VGNC Symbol;Acc:VGNC:98846]	3.143	1.65193	1.65707099355E-36	3.12925810176E-35	yes	up	293.68	278.15	306.12	89.25	103.9	110.92	292.65	101.357
ENSSSCG00000006780	WNT2B	Wnt family member 2B [Source:VGNC Symbol;Acc:VGNC:94969]	0.289	-1.78933	0.000115259583125	0.000348627370252	yes	down	0.16	0.12	0.19	0.61	0.52	0.66	0.156667	0.596667
ENSSSCG00000006781	CTTNBP2NL	CTTNBP2 N-terminal like [Source:VGNC Symbol;Acc:VGNC:87082]	0.482	-1.054	1.48130479E-14	1.08815202196E-13	yes	down	15.13	15.14	14.98	33.78	30.03	38.97	15.0833	34.26
ENSSSCG00000006788	ADORA3	transmembrane and immunoglobulin domain containing 3 [Source:NCBI gene (formerly Entrezgene);Acc:104564308]	0.046	-4.43044	1.89834965026E-200	7.24865830457E-198	yes	down	7.9	6.44	6.58	107.8	102.45	116.44	6.97333	108.897
ENSSSCG00000006796	CHI3L2	chitinase 3 like 2 [Source:VGNC Symbol;Acc:VGNC:86640]	69.921	6.12766	4.47637334884E-184	1.37843419316E-181	yes	up	78.79	75.95	63.52	0.9	1.19	1.32	72.7533	1.13667
ENSSSCG00000006800	CD53	CD53 molecule [Source:VGNC Symbol;Acc:VGNC:86421]	0.456	-1.13349	9.59887772736E-21	1.00362417071E-19	yes	down	208.34	172.39	194.15	445.53	432.74	498.66	191.627	458.977
ENSSSCG00000006802	KCNA3	potassium voltage-gated channel subfamily A member 3 [Source:HGNC Symbol;Acc:HGNC:6221]	0.145	-2.78624	4.16980954839E-77	2.05180422417E-75	yes	down	3.05	3.47	2.2	26.59	21.63	24.19	2.90667	24.1367
ENSSSCG00000006808	SLC16A4	solute carrier family 16 member 4 [Source:VGNC Symbol;Acc:VGNC:92944]	0.201	-2.31217	0.0319069867961	0.0622425862788	yes	down	0.1	0	0.18	0.87	0.44	0.34	0.0933333333333	0.55
ENSSSCG00000006811	SLC6A17	solute carrier family 6 member 17 [Source:VGNC Symbol;Acc:VGNC:93158]	2.266	1.18007	0.000524226778905	0.00144381674306	yes	up	1.47	1.2	1.18	0.79	0.74	0.31	1.28333	0.613333
ENSSSCG00000006821	GSTM3	glutathione S-transferase mu 3 [Source:VGNC Symbol;Acc:VGNC:88726]	3.491	1.80349	7.70507791203E-28	1.10026437918E-26	yes	up	82.24	74.33	79.4	21.5	22.81	26.79	78.6567	23.7
ENSSSCG00000006827	CYB561D1	cytochrome b561 family member D1 [Source:VGNC Symbol;Acc:VGNC:87121]	0.354	-1.4977	9.97329460125E-16	7.8975587112E-15	yes	down	3.83	4.88	4.5	8.02	9.25	7.07	4.40333	8.11333
ENSSSCG00000006828	ATXN7L2	ataxin 7 like 2 [Source:VGNC Symbol;Acc:VGNC:85693]	0.48	-1.05959	8.85934205177E-5	0.000272064594583	yes	down	2.43	3.95	1.97	8.08	5.41	5.34	2.78333	6.27667
ENSSSCG00000006830	PSMA5	proteasome 20S subunit alpha 5 [Source:VGNC Symbol;Acc:VGNC:98838]	2.009	1.00659	7.06309968677E-17	5.96939792916E-16	yes	up	215.3	205.89	194.38	109.93	100.35	123.09	205.19	111.123
ENSSSCG00000006848	SLC25A24	solute carrier family 25 member 24 [Source:VGNC Symbol;Acc:VGNC:93001]	2.461	1.29924	5.8167562495E-20	5.78102604453E-19	yes	up	27.98	23.38	24.88	10.8	10.18	12.18	25.4133	11.0533
ENSSSCG00000006860	SLC30A7	solute carrier family 30 member 7 [Source:VGNC Symbol;Acc:VGNC:93061]	2.558	1.35482	7.35239133715E-26	9.6608296909E-25	yes	up	29.98	29.36	30.62	13.74	14.51	13.8	29.9867	14.0167
ENSSSCG00000006862	VCAM1	vascular cell adhesion molecule 1 [Source:VGNC Symbol;Acc:VGNC:94811]	0.417	-1.26282	1.3469841606E-23	1.58353581245E-22	yes	down	271.78	265.59	308.96	752.5	641.96	826.68	282.11	740.38
ENSSSCG00000006865	RTCA	RNA 3'-terminal phosphate cyclase [Source:VGNC Symbol;Acc:VGNC:92491]	3.126	1.64447	2.93783644856E-29	4.3853927659E-28	yes	up	40.56	37.99	38.24	14.08	13.7	12.92	38.93	13.5667
ENSSSCG00000006874	PALMD	palmdelphin [Source:VGNC Symbol;Acc:VGNC:91162]	0.13	-2.94008	2.43848044784E-64	9.18253820714E-63	yes	down	3.63	3.37	3.04	30.17	24.43	29.57	3.34667	28.0567
ENSSSCG00000006877	SNX7	sorting nexin 7 [Source:VGNC Symbol;Acc:VGNC:93324]	3.438	1.78147	1.1697051419E-23	1.37851917094E-22	yes	up	19.96	17.76	18.9	5.98	5.03	6.83	18.8733	5.94667
ENSSSCG00000006887	CNN3	calponin 3 [Source:VGNC Symbol;Acc:VGNC:86826]	6.451	2.6896	2.08900348208E-91	1.35657328163E-89	yes	up	330.67	320.59	357.36	50.19	55.24	65.34	336.207	56.9233
ENSSSCG00000006888	SLC44A3	solute carrier family 44 member 3 [Source:VGNC Symbol;Acc:VGNC:93119]	6.949	2.79682	7.91749596753E-23	9.06240006068E-22	yes	up	6.79	6.58	8.07	1.15	0.89	1.39	7.14667	1.14333
ENSSSCG00000006889	ARHGAP29	Rho GTPase activating protein 29 [Source:VGNC Symbol;Acc:VGNC:85468]	4.283	2.0986	4.55731717139E-56	1.40335966833E-54	yes	up	22.9	20.96	20.79	5.46	4.91	6.13	21.55	5.5
ENSSSCG00000006890	ABCA4	ATP binding cassette subfamily A member 4 [Source:VGNC Symbol;Acc:VGNC:84948]	0.439	-1.18671	0.0162331877113	0.0340725615418	yes	down	0.16	0.15	0.14	0.45	0.32	0.35	0.15	0.373333
ENSSSCG00000006894	FNBP1L	formin binding protein 1 like [Source:VGNC Symbol;Acc:VGNC:88179]	2.229	1.15633	3.15083211905E-13	2.11965069827E-12	yes	up	13.61	11.96	13.15	6.23	5.88	7.38	12.9067	6.49667
ENSSSCG00000006902	GFI1	growth factor independent 1 transcriptional repressor [Source:VGNC Symbol;Acc:VGNC:88420]	0.291	-1.78014	1.58159911388E-7	6.62626514862E-7	yes	down	1.23	2.86	1.35	8.08	8.78	4.17	1.81333	7.01
ENSSSCG00000006917	LRRC8C	leucine rich repeat containing 8 VRAC subunit C [Source:VGNC Symbol;Acc:VGNC:98087]	0.368	-1.44088	7.50217691364E-16	5.985439266E-15	yes	down	4.43	3.96	2.69	9.84	9.34	12.01	3.69333	10.3967
ENSSSCG00000006923	GBP2	guanylate binding protein 2, interferon-inducible [Source:NCBI gene (formerly Entrezgene);Acc:100153137]	3.776	1.91684	1.43190235926E-42	3.20867134307E-41	yes	up	115.82	99.19	122.59	32.3	28.15	36.56	112.533	32.3367
ENSSSCG00000006928		LIM domain only 4 [Source:NCBI gene (formerly Entrezgene);Acc:100127155]	2.059	1.0421	3.39800101444E-17	2.93020033277E-16	yes	up	61.42	60.68	64.3	32.94	30.74	35.3	62.1333	32.9933
ENSSSCG00000006940	CCN1	cellular communication network factor 1 [Source:VGNC Symbol;Acc:VGNC:86344]	31.972	4.99872	2.09314603604E-144	3.44502966552E-142	yes	up	183	233.12	270.29	6.49	10.37	6.43	228.803	7.76333
ENSSSCG00000006950	DNAI3	dynein axonemal intermediate chain 3 [Source:VGNC Symbol;Acc:VGNC:94934]	0.167	-2.57777	0.00514358905968	0.0120477735649	yes	down	0.16	0.03	0.03	0.4	0.34	0.55	0.0733333333333	0.43
ENSSSCG00000006958		DNA topoisomerase I mitochondrial [Source:VGNC Symbol;Acc:VGNC:94309]	6.82	2.76978	3.43103013115E-14	2.47003119396E-13	yes	up	2.14	2.4	1.68	0.34	0.26	0.34	2.07333	0.313333
ENSSSCG00000006970	DLC1	DLC1 Rho GTPase activating protein [Source:VGNC Symbol;Acc:VGNC:96191]	2.441	1.28739	1.65505058806E-18	1.5353851228E-17	yes	up	15.1	14.08	13.4	6.77	5.43	7.85	14.1933	6.68333
ENSSSCG00000006972	C8orf48	chromosome 8 open reading frame 48 [Source:HGNC Symbol;Acc:HGNC:26345]	7.435	2.89428	0.00256465593925	0.0063458283038	yes	up	1.41	0.39	0.88	0	0.33	0.05	0.893333	0.126667
ENSSSCG00000006979	MSR1	macrophage scavenger receptor 1 [Source:VGNC Symbol;Acc:VGNC:96425]	0.041	-4.60736	1.79594873193E-71	7.68794914576E-70	yes	down	0.7	0.73	0.76	24.35	17.87	23.41	0.73	21.8767
ENSSSCG00000006984	VPS37A	VPS37A subunit of ESCRT-I [Source:VGNC Symbol;Acc:VGNC:104092]	2.269	1.18196	3.98475067494E-15	3.02974352393E-14	yes	up	21.98	20.83	21.71	11.21	9.28	9.94	21.5067	10.1433
ENSSSCG00000006987	SLC7A2	solute carrier family 7 member 2 [Source:VGNC Symbol;Acc:VGNC:95506]	3.232	1.69235	9.86997026049E-17	8.27932654716E-16	yes	up	2.67	2.52	2.66	0.95	0.76	1.05	2.61667	0.92
ENSSSCG00000007000	FAT1	FAT atypical cadherin 1 [Source:NCBI gene (formerly Entrezgene);Acc:100154043]	3.367	1.75133	9.15312662457E-29	1.34424225782E-27	yes	up	11.83	12.75	8.35	3.34	3.21	4.09	10.9767	3.54667
ENSSSCG00000007002	MTNR1A	melatonin receptor 1A [Source:HGNC Symbol;Acc:HGNC:7463]	0.209	-2.25758	0.0265633975463	0.052861	yes	down	1.73	0	1.2	4.33	7.35	2.67	0.976667	4.78333
ENSSSCG00000007003		-	0.464	-1.10631	4.00879472738E-8	1.78696962258E-7	yes	down	6.37	4.57	6.3	19.14	14.9	22.81	5.74667	18.95
ENSSSCG00000007007	IDO1	indoleamine 2,3-dioxygenase 1 [Source:VGNC Symbol;Acc:VGNC:96371]	0.424	-1.23644	2.98802897046E-9	1.47246108785E-8	yes	down	7.75	6.35	5.78	15.39	14.79	20.34	6.62667	16.84
ENSSSCG00000007008	ADAM18	ADAM metallopeptidase domain 18 [Source:HGNC Symbol;Acc:HGNC:196]	0.099	-3.33665	0.00157086925273	0.00402348212679	yes	down	0.03	0.03	0.05	0.21	0.37	0.52	0.0366666666667	0.366667
ENSSSCG00000007026	VDAC3	voltage dependent anion channel 3 [Source:VGNC Symbol;Acc:VGNC:95562]	2.209	1.14327	5.60151163069E-15	4.23373159355E-14	yes	up	151.65	140.04	184.81	75.79	72.27	87.8	158.833	78.62
ENSSSCG00000007032	PLAT	plasminogen activator, tissue type [Source:VGNC Symbol;Acc:VGNC:98201]	4.337	2.11671	2.83578174596E-59	9.48174169771E-58	yes	up	52.46	57.78	50.8	13.43	14.4	12.79	53.68	13.54
ENSSSCG00000007039	PRNP	prion protein [Source:VGNC Symbol;Acc:VGNC:104038]	4.557	2.18793	2.07407687689E-42	4.62056893041E-41	yes	up	76.38	83.89	54.46	15.59	15.81	19.91	71.5767	17.1033
ENSSSCG00000007052	FERMT1	FERM domain containing kindlin 1 [Source:VGNC Symbol;Acc:VGNC:95692]	19.992	4.32133	6.05172035603E-8	2.64695177634E-7	yes	up	0.79	0.68	0.89	0	0.06	0.07	0.786667	0.0433333333333
ENSSSCG00000007056	PLCB1	phospholipase C beta 1 [Source:VGNC Symbol;Acc:VGNC:95706]	4.036	2.01293	1.93186238682E-30	3.02073027758E-29	yes	up	7.95	7.21	8.53	2.29	1.67	2.45	7.89667	2.13667
ENSSSCG00000007073	ISM1	isthmin 1 [Source:VGNC Symbol;Acc:VGNC:95787]	6.927	2.79214	2.11416101794E-53	6.10643905513E-52	yes	up	17.7	16.92	19.08	1.86	1.98	2.5	17.9	2.11333
ENSSSCG00000007074	TASP1	taspase 1 [Source:VGNC Symbol;Acc:VGNC:95676]	0.488	-1.03618	2.20992952236E-7	9.11667554902E-7	yes	down	4.21	4.69	3.28	9.66	8.84	9.36	4.06	9.28667
ENSSSCG00000007077	ESF1	ESF1 nucleolar pre-rRNA processing protein homolog [Source:VGNC Symbol;Acc:VGNC:95697]	2.405	1.26614	2.64657887683E-14	1.91540879138E-13	yes	up	15.65	13.84	14.82	7.16	5.43	7.62	14.77	6.73667
ENSSSCG00000007083	PCSK2	proprotein convertase subtilisin/kexin type 2 [Source:VGNC Symbol;Acc:VGNC:96471]	0.026	-5.26496	0.0016079177481	0.0041109713725	yes	down	0	0	0	0.19	0.16	0.05	0	0.133333
ENSSSCG00000007085	DSTN	destrin, actin depolymerizing factor [Source:NCBI gene (formerly Entrezgene);Acc:445516]	4.383	2.13203	1.37043718542E-50	3.73776953488E-49	yes	up	217.68	195.61	257.59	62.08	47.99	59.29	223.627	56.4533
ENSSSCG00000007100	SLC24A3	solute carrier family 24 member 3 [Source:VGNC Symbol;Acc:VGNC:95501]	0.303	-1.72472	7.26542323928E-29	1.06947926357E-27	yes	down	4.1	4.31	4.57	16.47	14.39	15.71	4.32667	15.5233
ENSSSCG00000007130	SYNDIG1	synapse differentiation inducing 1 [Source:VGNC Symbol;Acc:VGNC:95689]	0.203	-2.30278	0.0424556869593	0.0801348468044	yes	down	0.04	0.11	0.04	0.2	0.47	0.38	0.0633333333333	0.35
ENSSSCG00000007131	CST7	cystatin F [Source:VGNC Symbol;Acc:VGNC:96054]	0.29	-1.78568	6.63180007253E-16	5.30210749517E-15	yes	down	24.58	20.26	11.76	65.04	74.7	69.85	18.8667	69.8633
ENSSSCG00000007139	ADRA1D	adrenoceptor alpha 1D [Source:NCBI gene (formerly Entrezgene);Acc:552898]	0.187	-2.41859	0.00186079957912	0.00471297234872	yes	down	0.11	0.24	0.15	0.95	1.09	0.93	0.166667	0.99
ENSSSCG00000007140	SMOX	spermine oxidase [Source:VGNC Symbol;Acc:VGNC:95679]	0.453	-1.14389	3.43617811198E-11	1.9795869799E-10	yes	down	7.19	7.17	6.6	16.76	17.55	14.04	6.98667	16.1167
ENSSSCG00000007145	ADAM33	ADAM metallopeptidase domain 33 [Source:VGNC Symbol;Acc:VGNC:95643]	3.687	1.88263	3.18703047956E-11	1.84049564173E-10	yes	up	2.86	4.31	3.37	0.93	1.12	1.09	3.51333	1.04667
ENSSSCG00000007146	SIGLEC1	sialic acid binding Ig like lectin 1 [Source:NCBI gene (formerly Entrezgene);Acc:397623]	0.034	-4.87346	6.5592607655E-234	3.91341895422E-231	yes	down	2.16	1.96	1.8	68.87	70.11	52.33	1.97333	63.77
ENSSSCG00000007151	CDC25B	cell division cycle 25B [Source:VGNC Symbol;Acc:VGNC:95839]	0.172	-2.54201	5.53535765218E-68	2.22955798092E-66	yes	down	11.91	14.05	9.13	66.02	70.99	74.51	11.6967	70.5067
ENSSSCG00000007157	SLC4A11	solute carrier family 4 member 11 [Source:VGNC Symbol;Acc:VGNC:95808]	0.214	-2.22677	6.79950723598E-6	2.38063803685E-5	yes	down	0.2	0.26	0.13	1.79	0.92	1.18	0.196667	1.29667
ENSSSCG00000007161	LZTS3	leucine zipper tumor suppressor family member 3 [Source:VGNC Symbol;Acc:VGNC:96237]	2.865	1.51841	6.12521614624E-9	2.9338340859E-8	yes	up	2.62	3.69	2.65	1.41	1.23	1.02	2.98667	1.22
ENSSSCG00000007162	UBOX5	U-box domain containing 5 [Source:VGNC Symbol;Acc:VGNC:95860]	0.457	-1.13016	1.86553985274E-13	1.27521972318E-12	yes	down	10.23	9.48	9.76	21.89	21.04	26.07	9.82333	23
ENSSSCG00000007181		-	0.052	-4.26858	2.70541400726E-101	2.21681391531E-99	yes	down	3.95	4.4	4.2	125.11	108.84	97.19	4.18333	110.38
ENSSSCG00000007185	SIRPB2	signal regulatory protein beta 2 [Source:VGNC Symbol;Acc:VGNC:95799]	0.056	-4.15188	1.3783266752E-95	9.7825326702E-94	yes	down	2.16	1.23	2.35	35.98	33.66	38.39	1.91333	36.01
ENSSSCG00000007186		-	0.153	-2.7063	3.67888802527E-56	1.13652637829E-54	yes	down	15.45	12.62	12.74	74.91	74.22	49.53	13.6033	66.22
ENSSSCG00000007198	ANGPT4	angiopoietin 4 [Source:VGNC Symbol;Acc:VGNC:96342]	0.423	-1.24038	0.00333944424489	0.00809505707509	yes	down	0.28	0.22	0.24	0.65	0.66	0.53	0.246667	0.613333
ENSSSCG00000007200	FAM110A	family with sequence similarity 110 member A [Source:VGNC Symbol;Acc:VGNC:95778]	0.144	-2.79422	9.06484622552E-11	5.05007423804E-10	yes	down	0.33	0.36	0.69	3.47	3.51	2.65	0.46	3.21
ENSSSCG00000007231	MYLK2	myosin light chain kinase 2 [Source:VGNC Symbol;Acc:VGNC:95797]	0.205	-2.28488	0.00538137812715	0.0125355382142	yes	down	0.08	0.18	0.03	0.69	0.52	0.46	0.0966666666667	0.556667
ENSSSCG00000007232	DUSP15	dual specificity phosphatase 15 [Source:HGNC Symbol;Acc:HGNC:16236]	3.598	1.84726	1.75029862671E-8	8.05998586133E-8	yes	up	2.55	2	2.6	0.6	0.79	0.78	2.38333	0.723333
ENSSSCG00000007240	HCK	HCK proto-onco, Src family tyrosine kinase [Source:VGNC Symbol;Acc:VGNC:96341]	0.452	-1.14411	3.06418417857E-24	3.70966419387E-23	yes	down	89.64	79.82	83.98	202.7	191.19	213.57	84.48	202.487
ENSSSCG00000007243	PLAGL2	PLAG1 like zinc finger 2 [Source:VGNC Symbol;Acc:VGNC:96490]	0.349	-1.51881	2.34436774024E-21	2.51877709041E-20	yes	down	9.4	8.96	5.93	21.62	21.04	23.32	8.09667	21.9933
ENSSSCG00000007244	POFUT1	protein O-fucosyltransferase 1 [Source:VGNC Symbol;Acc:VGNC:95637]	2.047	1.03328	6.47920873099E-20	6.4127036336E-19	yes	up	45.57	44.26	43.51	23.6	22.85	24.67	44.4467	23.7067
ENSSSCG00000007248	ASXL1	ASXL transcriptional regulator 1 [Source:VGNC Symbol;Acc:VGNC:95881]	0.35	-1.51499	2.30375945856E-24	2.80864467324E-23	yes	down	6.24	6.95	4.61	18.29	17.62	19.18	5.93333	18.3633
ENSSSCG00000007252	DNMT3B	DNA methyltransferase 3 beta [Source:VGNC Symbol;Acc:VGNC:96228]	0.222	-2.17055	1.6641316097E-29	2.51755948434E-28	yes	down	1.84	2.39	1.5	8.12	8.12	9.37	1.91	8.53667
ENSSSCG00000007261	BPIFB1	BPI fold containing family B member 1 [Source:VGNC Symbol;Acc:VGNC:95739]	6.258	2.64562	0.00630778745286	0.0144841358428	yes	up	0.67	0.34	0.82	0.09	0.08	0.18	0.61	0.116667
ENSSSCG00000007286	ACSS2	acyl-CoA synthetase short chain family member 2 [Source:VGNC Symbol;Acc:VGNC:95665]	0.375	-1.41358	2.06834149028E-22	2.32972128214E-21	yes	down	8	8.26	8.18	23.8	21.49	25.85	8.14667	23.7133
ENSSSCG00000007288	MYH7B	myosin heavy chain 7B [Source:VGNC Symbol;Acc:VGNC:95701]	0.376	-1.41191	8.64647411567E-8	3.72637660985E-7	yes	down	0.79	0.77	0.34	2.05	1.78	1.75	0.633333	1.86
ENSSSCG00000007322		-	0.352	-1.50812	2.5222141984E-32	4.23146867099E-31	yes	down	36.65	33.12	28	90.4	90.65	102.08	32.59	94.3767
ENSSSCG00000007324	SOGA1	suppressor of glucose, autophagy associated 1 [Source:VGNC Symbol;Acc:VGNC:95740]	0.448	-1.15734	1.56291460335E-17	1.37444337205E-16	yes	down	2.57	2.8	2.51	6.1	6.4	6.71	2.62667	6.40333
ENSSSCG00000007334	SRC	SRC proto-onco, non-receptor tyrosine kinase [Source:VGNC Symbol;Acc:VGNC:95516]	0.337	-1.56877	6.28585407224E-39	1.26994207352E-37	yes	down	14.6	15.51	13.78	49.51	48.77	44.26	14.63	47.5133
ENSSSCG00000007344	KIAA1755	KIAA1755 [Source:VGNC Symbol;Acc:VGNC:96217]	4.189	2.06656	9.79752069318E-23	1.11874560451E-21	yes	up	7.74	10.44	5.96	2.07	2.11	2.08	8.04667	2.08667
ENSSSCG00000007350	PPP1R16B	protein phosphatase 1 regulatory subunit 16B [Source:VGNC Symbol;Acc:VGNC:95669]	0.258	-1.95675	2.25205915268E-40	4.71968313315E-39	yes	down	7.54	6.62	5.04	25.7	27.68	27.87	6.4	27.0833
ENSSSCG00000007351	FAM83D	family with sequence similarity 83 member D [Source:VGNC Symbol;Acc:VGNC:95747]	0.139	-2.84308	1.78590779077E-8	8.21603651599E-8	yes	down	0.17	0.2	0.17	0.89	1.11	1.53	0.18	1.17667
ENSSSCG00000007355	TOP1	DNA topoisomerase I [Source:VGNC Symbol;Acc:VGNC:104084]	2.192	1.13208	5.32866360968E-20	5.30975185992E-19	yes	up	145.64	126.47	126.12	63.9	59.63	75.11	132.743	66.2133
ENSSSCG00000007369		-	2.014	1.00972	1.41145252632E-7	5.94770105969E-7	yes	up	4.59	4.4	6.26	2.84	3.1	3.09	5.08333	3.01
ENSSSCG00000007373	GDAP1L1	ganglioside induced differentiation associated protein 1 like 1 [Source:VGNC Symbol;Acc:VGNC:96318]	6.084	2.60497	1.61104170499E-6	6.06069127718E-6	yes	up	1.03	1.46	1.76	0.11	0.12	0.07	1.41667	0.1
ENSSSCG00000007391	MATN4	matrilin 4 [Source:VGNC Symbol;Acc:VGNC:96412]	7.77	2.95789	0.0398240801498	0.0757216749548	yes	up	0.26	0.29	0.07	0.03	0.05	0	0.206667	0.0266666666667
ENSSSCG00000007427	ZSWIM3	zinc finger SWIM-type containing 3 [Source:VGNC Symbol;Acc:VGNC:95761]	0.336	-1.57238	1.7255950594E-7	7.19638725951E-7	yes	down	1.13	1.18	0.83	3.36	3.05	3.78	1.04667	3.39667
ENSSSCG00000007428	ZSWIM1	zinc finger SWIM-type containing 1 [Source:VGNC Symbol;Acc:VGNC:95759]	0.189	-2.40193	6.20449591093E-18	5.6140396176E-17	yes	down	0.7	1.3	0.93	6.25	4.76	6.06	0.976667	5.69
ENSSSCG00000007430	NEURL2	neuralized E3 ubiquitin protein ligase 2 [Source:VGNC Symbol;Acc:VGNC:95760]	4.005	2.00171	0.00166020584083	0.00423525519951	yes	up	0.62	0.6	0.96	0.23	0.2	0.15	0.726667	0.193333
ENSSSCG00000007431	CTSA	cathepsin A [Source:VGNC Symbol;Acc:VGNC:96498]	0.456	-1.13139	2.91776079238E-23	3.38226405878E-22	yes	down	95.13	103.44	95.93	219.99	239.44	245.73	98.1667	235.053
ENSSSCG00000007436	MMP9	matrix metallopeptidase 9 [Source:VGNC Symbol;Acc:VGNC:96422]	4.981	2.31635	4.11756775863E-22	4.54670929137E-21	yes	up	7.33	9.1	9.25	2.01	2.03	1.41	8.56	1.81667
ENSSSCG00000007438	NCOA5	nuclear receptor coactivator 5 [Source:VGNC Symbol;Acc:VGNC:95702]	0.339	-1.55871	3.12835022851E-34	5.56112314364E-33	yes	down	11.64	12.58	12.67	38.97	39.39	40.8	12.2967	39.72
ENSSSCG00000007448	OCSTAMP	osteoclast stimulatory transmembrane protein [Source:VGNC Symbol;Acc:VGNC:95743]	0.037	-4.73847	0.00854402523125	0.0190741966458	yes	down	0	0	0	0.18	0.31	0.21	0	0.233333
ENSSSCG00000007451	SLC2A10	solute carrier family 2 member 10 [Source:VGNC Symbol;Acc:VGNC:95585]	5.487	2.45602	9.25402660358E-24	1.09533711045E-22	yes	up	4.25	4.81	4.74	1.06	0.67	1.04	4.6	0.923333
ENSSSCG00000007456	SULF2	sulfatase 2 [Source:VGNC Symbol;Acc:VGNC:95938]	2.408	1.26763	4.46138683566E-17	3.81787527864E-16	yes	up	15.35	14.69	17.76	6.83	7.09	7.55	15.9333	7.15667
ENSSSCG00000007462	KCNB1	potassium voltage-gated channel subfamily B member 1 [Source:VGNC Symbol;Acc:VGNC:96386]	0.135	-2.88488	2.61847226402E-9	1.29714251335E-8	yes	down	0.08	0.12	0.24	1.27	1.12	1.25	0.146667	1.21333
ENSSSCG00000007463	PTGIS	prostaglandin I2 synthase [Source:VGNC Symbol;Acc:VGNC:96515]	4.221	2.07745	3.27295701965E-12	2.02880829283E-11	yes	up	2.5	2.43	3.34	0.77	0.97	0.43	2.75667	0.723333
ENSSSCG00000007466	SLC9A8	solute carrier family 9 member A8 [Source:VGNC Symbol;Acc:VGNC:95943]	0.318	-1.65171	2.9980875776E-19	2.88650973431E-18	yes	down	1.93	2.82	1.67	8.01	7.16	6.97	2.14	7.38
ENSSSCG00000007470	RIPOR3	RIPOR family member 3 [Source:VGNC Symbol;Acc:VGNC:95766]	0.193	-2.37549	0.00646589949085	0.0147902252511	yes	down	0.04	0.04	0.08	0.36	0.31	0.22	0.0533333333333	0.296667
ENSSSCG00000007475	MOCS3	molybdenum cofactor synthesis 3 [Source:VGNC Symbol;Acc:VGNC:103989]	0.434	-1.20338	6.51639731966E-8	2.84238194258E-7	yes	down	2.9	2.91	3.33	8.77	8.32	5.91	3.04667	7.66667
ENSSSCG00000007477	NFATC2	nuclear factor of activated T cells 2 [Source:VGNC Symbol;Acc:VGNC:96440]	0.158	-2.66373	1.27519734565E-69	5.24699735412E-68	yes	down	2.73	2.98	2.06	16.9	17.39	18.99	2.59	17.76
ENSSSCG00000007482		-	4.671	2.22378	0.000319107841262	0.000908365424984	yes	up	0.94	1.55	1.05	0.38	0.42	0	1.18	0.266667
ENSSSCG00000007484	ZNF217	zinc finger protein 217 [Source:VGNC Symbol;Acc:VGNC:95573]	0.378	-1.40538	7.77514597347E-25	9.68317592469E-24	yes	down	6.04	6.75	5.09	18.04	16.57	17.11	5.96	17.24
ENSSSCG00000007485	BCAS1	brain enriched myelin associated protein 1 [Source:VGNC Symbol;Acc:VGNC:98872]	0.294	-1.76467	0.000190781081671	0.000561145033318	yes	down	0.53	0.55	0.18	1.72	1.29	1.78	0.42	1.59667
ENSSSCG00000007487	PFDN4	prefoldin subunit 4 [Source:VGNC Symbol;Acc:VGNC:104023]	3.126	1.64417	4.06958619678E-12	2.50553175327E-11	yes	up	18.93	18.42	25.38	7.68	5	9.44	20.91	7.37333
ENSSSCG00000007494	CSTF1	cleavage stimulation factor subunit 1 [Source:VGNC Symbol;Acc:VGNC:96057]	0.476	-1.0712	8.32098895228E-12	5.0369156968E-11	yes	down	9.07	8.45	7.86	18.95	20.69	22.2	8.46	20.6133
ENSSSCG00000007498	FAM209B	family with sequence similarity 209 member B [Source:NCBI gene (formerly Entrezgene);Acc:100134988]	0.113	-3.14651	0.0135037948793	0.0288093029205	yes	down	0.37	0	0	1.13	1.14	1.07	0.123333	1.11333
ENSSSCG00000007504	RBM38	RNA binding motif protein 38 [Source:VGNC Symbol;Acc:VGNC:95666]	0.463	-1.11241	0.0328149356817	0.0638051483893	yes	down	7.53	12.04	7.53	25.97	27	9.09	9.03333	20.6867
ENSSSCG00000007507	PCK1	phosphoenolpyruvate carboxykinase 1 [Source:VGNC Symbol;Acc:VGNC:96469]	0.012	-6.39713	9.82459871269E-7	3.78702278665E-6	yes	down	0	0.04	0	1.17	0.98	0.55	0.0133333333333	0.9
ENSSSCG00000007517	NPEPL1	aminopeptidase like 1 [Source:VGNC Symbol;Acc:VGNC:95798]	0.38	-1.39707	3.81243892309E-11	2.18645490897E-10	yes	down	5.81	7.19	5.66	20.55	19.37	10.27	6.22	16.73
ENSSSCG00000007522	CTSZ	cathepsin Z [Source:VGNC Symbol;Acc:VGNC:96084]	0.316	-1.66374	4.08659530404E-32	6.80220379639E-31	yes	down	152.42	155.58	152.66	564.98	561.28	445.61	153.553	523.957
ENSSSCG00000007523	TUBB1	tubulin beta 1 class VI [Source:VGNC Symbol;Acc:VGNC:95804]	0.049	-4.34601	2.62745751141E-48	6.77884037944E-47	yes	down	1.8	1.25	2.07	10.32	9.4	8.17	1.70667	9.29667
ENSSSCG00000007525		PRELI domain containing 3B [Source:NCBI gene (formerly Entrezgene);Acc:100134984]	2.247	1.16788	1.20227301152E-12	7.73375887328E-12	yes	up	27.03	23.44	25.42	12.17	15.79	13.46	25.2967	13.8067
ENSSSCG00000007526	ZNF831	zinc finger protein 831 [Source:VGNC Symbol;Acc:VGNC:95765]	0.278	-1.84704	4.21369358644E-17	3.60914481617E-16	yes	down	0.56	0.68	0.47	2.47	2.23	2.02	0.57	2.24
ENSSSCG00000007531	FAM217B	family with sequence similarity 217 member B [Source:VGNC Symbol;Acc:VGNC:95767]	0.499	-1.0034	2.04140530757E-6	7.56933581903E-6	yes	down	5.63	4.27	4.05	7.18	5.67	7.63	4.65	6.82667
ENSSSCG00000007541	PDGFA	platelet derived growth factor subunit A [Source:VGNC Symbol;Acc:VGNC:91265]	3.518	1.81494	3.72260708041E-16	3.0128026443E-15	yes	up	9.79	11.75	9.74	3.94	3.35	2.14	10.4267	3.14333
ENSSSCG00000007554	ZFAND2A	zinc finger AN1-type containing 2A [Source:VGNC Symbol;Acc:VGNC:95134]	2.452	1.29379	4.55280145785E-6	1.62228602899E-5	yes	up	9.94	11.98	12.23	6.08	6.33	2.78	11.3833	5.06333
ENSSSCG00000007557	MICALL2	MICAL like 2 [Source:VGNC Symbol;Acc:VGNC:90210]	4.795	2.26156	2.59323501066E-18	2.38029052036E-17	yes	up	12.09	17.36	13.31	3.54	4.42	1.72	14.2533	3.22667
ENSSSCG00000007572	LFNG	LFNG O-fucosylpeptide 3-beta-N-acetylglucosaminyltransferase [Source:VGNC Symbol;Acc:VGNC:89690]	0.152	-2.71646	1.00052631646E-43	2.31539981016E-42	yes	down	7.45	8.87	8.66	74.14	65.11	40.24	8.32667	59.83
ENSSSCG00000007574	SDK1	sidekick cell adhesion molecule 1 [Source:VGNC Symbol;Acc:VGNC:92660]	2.525	1.33656	5.88646335869E-7	2.3258352327E-6	yes	up	1.46	2.22	2.49	0.95	0.97	0.76	2.05667	0.893333
ENSSSCG00000007585	ACTB	actin beta [Source:VGNC Symbol;Acc:VGNC:96915]	0.496	-1.01177	8.85159546001E-8	3.81219626714E-7	yes	down	1792.88	2613.19	2312.81	5922.76	6036.07	2847.63	2239.63	4935.49
ENSSSCG00000007589		-	0.448	-1.1598	0.0329229668689	0.0639695993752	yes	down	0.27	0.95	0.3	1.91	1.24	0.71	0.506667	1.28667
ENSSSCG00000007590	PMS2	PMS1 homolog 2, mismatch repair system component [Source:VGNC Symbol;Acc:VGNC:98206]	0.172	-2.54002	2.55688445992E-29	3.82271245957E-28	yes	down	2.36	2.18	3.83	13.38	14.62	16.73	2.79	14.91
ENSSSCG00000007599	LMTK2	lemur tyrosine kinase 2 [Source:HGNC Symbol;Acc:HGNC:17880]	0.432	-1.20937	7.66733156146E-11	4.29910996098E-10	yes	down	1.9	2.02	1.31	4.74	4.46	3.96	1.74333	4.38667
ENSSSCG00000007601	TECPR1	tectonin beta-propeller repeat containing 1 [Source:VGNC Symbol;Acc:VGNC:93858]	0.436	-1.1973	1.87931275521E-9	9.46198289094E-9	yes	down	3.19	3.87	3.22	9.56	9.86	6.73	3.42667	8.71667
ENSSSCG00000007602	BAIAP2L1	BAR/IMD domain containing adaptor protein 2 like 1 [Source:VGNC Symbol;Acc:VGNC:85749]	0.312	-1.68187	1.64751380757E-6	6.18327769099E-6	yes	down	0.67	0.8	0.84	2.6	3.03	2.87	0.77	2.83333
ENSSSCG00000007603	NPTX2	neuronal pentraxin 2 [Source:VGNC Symbol;Acc:VGNC:90863]	17.768	4.15124	0.0289130914101	0.0570168850969	yes	up	0.27	0.2	0	0.03	0	0	0.156667	0.01
ENSSSCG00000007607	KPNA7	karyopherin subunit alpha 7 [Source:VGNC Symbol;Acc:VGNC:89566]	0.28	-1.83764	1.79115457351E-20	1.84448344754E-19	yes	down	1.7	1.79	1.68	6.98	5.96	7.17	1.72333	6.70333
ENSSSCG00000007617		zinc finger protein 655 [Source:VGNC Symbol;Acc:VGNC:95286]	0.41	-1.28797	2.63771729499E-18	2.41995668409E-17	yes	down	10.67	11.28	8.71	26.52	24.2	26.23	10.22	25.65
ENSSSCG00000007637	TRIM4	tripartite motif containing 4 [Source:VGNC Symbol;Acc:VGNC:94412]	0.32	-1.64421	9.08033493977E-37	1.73188566104E-35	yes	down	7.17	6.74	5.57	21.5	21.96	22.96	6.49333	22.14
ENSSSCG00000007644		-	0.147	-2.76415	7.11018383794E-27	9.73799353185E-26	yes	down	2.65	2.76	2.04	20.18	21.02	13.68	2.48333	18.2933
ENSSSCG00000007645		-	0.14	-2.8369	0.00155768261447	0.00399131344458	yes	down	0.12	0.08	0	0.6	0.56	0.34	0.0666666666667	0.5
ENSSSCG00000007652	PPP1R35	protein phosphatase 1 regulatory subunit 35 [Source:VGNC Symbol;Acc:VGNC:91733]	3.24	1.6958	3.62638575805E-10	1.9178658419E-9	yes	up	10.73	13.53	15.93	4.95	5.09	2.89	13.3967	4.31
ENSSSCG00000007656	PVRIG	PVR related immunoglobulin domain containing [Source:VGNC Symbol;Acc:VGNC:92008]	0.129	-2.95963	7.33409822084E-27	1.00302724378E-25	yes	down	2.91	3.51	1.49	25.64	29.35	16.05	2.63667	23.68
ENSSSCG00000007659	ZCWPW1	zinc finger CW-type and PWWP domain containing 1 [Source:VGNC Symbol;Acc:VGNC:95114]	2.098	1.06902	3.80746293018E-10	2.01084598238E-9	yes	up	37.56	34.79	39.45	20.11	15.98	19.85	37.2667	18.6467
ENSSSCG00000007664	AGFG2	ArfGAP with FG repeats 2 [Source:VGNC Symbol;Acc:VGNC:85179]	0.347	-1.52876	1.85788002193E-21	2.00172942318E-20	yes	down	8.14	10.08	7.7	27.94	29.81	24.15	8.64	27.3
ENSSSCG00000007668	GIGYF1	GRB10 interacting GYF protein 1 [Source:VGNC Symbol;Acc:VGNC:88444]	0.448	-1.15989	2.69404211834E-12	1.68638203683E-11	yes	down	6.36	6.94	5.69	17.86	15.62	11.77	6.33	15.0833
ENSSSCG00000007671	TFR2	transferrin receptor 2 [Source:VGNC Symbol;Acc:VGNC:93924]	2.205	1.14067	0.0301562115822	0.0592328	yes	up	0.66	0.67	0.94	0.46	0.28	0.5	0.756667	0.413333
ENSSSCG00000007673	EPO	erythropoietin [Source:VGNC Symbol;Acc:VGNC:87744]	0.037	-4.76694	0.0107759967019	0.0235341259473	yes	down	0	0	0	0.75	0.4	0.07	0	0.406667
ENSSSCG00000007691	ZP3	zona pellucida glycoprotein 3 [Source:NCBI gene (formerly Entrezgene);Acc:396927]	0.327	-1.61215	0.00396010923765	0.00946381343912	yes	down	0.53	0.6	0.7	2.25	1.93	1.95	0.61	2.04333
ENSSSCG00000007695		-	0.131	-2.93286	0.0267356490984	0.0531705221445	yes	down	0	0.07	0.04	0.53	0.19	0.26	0.0366666666667	0.326667
ENSSSCG00000007700	HIP1	huntingtin interacting protein 1 [Source:VGNC Symbol;Acc:VGNC:88885]	2.345	1.22945	1.47664056566E-23	1.7306336206E-22	yes	up	22.68	21.63	19.1	9.48	9.62	10.4	21.1367	9.83333
ENSSSCG00000007708	BCL7B	BAF chromatin remodeling complex subunit BCL7B [Source:VGNC Symbol;Acc:VGNC:85785]	0.482	-1.05308	3.62209510359E-6	1.30748798861E-5	yes	down	4.59	4.92	3.68	9.12	10.43	9.49	4.39667	9.68
ENSSSCG00000007710	MLXIPL	MLX interacting protein like [Source:VGNC Symbol;Acc:VGNC:90263]	3.73	1.89934	0.0154106	0.0325176855606	yes	up	0.4	0.37	0.29	0.12	0.13	0.05	0.353333	0.1
ENSSSCG00000007718	CLDN4	claudin 4 [Source:VGNC Symbol;Acc:VGNC:100383]	0.202	-2.30912	0.00280982523597	0.00690503068672	yes	down	0.43	0.09	0.1	1.32	1.3	0.67	0.206667	1.09667
ENSSSCG00000007719		CAP-Gly domain containing linker protein 2 [Source:VGNC Symbol;Acc:VGNC:106571]	4.081	2.02885	8.26739428958E-7	3.21665155445E-6	yes	up	28.11	40.03	25.27	10.04	10.35	4.4	31.1367	8.26333
ENSSSCG00000007722	NCF1	neutrophil cytosolic factor 1 [Source:NCBI gene (formerly Entrezgene);Acc:100134857]	2.795	1.48296	2.61428944613E-27	3.64321270843E-26	yes	up	136.35	116.04	149.73	54.69	53.45	48.54	134.04	52.2267
ENSSSCG00000007723	RCC1L	RCC1 like [Source:VGNC Symbol;Acc:VGNC:92176]	2.064	1.04578	4.94541018464E-11	2.81088928982E-10	yes	up	24.38	30.91	27.7	14.42	16.36	13	27.6633	14.5933
ENSSSCG00000007727	AUTS2	activator of transcription and developmental regulator AUTS2 [Source:VGNC Symbol;Acc:VGNC:97897]	0.078	-3.68244	1.7468133213E-16	1.44498093286E-15	yes	down	0.37	0.16	0.18	3.98	2.9	2.64	0.236667	3.17333
ENSSSCG00000007732	SBDS	SBDS ribosome maturation factor [Source:VGNC Symbol;Acc:VGNC:92592]	3.289	1.71782	5.59005722168E-38	1.0957430439E-36	yes	up	95.34	86.91	103.95	33.65	27.41	34.37	95.4	31.81
ENSSSCG00000007748	PSPH	phosphoserine phosphatase [Source:VGNC Symbol;Acc:VGNC:91931]	4.501	2.17027	2.40934144345E-34	4.29898568582E-33	yes	up	9.28	9.19	9.67	2.65	2.31	1.87	9.38	2.27667
ENSSSCG00000007754	ITGAM	integrin subunit alpha M [Source:HGNC Symbol;Acc:HGNC:6149]	0.247	-2.01732	1.42775233961E-81	7.700182957E-80	yes	down	52.19	53.4	49.3	212.8	198.42	203.09	51.63	204.77
ENSSSCG00000007757	TRIM72	tripartite motif containing 72 [Source:VGNC Symbol;Acc:VGNC:94432]	18.535	4.21217	5.61698892996E-27	7.70399085136E-26	yes	up	4.34	2.9	5.54	0.32	0.21	0.18	4.26	0.236667
ENSSSCG00000007772	STX1A	syntaxin 1A [Source:VGNC Symbol;Acc:VGNC:93589]	4.398	2.13696	0.000193486751191	0.000568415639453	yes	up	1.73	1.48	1.11	0.51	0.11	0.49	1.44	0.37
ENSSSCG00000007789		-	0.305	-1.71293	2.63344627764E-24	3.19833055552E-23	yes	down	4.87	5.31	3.08	14.24	15.57	17.48	4.42	15.7633
ENSSSCG00000007797	ITGAL	integrin subunit alpha L [Source:VGNC Symbol;Acc:VGNC:89240]	0.159	-2.65242	4.61334430413E-97	3.41387478506E-95	yes	down	19.53	17.64	14.93	110.46	118.88	120.49	17.3667	116.61
ENSSSCG00000007800	SEPTIN1	septin 1 [Source:VGNC Symbol;Acc:VGNC:92718]	0.18	-2.47342	9.96396744142E-73	4.4446744484E-71	yes	down	34.18	40.4	28.2	201.2	216.09	200.17	34.26	205.82
ENSSSCG00000007801	ZNF48	zinc finger protein 48 [Source:VGNC Symbol;Acc:VGNC:95247]	0.326	-1.61639	3.87818552048E-14	2.78040998712E-13	yes	down	2.14	2.29	1.94	7.58	7.28	6.01	2.12333	6.95667
ENSSSCG00000007806	RABEP2	rabaptin, RAB GTPase binding effector protein 2 [Source:VGNC Symbol;Acc:VGNC:92044]	0.461	-1.11843	8.02109561978E-7	3.12719537621E-6	yes	down	12.67	14.88	10.71	35.73	37.25	19.26	12.7533	30.7467
ENSSSCG00000007807	CD19	CD19 molecule [Source:VGNC Symbol;Acc:VGNC:86393]	0.115	-3.11996	4.70800574416E-109	4.47190276952E-107	yes	down	13.35	15.37	10.37	116.91	118.11	131.75	13.03	122.257
ENSSSCG00000007811	SPNS1	sphingolipid transporter 1 (putative) [Source:NCBI gene (formerly Entrezgene);Acc:100517643]	0.413	-1.27633	1.59905727596E-15	1.25017205211E-14	yes	down	12.34	15.79	12.12	24.48	26.24	20.31	13.4167	23.6767
ENSSSCG00000007815	GTF3C1	ral transcription factor IIIC subunit 1 [Source:VGNC Symbol;Acc:VGNC:88738]	0.452	-1.14517	2.89121533706E-15	2.22129107506E-14	yes	down	11.42	13.63	10.11	30.79	30.28	23.54	11.72	28.2033
ENSSSCG00000007816	IL21R	interleukin 21 receptor [Source:VGNC Symbol;Acc:VGNC:89096]	0.413	-1.27582	1.4617022562E-13	1.00637646864E-12	yes	down	4.27	5.67	3.27	11.51	12.52	10.79	4.40333	11.6067
ENSSSCG00000007817	IL4R	interleukin 4 receptor [Source:VGNC Symbol;Acc:VGNC:89110]	2.292	1.19632	1.32946693152E-23	1.56390527767E-22	yes	up	83.04	85.47	83.95	43.65	42.69	34.39	84.1533	40.2433
ENSSSCG00000007861	GP2	glycoprotein 2 [Source:VGNC Symbol;Acc:VGNC:88565]	0.405	-1.30451	0.0007274046511	0.00196180387043	yes	down	1.01	1.48	0.71	3.27	2.4	2.82	1.06667	2.83
ENSSSCG00000007872	XYLT1	xylosyltransferase 1 [Source:VGNC Symbol;Acc:VGNC:95015]	0.346	-1.53178	1.44058377308E-15	1.12904866156E-14	yes	down	2.31	2.73	1.34	7.74	8.54	8.69	2.12667	8.32333
ENSSSCG00000007896	TXNDC11	thioredoxin domain containing 11 [Source:VGNC Symbol;Acc:VGNC:94603]	0.343	-1.54239	6.39707006638E-30	9.84148764766E-29	yes	down	20.02	21.15	15.6	36.02	36.38	43.64	18.9233	38.68
ENSSSCG00000007901	CIITA	class II major histocompatibility complex transactivator [Source:VGNC Symbol;Acc:VGNC:86701]	0.271	-1.88447	2.36341599794E-36	4.44117502291E-35	yes	down	14.36	24.68	17.3	71.51	64.64	43.44	18.78	59.8633
ENSSSCG00000007904	TEKT5	tektin 5 [Source:VGNC Symbol;Acc:VGNC:93870]	0.268	-1.90228	0.0395231951941	0.0752094929379	yes	down	0.06	0.11	0.35	0.69	0.64	0.83	0.173333	0.72
ENSSSCG00000007909	ABAT	4-aminobutyrate aminotransferase [Source:VGNC Symbol;Acc:VGNC:96910]	0.105	-3.25253	3.87453916026E-20	3.89330008672E-19	yes	down	0.3	0.13	0.18	2.07	1.88	2.6	0.203333	2.18333
ENSSSCG00000007925	NAGPA	N-acetylglucosamine-1-phosphodiester alpha-N-acetylglucosaminidase [Source:NCBI gene (formerly Entrezgene);Acc:100512596]	0.385	-1.37704	1.06276418411E-12	6.87573493832E-12	yes	down	5.22	5.73	3.9	14.55	14.7	12.71	4.95	13.9867
ENSSSCG00000007926	SEC14L5	SEC14 like lipid binding 5 [Source:VGNC Symbol;Acc:VGNC:92670]	0.074	-3.75998	2.81372867993E-6	1.02557670785E-5	yes	down	0.01	0.04	0.02	0.36	0.35	0.42	0.0233333333333	0.376667
ENSSSCG00000007932	ROGDI	rogdi atypical leucine zipper [Source:VGNC Symbol;Acc:VGNC:92404]	3.826	1.93585	1.01786664289E-14	7.57626118755E-14	yes	up	13.89	19.25	17.85	5.77	5.43	2.96	16.9967	4.72
ENSSSCG00000007944		-	0.182	-2.45602	8.75171093825E-7	3.39195422722E-6	yes	down	4.87	7.68	4.4	42.11	43.34	15.8	5.65	33.75
ENSSSCG00000007954	SLX4	SLX4 structure-specific endonuclease subunit [Source:VGNC Symbol;Acc:VGNC:93215]	0.24	-2.06172	8.04147364725E-21	8.43559422381E-20	yes	down	1.26	1.62	1.28	7.22	8.03	5.63	1.38667	6.96
ENSSSCG00000007955	CLUAP1	clusterin associated protein 1 [Source:VGNC Symbol;Acc:VGNC:86791]	0.41	-1.28555	1.95597032811E-18	1.80752107959E-17	yes	down	5.77	6.29	6.62	10.55	8.79	10.65	6.22667	9.99667
ENSSSCG00000007956	NLRC3	NLR family CARD domain containing 3 [Source:VGNC Symbol;Acc:VGNC:90781]	0.123	-3.02176	1.00583020286E-57	3.22744709799E-56	yes	down	1.61	1.43	0.89	13.1	11.68	10.9	1.31	11.8933
ENSSSCG00000007963	ZNF263	zinc finger protein 263 [Source:VGNC Symbol;Acc:VGNC:95213]	0.43	-1.2165	1.52474440975E-11	9.0601992751E-11	yes	down	4.37	5.08	4.14	10.85	10.5	11.69	4.53	11.0133
ENSSSCG00000007965	ZNF200	zinc finger protein 200 [Source:VGNC Symbol;Acc:VGNC:95203]	0.382	-1.38759	3.80407196687E-11	2.18362423305E-10	yes	down	2.56	2.25	2.7	5.56	5.57	6.85	2.50333	5.99333
ENSSSCG00000007968	RHBDF1	rhomboid 5 homolog 1 [Source:VGNC Symbol;Acc:VGNC:92275]	2.98	1.57526	6.77696411912E-18	6.11753186583E-17	yes	up	11.78	16.33	13.81	2.64	2.54	1.76	13.9733	2.31333
ENSSSCG00000007978		-	0.225	-2.15322	0.00280018395742	0.00688482900902	yes	down	1095.29	2041.33	1658.03	9427.74	11391.5	2065.4	1598.22	7628.2
ENSSSCG00000007980	FAM234A	family with sequence similarity 234 member A [Source:VGNC Symbol;Acc:VGNC:97997]	2.249	1.16911	3.95476099999E-7	1.59258167078E-6	yes	up	9.96	13.5	12.12	6.48	7.05	3.68	11.86	5.73667
ENSSSCG00000007985	PGAP6	post-glycosylphosphatidylinositol attachment to proteins 6 [Source:VGNC Symbol;Acc:VGNC:98183]	0.266	-1.90971	0.0111567123901	0.0242767213304	yes	down	0.08	0.08	0.04	0.43	0.19	0.19	0.0666666666667	0.27
ENSSSCG00000007987	DECR2	2,4-dienoyl-CoA reductase 2 [Source:VGNC Symbol;Acc:VGNC:87236]	0.369	-1.43893	3.43060376865E-5	0.000111143877738	yes	down	2.86	5.51	3.12	16.85	13.02	7.07	3.83	12.3133
ENSSSCG00000007991	WDR90	WD repeat domain 90 [Source:VGNC Symbol;Acc:VGNC:94948]	0.468	-1.09473	0.0391934289727	0.0746489371454	yes	down	0.24	0.26	0.14	0.68	0.55	0.24	0.213333	0.49
ENSSSCG00000008026	CRAMP1	cramped chromatin regulator homolog 1 [Source:VGNC Symbol;Acc:VGNC:97941]	0.443	-1.17615	1.70736985645E-8	7.86609683866E-8	yes	down	2.07	3.05	1.85	8.45	6.59	5.31	2.32333	6.78333
ENSSSCG00000008032		-	2.504	1.32412	0.0334383976406	0.0648259431108	yes	up	2.11	3	1.68	1.64	1.03	0.25	2.26333	0.973333
ENSSSCG00000008034	NOXO1	NADPH oxidase organizer 1 [Source:VGNC Symbol;Acc:VGNC:90834]	0.113	-3.14654	0.0385634804463	0.0735738951414	yes	down	0.07	0.06	0	0.41	0.52	0.23	0.0433333333333	0.386667
ENSSSCG00000008036	SYNGR3	synaptogyrin 3 [Source:VGNC Symbol;Acc:VGNC:93666]	0.21	-2.24988	0.00882834330486	0.0196675297989	yes	down	0.23	0.24	0	1.02	0.99	0.36	0.156667	0.79
ENSSSCG00000008051	ABCA3	ATP binding cassette subfamily A member 3 [Source:VGNC Symbol;Acc:VGNC:96911]	0.234	-2.09688	1.33756346559E-20	1.38636056922E-19	yes	down	1.19	1.77	1.18	7.85	7.15	4.39	1.38	6.46333
ENSSSCG00000008072	ASPN	asporin [Source:VGNC Symbol;Acc:VGNC:85586]	2.429	1.2802	6.59017621837E-8	2.87128353175E-7	yes	up	10.37	9.9	15.39	5.01	4.03	6.81	11.8867	5.28333
ENSSSCG00000008073	OMD	osteomodulin [Source:VGNC Symbol;Acc:VGNC:91040]	13.17	3.71913	1.66617983671E-12	1.06071041822E-11	yes	up	1.21	0.93	1.1	0.12	0	0.15	1.08	0.09
ENSSSCG00000008077	CARD19	caspase recruitment domain family member 19 [Source:VGNC Symbol;Acc:VGNC:86188]	2.708	1.43748	1.56023686876E-7	6.5410720901E-7	yes	up	26.94	37.06	38.43	15.97	17.14	6.79	34.1433	13.3
ENSSSCG00000008099	ZC3H8	zinc finger CCCH-type containing 8 [Source:VGNC Symbol;Acc:VGNC:95101]	2.224	1.15286	7.21211850972E-6	2.51679339403E-5	yes	up	12.26	11.68	17.3	6.38	5.88	7.07	13.7467	6.44333
ENSSSCG00000008122	ADRA2B	adrenoceptor alpha 2B [Source:VGNC Symbol;Acc:VGNC:85157]	0.438	-1.19202	1.20569520234E-7	5.12333247343E-7	yes	down	1.05	1.4	1.13	2.67	2.94	3.34	1.19333	2.98333
ENSSSCG00000008123	ARID5A	AT-rich interaction domain 5A [Source:VGNC Symbol;Acc:VGNC:85510]	0.453	-1.14245	3.45405483761E-8	1.54836381685E-7	yes	down	32.56	37.07	31.51	99.72	96.2	45.97	33.7133	80.63
ENSSSCG00000008124	NEURL3	neuralized E3 ubiquitin protein ligase 3 [Source:VGNC Symbol;Acc:VGNC:90696]	0.263	-1.92651	0.0184549356027	0.0382066396148	yes	down	0.11	0.14	0.3	0.93	0.71	0.67	0.183333	0.77
ENSSSCG00000008125	NCAPH	non-SMC condensin I complex subunit H [Source:VGNC Symbol;Acc:VGNC:90601]	0.324	-1.62669	4.05870451371E-19	3.87443932878E-18	yes	down	9.52	7.72	6	23.05	24.57	30.74	7.74667	26.12
ENSSSCG00000008157	IL18RAP	interleukin 18 receptor accessory protein [Source:VGNC Symbol;Acc:VGNC:89090]	3.755	1.909	6.14621934465E-13	4.04633171476E-12	yes	up	7.47	6.08	6.51	1.28	1.81	2.24	6.68667	1.77667
ENSSSCG00000008159	IL18R1	interleukin 18 receptor 1 [Source:NCBI gene (formerly Entrezgene);Acc:397179]	63.604	5.99104	7.27729971112E-11	4.08641782602E-10	yes	up	4.32	4.27	4.81	0.11	0	0.09	4.46667	0.0666666666667
ENSSSCG00000008162	IL1R1	interleukin 1 receptor type 1 [Source:VGNC Symbol;Acc:VGNC:89092]	8.982	3.16708	1.11665980826E-117	1.23232769129E-115	yes	up	122.16	116.75	110.96	12.71	12.84	17.26	116.623	14.27
ENSSSCG00000008164	MAP4K4	mitogen-activated protein kinase kinase kinase kinase 4 [Source:VGNC Symbol;Acc:VGNC:98114]	2.274	1.18551	1.13667084471E-28	1.66421163859E-27	yes	up	78.47	76.86	77.86	36.24	37.68	36.17	77.73	36.6967
ENSSSCG00000008167	CNOT11	CCR4-NOT transcription complex subunit 11 [Source:VGNC Symbol;Acc:VGNC:86833]	0.356	-1.48864	5.69516646315E-36	1.05976723308E-34	yes	down	14.34	14.47	14.77	44.84	42.48	47.38	14.5267	44.9
ENSSSCG00000008169	TBC1D8	TBC1 domain family member 8 [Source:VGNC Symbol;Acc:VGNC:93779]	0.162	-2.62462	6.93092153312E-108	6.4235511607E-106	yes	down	7.14	6.96	7.22	50.37	45.91	46.33	7.10667	47.5367
ENSSSCG00000008171	NPAS2	neuronal PAS domain protein 2 [Source:VGNC Symbol;Acc:VGNC:90837]	4.969	2.31288	3.56998859657E-50	9.6404840574E-49	yes	up	11.81	14.26	10.82	2.87	2.82	2.39	12.2967	2.69333
ENSSSCG00000008175	CHST10	carbohydrate sulfotransferase 10 [Source:VGNC Symbol;Acc:VGNC:86674]	4.136	2.04813	1.22331254981E-44	2.901302261E-43	yes	up	52.48	47.74	48.79	11.2	12.51	15.87	49.67	13.1933
ENSSSCG00000008179	REV1	REV1 DNA directed polymerase [Source:HGNC Symbol;Acc:HGNC:14060]	0.298	-1.74664	2.48245629768E-40	5.19682627581E-39	yes	down	9.52	8.11	7.76	24.86	25.44	28.12	8.46333	26.14
ENSSSCG00000008183		-	2.038	1.02735	7.80348218799E-9	3.70883948054E-8	yes	up	79.81	70.17	89.16	40.64	34.05	52.28	79.7133	42.3233
ENSSSCG00000008185	MITD1	microtubule interacting and trafficking domain containing 1 [Source:VGNC Symbol;Acc:VGNC:90242]	2.285	1.19215	1.08490382257E-5	3.71733377251E-5	yes	up	13.16	13.93	13.15	6.07	5.17	7.9	13.4133	6.38
ENSSSCG00000008187	CRACDL	CRACD like [Source:VGNC Symbol;Acc:VGNC:89441]	0.055	-4.17883	2.06109007378E-29	3.10333846125E-28	yes	down	0.34	0.29	0.09	6.08	4.91	4.46	0.24	5.15
ENSSSCG00000008192	TMEM131	transmembrane protein 131 [Source:VGNC Symbol;Acc:VGNC:94078]	0.472	-1.08324	5.7056572204E-24	6.84248791783E-23	yes	down	23.48	22.98	22.12	52.23	51.1	55.18	22.86	52.8367
ENSSSCG00000008193	ZAP70	zeta chain of T cell receptor associated protein kinase 70 [Source:VGNC Symbol;Acc:VGNC:95050]	0.106	-3.24154	7.08139926915E-84	3.95316008323E-82	yes	down	5.52	6.08	3.68	49.16	54.54	56.66	5.09333	53.4533
ENSSSCG00000008213	CD8B	CD8b molecule [Source:NCBI gene (formerly Entrezgene);Acc:396636]	0.331	-1.59369	1.22930070744E-17	1.08858112739E-16	yes	down	9.5	8.17	6.21	27.09	28.52	29.67	7.96	28.4267
ENSSSCG00000008217	CD8A	CD8a molecule [Source:VGNC Symbol;Acc:VGNC:86436]	0.106	-3.23798	1.78144640101E-86	1.03064771782E-84	yes	down	8.29	7.35	4.75	69.03	71.08	68.37	6.79667	69.4933
ENSSSCG00000008222		charged multivesicular body protein 3 [Source:VGNC Symbol;Acc:VGNC:106570]	2.245	1.16655	8.53826954394E-20	8.42007449033E-19	yes	up	185.77	163.07	193.35	86.59	83.35	93.6	180.73	87.8467
ENSSSCG00000008227	ST3GAL5	ST3 beta-galactoside alpha-2,3-sialyltransferase 5 [Source:VGNC Symbol;Acc:VGNC:93505]	0.228	-2.13347	2.91690482736E-38	5.74119040865E-37	yes	down	6.97	6.45	4.71	26.52	27.85	30.94	6.04333	28.4367
ENSSSCG00000008230	ATOH8	atonal bHLH transcription factor 8 [Source:VGNC Symbol;Acc:VGNC:85633]	3.253	1.70192	6.20952588613E-16	4.97491683668E-15	yes	up	12.21	13.09	17.04	4.39	5.62	4.18	14.1133	4.73
ENSSSCG00000008233	TMEM150A	transmembrane protein 150A [Source:VGNC Symbol;Acc:VGNC:94095]	2.247	1.16773	5.04624413467E-7	2.01259438101E-6	yes	up	12.62	15.05	13.36	6.78	8.37	5.29	13.6767	6.81333
ENSSSCG00000008240		SH2 domain containing 6 [Source:VGNC Symbol;Acc:VGNC:92813]	0.463	-1.111	0.0181110250131	0.0375720623222	yes	down	1.15	1.6	0.82	4.47	2.61	2.75	1.19	3.27667
ENSSSCG00000008250		-	0.135	-2.88619	0.000709779144271	0.00191751852588	yes	down	0.03	0.06	0.07	0.39	0.49	0.44	0.0533333333333	0.44
ENSSSCG00000008261	HK2	hexokinase 2 [Source:VGNC Symbol;Acc:VGNC:98034]	4.389	2.134	6.57312291021E-34	1.16198206113E-32	yes	up	10.15	10.41	8.42	2.07	2.22	2.93	9.66	2.40667
ENSSSCG00000008263	M1AP	meiosis 1 associated protein [Source:VGNC Symbol;Acc:VGNC:89930]	0.259	-1.94701	3.09168944648E-6	1.12367285194E-5	yes	down	0.55	0.48	0.4	2.12	1.93	1.93	0.476667	1.99333
ENSSSCG00000008265	DOK1	docking protein 1 [Source:VGNC Symbol;Acc:VGNC:87401]	0.358	-1.48097	6.7435919535E-33	1.159897816E-31	yes	down	21.56	21.19	20.34	63.52	61.73	66.56	21.03	63.9367
ENSSSCG00000008281	RTKN	rhotekin [Source:VGNC Symbol;Acc:VGNC:92494]	4.167	2.05918	4.13200426862E-13	2.75543924193E-12	yes	up	4.25	6.1	4.7	1.5	1.18	1.23	5.01667	1.30333
ENSSSCG00000008282	WDR54	WD repeat domain 54 [Source:VGNC Symbol;Acc:VGNC:94928]	3.186	1.6718	3.4783453463E-10	1.84212397647E-9	yes	up	10.87	12.58	15.37	3.99	5.13	3.91	12.94	4.34333
ENSSSCG00000008284		-	92.674	6.5341	5.67073612169E-9	2.72572240773E-8	yes	up	2.03	1.12	2.08	0.03	0	0.03	1.74333	0.02
ENSSSCG00000008292	TET3	tet methylcytosine dioxygenase 3 [Source:VGNC Symbol;Acc:VGNC:93890]	0.281	-1.83012	4.69020532022E-27	6.4607070688E-26	yes	down	2.3	2.62	1.49	8.57	7.76	8.44	2.13667	8.25667
ENSSSCG00000008294	ACTG2	actin gamma 2, smooth muscle [Source:VGNC Symbol;Acc:VGNC:85041]	0.26	-1.94511	1.38887762872E-36	2.63583018762E-35	yes	down	28.48	36.49	41.36	134.46	130.73	157.14	35.4433	140.777
ENSSSCG00000008309	SPR	sepiapterin reductase [Source:VGNC Symbol;Acc:VGNC:104062]	2.463	1.30066	2.30742979615E-21	2.48048703086E-20	yes	up	86.77	81.75	91.61	35.64	36.67	42.79	86.71	38.3667
ENSSSCG00000008311	CYP26B1	cytochrome P450 family 26 subfamily B member 1 [Source:VGNC Symbol;Acc:VGNC:103374]	69.326	6.11533	6.73006016887E-147	1.15757034905E-144	yes	up	31.05	35.64	19.67	0.43	0.43	0.49	28.7867	0.45
ENSSSCG00000008312	DYSF	dysferlin [Source:VGNC Symbol;Acc:VGNC:87509]	0.392	-1.35254	3.38499116026E-25	4.30267984232E-24	yes	down	8.96	8.57	9.63	21.66	21.01	25.44	9.05333	22.7033
ENSSSCG00000008314	ATP6V1B1	ATPase H+ transporting V1 subunit B1 [Source:VGNC Symbol;Acc:VGNC:85670]	0.029	-5.08994	0.0028281135462	0.00694550345048	yes	down	0	0	0	0.11	0.32	0.26	0	0.23
ENSSSCG00000008319	CD207	CD207 molecule [Source:VGNC Symbol;Acc:VGNC:86397]	0.002	-8.96796	9.77475473204E-34	1.71999647322E-32	yes	down	0.06	0.15	0	39.47	34.32	43.9	0.07	39.23
ENSSSCG00000008334	MXD1	MAX dimerization protein 1 [Source:VGNC Symbol;Acc:VGNC:90492]	9.337	3.22297	3.79094744924E-152	7.02687074766E-150	yes	up	96.56	78.53	85.88	11.75	10.87	11.35	86.99	11.3233
ENSSSCG00000008336	ANXA4	annexin A4 [Source:VGNC Symbol;Acc:VGNC:85369]	2.26	1.17652	1.5452102987E-14	1.13422356874E-13	yes	up	38.32	33.42	38.91	17.84	17.28	21.35	36.8833	18.8233
ENSSSCG00000008339	GFPT1	glutamine--fructose-6-phosphate transaminase 1 [Source:VGNC Symbol;Acc:VGNC:88426]	2.13	1.09081	2.14252246615E-15	1.66348267278E-14	yes	up	18.9	17.57	16.34	11.08	9.56	14.22	17.6033	11.62
ENSSSCG00000008344	ARHGAP25	Rho GTPase activating protein 25 [Source:VGNC Symbol;Acc:VGNC:85464]	0.196	-2.34913	8.4549368947E-76	4.01546405954E-74	yes	down	21.62	18.46	17.44	97.73	100.85	115.69	19.1733	104.757
ENSSSCG00000008359	RAB1A	RAB1A, member RAS onco family [Source:VGNC Symbol;Acc:VGNC:104042]	2.598	1.37761	2.83021757039E-26	3.77599677525E-25	yes	up	146.7	127.09	144.87	59.05	52.46	68.92	139.553	60.1433
ENSSSCG00000008368	UGP2	UDP-glucose pyrophosphorylase 2 [Source:VGNC Symbol;Acc:VGNC:98400]	5.211	2.38144	1.83050806691E-49	4.86064812427E-48	yes	up	165.78	143.71	203.57	36.12	31.47	44.55	171.02	37.38
ENSSSCG00000008383		-	2.184	1.1273	5.8462939732E-13	3.85685710216E-12	yes	up	32.64	29.75	38.96	13.96	11.67	15.08	33.7833	13.57
ENSSSCG00000008386	SANBR	SANT and BTB domain regulator of CSR [Source:VGNC Symbol;Acc:VGNC:89447]	2.152	1.10597	0.000224450687679	0.000654131053148	yes	up	1.62	1.5	1.75	0.93	0.87	0.67	1.62333	0.823333
ENSSSCG00000008388	REL	REL proto-onco, NF-kB subunit [Source:VGNC Symbol;Acc:VGNC:92202]	0.4	-1.32022	1.83159472114E-20	1.88486790986E-19	yes	down	4.2	4.15	3.71	9.65	8.09	10.33	4.02	9.35667
ENSSSCG00000008392	BCL11A	BAF chromatin remodeling complex subunit BCL11A [Source:VGNC Symbol;Acc:VGNC:96562]	0.1	-3.32683	3.60488828415E-49	9.50615015484E-48	yes	down	1.1	2.18	1.51	18.31	17.82	15.91	1.59667	17.3467
ENSSSCG00000008397	EFEMP1	EGF containing fibulin extracellular matrix protein 1 [Source:VGNC Symbol;Acc:VGNC:102566]	13.703	3.77639	2.4039952188E-29	3.60259628864E-28	yes	up	5.44	6.49	5.84	0.46	0.31	0.67	5.92333	0.48
ENSSSCG00000008398	PPP4R3B	protein phosphatase 4 regulatory subunit 3B [Source:VGNC Symbol;Acc:VGNC:91758]	2.104	1.07298	1.71851577547E-14	1.25756623938E-13	yes	up	55.61	49.82	56.13	29.34	23.13	32.03	53.8533	28.1667
ENSSSCG00000008400	CFAP36	cilia and flagella associated protein 36 [Source:VGNC Symbol;Acc:VGNC:86599]	3.665	1.87376	9.18062298027E-13	5.96584254388E-12	yes	up	6.23	6.44	6.58	2.35	0.98	2.48	6.41667	1.93667
ENSSSCG00000008413	GPR75	G protein-coupled receptor 75 [Source:VGNC Symbol;Acc:VGNC:88636]	0.358	-1.48215	0.0296635424714	0.0583430877577	yes	down	0.1	0.15	0.06	0.35	0.2	0.4	0.103333	0.316667
ENSSSCG00000008414	ERLEC1	endoplasmic reticulum lectin 1 [Source:VGNC Symbol;Acc:VGNC:87775]	2.35	1.23262	1.71460567669E-21	1.85154137892E-20	yes	up	63.24	57.26	58.1	28.69	23.85	30.19	59.5333	27.5767
ENSSSCG00000008423	PPP1R21	protein phosphatase 1 regulatory subunit 21 [Source:VGNC Symbol;Acc:VGNC:91729]	3.955	1.98365	7.41727932772E-55	2.22658328498E-53	yes	up	53.91	49.9	51.43	17.16	15.24	19.36	51.7467	17.2533
ENSSSCG00000008434	TTC7A	tetratricopeptide repeat domain 7A [Source:VGNC Symbol;Acc:VGNC:94557]	0.477	-1.06827	5.80091331536E-14	4.11560895641E-13	yes	down	9.15	10.15	7.41	20.89	20.99	19.46	8.90333	20.4467
ENSSSCG00000008441	ATP6V1E2	ATPase H+ transporting V1 subunit E2 [Source:VGNC Symbol;Acc:VGNC:85675]	0.463	-1.11084	0.0352815136521	0.0679849271947	yes	down	1.59	0.79	1.57	2.56	3.43	4.04	1.31667	3.34333
ENSSSCG00000008443	EPAS1	endothelial PAS domain protein 1 [Source:VGNC Symbol;Acc:VGNC:87721]	2.035	1.02468	6.1834083442E-20	6.12947207204E-19	yes	up	185.35	215.06	187.33	99.47	106.7	109.01	195.913	105.06
ENSSSCG00000008447	CAMKMT	calmodulin-lysine N-methyltransferase [Source:VGNC Symbol;Acc:VGNC:86159]	3.068	1.6171	3.69840208744E-12	2.28289339326E-11	yes	up	10.81	10.86	9.35	3.35	3.95	3.82	10.34	3.70667
ENSSSCG00000008468	PKDCC	protein kinase domain containing, cytoplasmic [Source:VGNC Symbol;Acc:VGNC:91475]	9.919	3.31014	6.53445227802E-169	1.57918687205E-166	yes	up	145.15	151.25	132.92	17.51	15.99	14.55	143.107	16.0167
ENSSSCG00000008475	MAP4K3	mitogen-activated protein kinase kinase kinase kinase 3 [Source:VGNC Symbol;Acc:VGNC:98113]	2.607	1.38253	1.6966057969E-19	1.6551659619E-18	yes	up	17.97	16.29	16.94	7.87	5.69	7.73	17.0667	7.09667
ENSSSCG00000008480	MORN2	MORN repeat containing 2 [Source:VGNC Symbol;Acc:VGNC:90308]	3.76	1.91075	7.65643302156E-6	2.66308287935E-5	yes	up	7.9	8.91	11.92	2.59	2.34	4.33	9.57667	3.08667
ENSSSCG00000008493	CEBPZ	CCAAT enhancer binding protein zeta [Source:VGNC Symbol;Acc:VGNC:86535]	2.112	1.07874	2.70472045379E-11	1.56908304174E-10	yes	up	27.35	24.79	26.06	14.29	10.16	16.17	26.0667	13.54
ENSSSCG00000008497	GPATCH11	G-patch domain containing 11 [Source:VGNC Symbol;Acc:VGNC:88574]	2.658	1.41019	9.49579205414E-10	4.89189589578E-9	yes	up	20.47	16.3	20.81	6.82	7.69	7.14	19.1933	7.21667
ENSSSCG00000008498	HEATR5B	HEAT repeat containing 5B [Source:VGNC Symbol;Acc:VGNC:88827]	0.429	-1.22067	4.44549224185E-19	4.23519650107E-18	yes	down	5.6	5.2	5.13	13.75	12.04	14.87	5.31	13.5533
ENSSSCG00000008504	CRIM1	cysteine rich transmembrane BMP regulator 1 [Source:VGNC Symbol;Acc:VGNC:86995]	2.379	1.2504	9.32538689164E-18	8.34694264112E-17	yes	up	19.17	19.05	23.73	9.64	8.41	10.34	20.65	9.46333
ENSSSCG00000008509	RASGRP3	RAS guanyl releasing protein 3 [Source:VGNC Symbol;Acc:VGNC:92115]	0.394	-1.34466	2.66863221557E-22	2.98374117753E-21	yes	down	12.27	10.89	10.6	27.57	24.02	29.33	11.2533	26.9733
ENSSSCG00000008516	DPY30	dpy-30 histone methyltransferase complex regulatory subunit [Source:VGNC Symbol;Acc:VGNC:87428]	2.275	1.18597	1.21945395422E-13	8.44461911279E-13	yes	up	163.64	150.05	202.23	83.3	72.24	90.41	171.973	81.9833
ENSSSCG00000008522	XDH	xanthine dehydrogenase [Source:VGNC Symbol;Acc:VGNC:94995]	0.183	-2.45024	0.000349618872535	0.000989757341999	yes	down	0.09	0.06	0.05	0.25	0.4	0.52	0.0666666666667	0.39
ENSSSCG00000008535	CLIP4	CAP-Gly domain containing linker protein family member 4 [Source:VGNC Symbol;Acc:VGNC:97932]	0.248	-2.01236	1.20790114501E-15	9.53338100893E-15	yes	down	0.78	0.8	0.81	3.34	3.47	3.69	0.796667	3.5
ENSSSCG00000008555		cell growth regulator with EF-hand domain 1 [Source:VGNC Symbol;Acc:VGNC:98866]	12.068	3.59313	1.92768163486E-9	9.6927305169E-9	yes	up	3.54	3.3	2.74	0.35	0.22	0.41	3.19333	0.326667
ENSSSCG00000008568	DRC1	dynein regulatory complex subunit 1 [Source:VGNC Symbol;Acc:VGNC:87440]	0.294	-1.76629	0.0351103	0.0676891729103	yes	down	0.13	0.15	0.06	0.39	0.51	0.36	0.113333	0.42
ENSSSCG00000008572	GAREM2	GRB2 associated regulator of MAPK1 subtype 2 [Source:VGNC Symbol;Acc:VGNC:88350]	0.356	-1.49176	0.00516247444089	0.0120860775016	yes	down	0.21	0.26	0.14	0.61	0.63	0.62	0.203333	0.62
ENSSSCG00000008575	ASXL2	ASXL transcriptional regulator 2 [Source:VGNC Symbol;Acc:VGNC:85595]	0.471	-1.08593	3.41902189291E-15	2.60686765094E-14	yes	down	5.37	4.65	4.26	10.98	10.34	12.57	4.76	11.2967
ENSSSCG00000008586	TP53I3	tumor protein p53 inducible protein 3 [Source:VGNC Symbol;Acc:VGNC:94328]	2.723	1.44494	0.00535156352628	0.0124721741753	yes	up	2.46	1.88	1.98	1.07	0.83	0.61	2.10667	0.836667
ENSSSCG00000008587	SF3B6	splicing factor 3b subunit 6 [Source:VGNC Symbol;Acc:VGNC:98313]	2.047	1.03363	9.98056335225E-12	6.01670083742E-11	yes	up	27.87	22.81	28.71	15.39	12.17	15.01	26.4633	14.19
ENSSSCG00000008589	WDCP	WD repeat and coiled coil containing [Source:VGNC Symbol;Acc:VGNC:94901]	0.397	-1.33411	2.24417676697E-11	1.31227635023E-10	yes	down	2.02	2.03	2.04	5.26	5.15	5.43	2.03	5.28
ENSSSCG00000008590	MFSD2B	major facilitator superfamily domain containing 2B [Source:VGNC Symbol;Acc:VGNC:90189]	0.248	-2.00941	1.74406756547E-5	5.83249920476E-5	yes	down	0.41	0.36	0.29	1.39	1.63	1.61	0.353333	1.54333
ENSSSCG00000008593	KLHL29	kelch like family member 29 [Source:VGNC Symbol;Acc:VGNC:89524]	3.61	1.85183	9.11080506048E-15	6.80263942959E-14	yes	up	3.14	3.79	3.55	1.04	1.3	0.81	3.49333	1.05
ENSSSCG00000008595	APOB	apolipoprotein B [Source:VGNC Symbol;Acc:VGNC:85417]	30.321	4.92223	0.00853727464082	0.0190614	yes	up	0.04	0.02	0.02	0	0	0	0.0266666666667	0
ENSSSCG00000008606	OSR1	odd-skipped related transcription factor 1 [Source:VGNC Symbol;Acc:VGNC:91083]	0.108	-3.21561	1.17577885505E-12	7.5735391028E-12	yes	down	0.18	0.79	0.44	5.35	4.59	4.53	0.47	4.82333
ENSSSCG00000008613	GEN1	GEN1 Holliday junction 5' flap endonuclease [Source:VGNC Symbol;Acc:VGNC:88417]	0.439	-1.18742	0.00010665096262	0.000324439161623	yes	down	0.96	0.99	1.2	1.91	1.2	2.27	1.05	1.79333
ENSSSCG00000008614	SMC6	structural maintenance of chromosomes 6 [Source:VGNC Symbol;Acc:VGNC:93241]	0.46	-1.11949	2.09523050632E-15	1.62875166232E-14	yes	down	11.7	11.44	11.9	30.06	22.3	30.97	11.68	27.7767
ENSSSCG00000008615	VSNL1	visinin like 1 [Source:VGNC Symbol;Acc:VGNC:94871]	0.082	-3.6108	0.0436926177472	0.0822581065012	yes	down	0	0	0.05	0.39	0.16	0.19	0.0166666666667	0.246667
ENSSSCG00000008617	CYRIA	CYFIP related Rac1 interactor A [Source:VGNC Symbol;Acc:VGNC:87131]	0.352	-1.50434	1.89877345266E-32	3.19395442804E-31	yes	down	13.81	11.93	11.83	40.08	35.36	42.71	12.5233	39.3833
ENSSSCG00000008618	MYCN	MYCN proto-onco, bHLH transcription factor [Source:VGNC Symbol;Acc:VGNC:90504]	0.395	-1.34037	0.0151896662344	0.0321011	yes	down	0.18	0.14	0.42	0.69	0.73	0.64	0.246667	0.686667
ENSSSCG00000008629	ROCK2	Rho associated coiled-coil containing protein kinase 2 [Source:HGNC Symbol;Acc:HGNC:10252]	2.45	1.29303	1.1403266861E-20	1.18773142887E-19	yes	up	13.45	12.85	12.51	6.05	5.39	7.16	12.9367	6.2
ENSSSCG00000008637	TAF1B	TATA-box binding protein associated factor, RNA polymerase I subunit B [Source:VGNC Symbol;Acc:VGNC:93712]	2.801	1.48618	6.76494170588E-14	4.776489166E-13	yes	up	15.14	13.9	14.47	4.62	5.07	7.3	14.5033	5.66333
ENSSSCG00000008647	CMPK2	cytidine/uridine monophosphate kinase 2 [Source:VGNC Symbol;Acc:VGNC:86801]	2.008	1.00553	2.76876014512E-19	2.67380721753E-18	yes	up	89.82	84.67	82.76	45.64	44.45	49.63	85.75	46.5733
ENSSSCG00000008648	RSAD2	radical S-adenosyl methionine domain containing 2 [Source:VGNC Symbol;Acc:VGNC:92472]	5.32	2.41139	5.59956270985E-72	2.42970116492E-70	yes	up	317.88	289.68	360.83	49.57	46.83	50.39	322.797	48.93
ENSSSCG00000008649	SOX11	SRY-box transcription factor 11 [Source:VGNC Symbol;Acc:VGNC:93351]	9.078	3.18239	0.00505428892935	0.0118604331661	yes	up	0.59	0.83	0.49	0	0.21	0	0.636667	0.07
ENSSSCG00000008664	LRATD1	LRAT domain containing 1 [Source:VGNC Symbol;Acc:VGNC:89799]	0.007	-7.12399	6.36942465877E-34	1.12701627048E-32	yes	down	0	0.14	0.06	11.48	10.19	8.16	0.0666666666667	9.94333
ENSSSCG00000008684	POLN	DNA polymerase nu [Source:VGNC Symbol;Acc:VGNC:91640]	2.089	1.06267	2.11535720554E-7	8.73408299486E-7	yes	up	8.28	7.57	8.71	4.93	3.06	4.44	8.18667	4.14333
ENSSSCG00000008690	RNF4	ring finger protein 4 [Source:VGNC Symbol;Acc:VGNC:92392]	0.45	-1.15259	3.780972513E-22	4.18957209624E-21	yes	down	34.85	36.21	28.95	81	74.59	76.93	33.3367	77.5067
ENSSSCG00000008710	JAKMIP1	janus kinase and microtubule interacting protein 1 [Source:VGNC Symbol;Acc:VGNC:89273]	0.396	-1.33805	1.01695828338E-7	4.35721892869E-7	yes	down	2.81	3.47	2.69	7.88	7.25	6.33	2.99	7.15333
ENSSSCG00000008722	SH3TC1	SH3 domain and tetratricopeptide repeats 1 [Source:HGNC Symbol;Acc:HGNC:26009]	0.426	-1.23091	6.78301724915E-7	2.66189856775E-6	yes	down	3.65	5.07	3.03	11.03	12.05	5.99	3.91667	9.69
ENSSSCG00000008723	HTRA3	HtrA serine peptidase 3 [Source:VGNC Symbol;Acc:VGNC:89005]	7.223	2.85265	1.18150522467E-39	2.45188019016E-38	yes	up	25.29	38.2	29.44	5.68	5.43	3.29	30.9767	4.8
ENSSSCG00000008724	ACOX3	acyl-CoA oxidase 3, pristanoyl [Source:VGNC Symbol;Acc:VGNC:85022]	0.379	-1.39926	9.67127186718E-11	5.36755588628E-10	yes	down	3.08	4.38	3.41	11.73	12.23	8.4	3.62333	10.7867
ENSSSCG00000008727	MSX1	msh homeobox 1 [Source:VGNC Symbol;Acc:VGNC:90431]	2.8	1.48523	1.39321976533E-7	5.87571278101E-7	yes	up	5.05	10.37	9.66	3.46	3.34	3	8.36	3.26667
ENSSSCG00000008729	LYAR	Ly1 antibody reactive [Source:VGNC Symbol;Acc:VGNC:89908]	2.123	1.08588	1.0896742228E-17	9.68531669543E-17	yes	up	83.8	77.86	70.12	42.39	36.08	39.71	77.26	39.3933
ENSSSCG00000008737	C1QTNF7	C1q and TNF related 7 [Source:VGNC Symbol;Acc:VGNC:85986]	4.776	2.25571	5.98896137628E-13	3.94824760345E-12	yes	up	11.95	11.73	19.65	3.6	2.48	5.36	14.4433	3.81333
ENSSSCG00000008738	CC2D2A	coiled-coil and C2 domain containing 2A [Source:VGNC Symbol;Acc:VGNC:86237]	3.645	1.8659	3.74612350181E-20	3.7741947175E-19	yes	up	5.65	5.1	5.19	1.32	1.5	1.89	5.31333	1.57
ENSSSCG00000008742	CD38	CD38 molecule [Source:VGNC Symbol;Acc:VGNC:86412]	0.259	-1.94777	7.22209760073E-33	1.23663038021E-31	yes	down	28.8	28.42	16.03	88.51	95.16	104.53	24.4167	96.0667
ENSSSCG00000008749	SLIT2	slit guidance ligand 2 [Source:VGNC Symbol;Acc:VGNC:93204]	7.775	2.95877	3.13946110608E-93	2.1406639799E-91	yes	up	17.47	17.76	16.14	2.06	2.47	2.68	17.1233	2.40333
ENSSSCG00000008753	ADGRA3	adhesion G protein-coupled receptor A3 [Source:VGNC Symbol;Acc:VGNC:85119]	2.141	1.09798	3.19881787046E-15	2.44580820116E-14	yes	up	16.12	15.44	15.18	7.35	7.82	8.68	15.58	7.95
ENSSSCG00000008754	GBA3	glucosylceramidase beta 3 [Source:VGNC Symbol;Acc:VGNC:98931]	0.096	-3.37507	2.04980257389E-7	8.4817578545E-7	yes	down	12.03	18.01	0	135.67	111.84	86.42	10.0133	111.31
ENSSSCG00000008758	SLC34A2	solute carrier family 34 member 2 [Source:VGNC Symbol;Acc:VGNC:93065]	0.168	-2.57485	0.000342168899597	0.000969097853598	yes	down	0.1	0.06	0.09	0.49	0.62	0.43	0.0833333333333	0.513333
ENSSSCG00000008761	TBC1D19	TBC1 domain family member 19 [Source:VGNC Symbol;Acc:VGNC:93767]	6.461	2.69167	3.76235760032E-24	4.54338591431E-23	yes	up	6.71	7.88	8.06	1.29	1.02	1.1	7.55	1.13667
ENSSSCG00000008762	STIM2	stromal interaction molecule 2 [Source:VGNC Symbol;Acc:VGNC:98967]	0.439	-1.1879	1.58040531348E-10	8.59387588861E-10	yes	down	2.7	3.52	3.2	7.58	7.58	8.34	3.14	7.83333
ENSSSCG00000008765	PCDH7	protocadherin 7 [Source:NCBI gene (formerly Entrezgene);Acc:100520035]	3.626	1.85824	1.92874576117E-20	1.98296252409E-19	yes	up	4.3	4.34	4.99	1.2	1.16	1.77	4.54333	1.37667
ENSSSCG00000008769		-	0.134	-2.89747	7.2142012027E-13	4.72661391084E-12	yes	down	0.67	0.57	0.96	6.57	5.69	8.92	0.733333	7.06
ENSSSCG00000008771	C4orf19	chromosome 8 C4orf19 homolog [Source:VGNC Symbol;Acc:VGNC:86080]	0.114	-3.13703	1.19119113729E-31	1.95212199082E-30	yes	down	1.11	1.01	1.06	11.55	10.01	9.08	1.06	10.2133
ENSSSCG00000008785	FAM114A1	family with sequence similarity 114 member A1 [Source:VGNC Symbol;Acc:VGNC:87890]	5.716	2.51491	9.05780806961E-63	3.26286172953E-61	yes	up	19.3	17.47	20	3.66	3.08	4.16	18.9233	3.63333
ENSSSCG00000008794	RHOH	ras homolog family member H [Source:VGNC Symbol;Acc:VGNC:92290]	0.247	-2.02008	1.16646791289E-53	3.38968118613E-52	yes	down	12.43	12.25	9.99	46.99	42.36	46.32	11.5567	45.2233
ENSSSCG00000008803	ATP8A1	ATPase phospholipid transporting 8A1 [Source:VGNC Symbol;Acc:VGNC:97894]	0.098	-3.3579	8.29563630843E-87	4.88828050619E-85	yes	down	1.86	1.37	1.08	17.62	14.36	16.87	1.43667	16.2833
ENSSSCG00000008809	GABRG1	gamma-aminobutyric acid type A receptor subunit gamma1 [Source:VGNC Symbol;Acc:VGNC:88311]	12.404	3.63279	8.34158208774E-10	4.31241498021E-9	yes	up	0.34	0.57	0.72	0.08	0.04	0.03	0.543333	0.05
ENSSSCG00000008819	TXK	TXK tyrosine kinase [Source:VGNC Symbol;Acc:VGNC:94599]	0.186	-2.42968	5.80113947863E-20	5.76850806906E-19	yes	down	1.23	0.93	0.52	5.11	4.45	5.89	0.893333	5.15
ENSSSCG00000008826	FRYL	FRY like transcription coactivator [Source:VGNC Symbol;Acc:VGNC:98015]	0.452	-1.14605	2.57834577282E-15	1.9873143922E-14	yes	down	5.32	4.94	4.11	11.28	10.05	13.45	4.79	11.5933
ENSSSCG00000008841	PDGFRA	platelet derived growth factor receptor alpha [Source:VGNC Symbol;Acc:VGNC:98179]	8.762	3.13119	1.03642655547E-126	1.30180630244E-124	yes	up	329.71	320.57	324.46	35.64	37.68	48.29	324.913	40.5367
ENSSSCG00000008842	KIT	KIT proto-onco, receptor tyrosine kinase [Source:VGNC Symbol;Acc:VGNC:98060]	0.5	-1.00127	1.5004797331E-14	1.10181381017E-13	yes	down	11.39	10.92	9.79	22.58	22.17	26.47	10.7	23.74
ENSSSCG00000008844	KDR	kinase insert domain receptor [Source:VGNC Symbol;Acc:VGNC:89418]	0.342	-1.5467	1.10040666325E-22	1.25426650835E-21	yes	down	6.5	6.65	7.6	18.66	21.73	26.05	6.91667	22.1467
ENSSSCG00000008852	MAP9	microtubule associated protein 9 [Source:HGNC Symbol;Acc:HGNC:26118]	8.207	3.03679	5.39732815433E-5	0.00017060561113	yes	up	0.48	0.62	0.44	0.04	0.07	0.09	0.513333	0.0666666666667
ENSSSCG00000008866	GUCY1A1	guanylate cyclase 1 soluble subunit alpha 1 [Source:VGNC Symbol;Acc:VGNC:88750]	2.392	1.25823	3.0980314064E-15	2.37254775816E-14	yes	up	12.42	13.32	10	5.25	5.14	7.34	11.9133	5.91
ENSSSCG00000008870	GUCY1B1	guanylate cyclase 1 soluble subunit beta 1 [Source:VGNC Symbol;Acc:VGNC:88752]	2.426	1.27873	6.49743600338E-19	6.1380033734E-18	yes	up	51.23	48.31	48.51	20.74	18.91	27.01	49.35	22.22
ENSSSCG00000008873	GASK1B	golgi associated kinase 1B [Source:VGNC Symbol;Acc:VGNC:88362]	7.466	2.9004	1.05296891895E-83	5.86101533545E-82	yes	up	51.7	50.47	52.08	7.46	7.94	8.31	51.4167	7.90333
ENSSSCG00000008874	TMEM144	transmembrane protein 144 [Source:VGNC Symbol;Acc:VGNC:94091]	0.425	-1.23415	8.13433515394E-7	3.16875590204E-6	yes	down	1.68	1.32	1.46	4.23	3.51	4.01	1.48667	3.91667
ENSSSCG00000008875	RXFP1	relaxin family peptide receptor 1 [Source:VGNC Symbol;Acc:VGNC:92525]	0.03	-5.07633	2.30774255051E-5	7.61878277266E-5	yes	down	0.06	0	0	0.8	0.58	1.14	0.02	0.84
ENSSSCG00000008878	PPID	peptidylprolyl isomerase D [Source:VGNC Symbol;Acc:VGNC:98212]	2.247	1.16782	2.87290571419E-19	2.77157735701E-18	yes	up	81.32	70.85	77.35	36.34	34.06	41.25	76.5067	37.2167
ENSSSCG00000008888	NPY1R	neuropeptide Y receptor Y1 [Source:VGNC Symbol;Acc:VGNC:90865]	0.297	-1.74911	0.00484998773895	0.0114063434208	yes	down	0.16	0.12	0.3	0.53	0.59	1.03	0.193333	0.716667
ENSSSCG00000008899	ARL9	ADP ribosylation factor like GTPase 9 [Source:VGNC Symbol;Acc:VGNC:85525]	3.799	1.92569	1.09846207217E-5	3.76243951952E-5	yes	up	3.28	3.01	3.66	0.64	0.78	0.83	3.31667	0.75
ENSSSCG00000008901	PAICS	phosphoribosylaminoimidazole carboxylase and phosphoribosylaminoimidazolesuccinocarboxamide synthase [Source:VGNC Symbol;Acc:VGNC:91156]	2.163	1.11296	1.45101512775E-12	9.28377373289E-12	yes	up	18.41	17.65	15.69	7.7	7.91	10.51	17.25	8.70667
ENSSSCG00000008903	CRACD	capping protein inhibiting regulator of actin dynamics [Source:VGNC Symbol;Acc:VGNC:86973]	2.599	1.37778	1.55796399066E-6	5.87490588775E-6	yes	up	1.82	1.78	1.11	0.78	0.51	0.67	1.57	0.653333
ENSSSCG00000008913	IGFBP7	insulin like growth factor binding protein 7 [Source:VGNC Symbol;Acc:VGNC:89060]	5.664	2.50183	7.13696218182E-88	4.29838744402E-86	yes	up	826.14	863.56	1005	150.01	145.92	168.03	898.233	154.653
ENSSSCG00000008919	EPHA5	EPH receptor A5 [Source:VGNC Symbol;Acc:VGNC:87733]	3.176	1.66706	9.02089493971E-22	9.8584388202E-21	yes	up	5.65	6.27	6.38	2.09	1.89	2.52	6.1	2.16667
ENSSSCG00000008923	STAP1	signal transducing adaptor family member 1 [Source:VGNC Symbol;Acc:VGNC:93528]	0.195	-2.35818	2.16200424968E-26	2.90274157067E-25	yes	down	3.55	3.36	3.24	20.37	16.06	20.41	3.38333	18.9467
ENSSSCG00000008944	NPFFR2	neuropeptide FF receptor 2 [Source:VGNC Symbol;Acc:VGNC:90847]	22.814	4.51182	1.62799516003E-6	6.11723747201E-6	yes	up	0.55	0.62	0.85	0.05	0.02	0.03	0.673333	0.0333333333333
ENSSSCG00000008948	ALB	albumin [Source:VGNC Symbol;Acc:VGNC:98911]	6.876	2.78148	2.08316995034E-5	6.91444379206E-5	yes	up	1.35	0.95	1.2	0.08	0.14	0.11	1.16667	0.11
ENSSSCG00000008953	CXCL8	C-X-C motif chemokine ligand 8 [Source:VGNC Symbol;Acc:VGNC:87106]	612.719	9.25908	7.01861143051E-65	2.66930935122E-63	yes	up	85.11	55.86	88.6	0.26	0.05	0.12	76.5233	0.143333
ENSSSCG00000008957	AMCF-II	alveolar macrophage-derived chemotactic factor-II [Source:NCBI gene (formerly Entrezgene);Acc:396900]	141.553	7.1452	2.18661991183E-29	3.28716120919E-28	yes	up	14.33	10.96	13.25	0.1	0.05	0.17	12.8467	0.106667
ENSSSCG00000008959	CXCL2	chemokine (C-X-C motif) ligand 2 [Source:NCBI gene (formerly Entrezgene);Acc:414904]	12.016	3.58685	1.21524218183E-50	3.3192280022E-49	yes	up	32.35	34.26	39.69	3.34	3.13	2.49	35.4333	2.98667
ENSSSCG00000008973	NAAA	N-acylethanolamine acid amidase [Source:VGNC Symbol;Acc:VGNC:90556]	0.293	-1.77263	8.67200211558E-28	1.23372477191E-26	yes	down	7.66	8.93	6.46	27.38	27.7	31.23	7.68333	28.77
ENSSSCG00000008974	SDAD1	SDA1 domain containing 1 [Source:VGNC Symbol;Acc:VGNC:98961]	2.431	1.2818	3.67072368529E-20	3.70213716849E-19	yes	up	35.93	36.28	40.05	17.63	14.19	19.19	37.42	17.0033
ENSSSCG00000008976	ART3	ADP-ribosyltransferase 3 (inactive) [Source:VGNC Symbol;Acc:VGNC:85552]	4.521	2.17666	1.02391658062E-25	1.33255728407E-24	yes	up	18	21.07	14.8	4.78	3.63	4.6	17.9567	4.33667
ENSSSCG00000008978	CXCL11	C-X-C motif chemokine ligand 11 [Source:VGNC Symbol;Acc:VGNC:87102]	43.945	5.45762	2.8359017464E-23	3.29337202812E-22	yes	up	42.32	41.54	45.84	0.94	0.37	1.98	43.2333	1.09667
ENSSSCG00000008979	NUP54	nucleoporin 54 [Source:VGNC Symbol;Acc:VGNC:98950]	2.332	1.22126	4.85182111456E-20	4.85180152947E-19	yes	up	13.46	11.95	11.74	5.91	5.28	6.23	12.3833	5.80667
ENSSSCG00000008981		-	2.233	1.15869	4.36519302251E-14	3.11902190066E-13	yes	up	29.15	29.48	35.6	15.8	13.69	16.42	31.41	15.3033
ENSSSCG00000008985	SOWAHB	sosondowah ankyrin repeat domain family member B [Source:VGNC Symbol;Acc:VGNC:93348]	0.089	-3.487	0.0153515574146	0.0324049148536	yes	down	0.02	0.02	0	0.17	0.21	0.12	0.0133333333333	0.166667
ENSSSCG00000008990		-	3.487	1.80203	1.6021728724E-26	2.16480428025E-25	yes	up	52.95	47.94	65.84	15.26	11.88	14.5	55.5767	13.88
ENSSSCG00000008991	FRAS1	Fraser extracellular matrix complex subunit 1 [Source:VGNC Symbol;Acc:VGNC:88232]	0.262	-1.93399	1.39079714301E-7	5.86780274785E-7	yes	down	12.55	12.05	13.15	21.74	21.49	8.88	12.5833	17.37
ENSSSCG00000008993	NPY2R	neuropeptide Y receptor Y2 [Source:NCBI gene (formerly Entrezgene);Acc:397291]	0.426	-1.23088	2.13852767663E-6	7.90948671102E-6	yes	down	1.44	0.9	1.1	2.43	2.13	3.5	1.14667	2.68667
ENSSSCG00000008997	FGB	fibrinogen beta chain [Source:VGNC Symbol;Acc:VGNC:98927]	35.637	5.1553	7.63317601986E-24	9.07425881514E-23	yes	up	5.79	5.26	4.41	0.19	0.13	0.18	5.15333	0.166667
ENSSSCG00000008998		fibrinogen alpha chain [Source:VGNC Symbol;Acc:VGNC:98926]	146.862	7.19832	1.08607816686E-7	4.64294768511E-7	yes	up	0.75	0.53	0.5	0	0	0	0.593333	0
ENSSSCG00000009004	SFRP2	secreted frizzled related protein 2 [Source:VGNC Symbol;Acc:VGNC:92775]	9.798	3.29243	0.000790866211042	0.00211859375631	yes	up	0.93	0.33	0.51	0.1	0.09	0	0.59	0.0633333333333
ENSSSCG00000009007	TMEM131L	transmembrane 131 like [Source:VGNC Symbol;Acc:VGNC:94079]	0.245	-2.03074	2.30237236955E-63	8.43702366209E-62	yes	down	10.34	10.1	8.42	43.15	41.69	44.2	9.62	43.0133
ENSSSCG00000009011	FHDC1	FH2 domain containing 1 [Source:VGNC Symbol;Acc:VGNC:88126]	0.187	-2.41757	2.09783622819E-12	1.32446723772E-11	yes	down	0.21	0.24	0.28	1.41	1.31	1.53	0.243333	1.41667
ENSSSCG00000009018	SH3D19	SH3 domain containing 19 [Source:VGNC Symbol;Acc:VGNC:92821]	5.747	2.52283	1.13294071959E-37	2.20265827071E-36	yes	up	9.67	9.11	13.21	1.93	1.95	2.31	10.6633	2.06333
ENSSSCG00000009021	LRBA	LPS responsive beige-like anchor protein [Source:VGNC Symbol;Acc:VGNC:98074]	0.384	-1.38066	6.60113753311E-24	7.89160411911E-23	yes	down	4.82	4.55	3.87	11.64	12.06	13.88	4.41333	12.5267
ENSSSCG00000009022	MAB21L2	mab-21 like 2 [Source:VGNC Symbol;Acc:VGNC:89933]	0.089	-3.49209	1.87396340558E-6	6.98778734797E-6	yes	down	0.02	0.08	0.06	0.87	0.63	0.61	0.0533333333333	0.703333
ENSSSCG00000009031	EDNRA	endothelin receptor type A [Source:VGNC Symbol;Acc:VGNC:87549]	3.984	1.99438	1.59777988474E-34	2.86430174268E-33	yes	up	21.31	18.91	26.69	6.01	5.79	6.59	22.3033	6.13
ENSSSCG00000009035	SLC10A7	solute carrier family 10 member 7 [Source:VGNC Symbol;Acc:VGNC:92919]	2.043	1.03064	9.03492552605E-7	3.49604374024E-6	yes	up	7.71	5.81	6.24	3.05	2.56	4.73	6.58667	3.44667
ENSSSCG00000009037	ZNF827	zinc finger protein 827 [Source:VGNC Symbol;Acc:VGNC:98970]	0.418	-1.25834	1.05839205143E-6	4.06575876177E-6	yes	down	1.35	0.91	0.76	2.58	2.5	2.94	1.00667	2.67333
ENSSSCG00000009045	HHIP	hedgehog interacting protein [Source:VGNC Symbol;Acc:VGNC:88875]	0.088	-3.49861	0.000553777227835	0.00152016029243	yes	down	0.01	0.04	0.09	0.19	0.13	0.18	0.0466666666667	0.166667
ENSSSCG00000009046		-	6.086	2.60541	4.76386916622E-9	2.30432708694E-8	yes	up	3.49	2.66	4.11	0.44	0.37	1.04	3.42	0.616667
ENSSSCG00000009047	SMARCA5	SWI/SNF related, matrix associated, actin dependent regulator of chromatin, subfamily a, member 5 [Source:VGNC Symbol;Acc:VGNC:93228]	2.12	1.08436	1.61173835752E-17	1.41607495268E-16	yes	up	57.3	53.22	51.43	27.85	23.8	31.85	53.9833	27.8333
ENSSSCG00000009051	IL15	interleukin 15 [Source:VGNC Symbol;Acc:VGNC:89083]	5.159	2.36713	1.32781406515E-38	2.64896824784E-37	yes	up	24.19	20.62	27.47	4.79	4.18	5	24.0933	4.65667
ENSSSCG00000009071	JADE1	jade family PHD finger 1 [Source:VGNC Symbol;Acc:VGNC:89266]	0.451	-1.15013	1.79720632401E-11	1.06131342833E-10	yes	down	3.71	3.35	2.74	7.94	7.04	8.8	3.26667	7.92667
ENSSSCG00000009077	PLK4	polo like kinase 4 [Source:HGNC Symbol;Acc:HGNC:11397]	2.152	1.10542	6.10297601093E-11	3.44422163762E-10	yes	up	6.48	9.91	5.19	8.36	4.94	7.88	7.19333	7.06
ENSSSCG00000009079	INTU	inturned planar cell polarity protein [Source:VGNC Symbol;Acc:VGNC:89170]	2.088	1.06183	0.00595585136533	0.0137363027624	yes	up	0.64	0.58	0.61	0.32	0.28	0.35	0.61	0.316667
ENSSSCG00000009083	SPRY1	sprouty RTK signaling antagonist 1 [Source:VGNC Symbol;Acc:VGNC:93424]	5.856	2.55001	6.91811109081E-49	1.81180489638E-47	yes	up	30.68	30.84	43.52	6.46	5.92	7.72	35.0133	6.7
ENSSSCG00000009097	ANXA5	annexin A5 [Source:VGNC Symbol;Acc:VGNC:85370]	6.006	2.58634	1.37245730309E-112	1.40122753105E-110	yes	up	1258.09	1208.78	1407.75	236.29	228.04	241.2	1291.54	235.177
ENSSSCG00000009101	PRDM5	PR/SET domain 5 [Source:VGNC Symbol;Acc:VGNC:98953]	6.86	2.77829	7.73454433346E-18	6.9556250784E-17	yes	up	2.84	2.19	2.47	0.51	0.22	0.43	2.5	0.386667
ENSSSCG00000009106	PDE5A	phosphodiesterase 5A [Source:VGNC Symbol;Acc:VGNC:91257]	2.786	1.47812	2.8314731813E-19	2.7329871576E-18	yes	up	20.51	17.7	20.08	8.87	7.5	10.02	19.43	8.79667
ENSSSCG00000009111	SYNPO2	synaptopodin 2 [Source:VGNC Symbol;Acc:VGNC:93672]	3.375	1.75473	4.41772325552E-29	6.53823041817E-28	yes	up	35.51	34.37	46.29	14.22	11.84	16.08	38.7233	14.0467
ENSSSCG00000009114	PRSS12	serine protease 12 [Source:VGNC Symbol;Acc:VGNC:91877]	0.121	-3.04768	0.00677478810952	0.0154349	yes	down	0.02	0.03	0.02	0.35	0.17	0.1	0.0233333333333	0.206667
ENSSSCG00000009132	ENPEP	glutamyl aminopeptidase [Source:VGNC Symbol;Acc:VGNC:98923]	24.109	4.59152	1.46825151532E-30	2.30335726628E-29	yes	up	3.53	2.9	5.74	0.17	0.21	0.19	4.05667	0.19
ENSSSCG00000009134	EGF	epidermal growth factor [Source:VGNC Symbol;Acc:VGNC:98921]	0.146	-2.7809	0.0372897769396	0.0714580368694	yes	down	0.03	0.01	0	0.09	0.09	0.19	0.0133333333333	0.123333
ENSSSCG00000009138		-	2.188	1.12963	1.46677397839E-13	1.00950428246E-12	yes	up	24.63	23.08	24.6	19.47	19.06	21.53	24.1033	20.02
ENSSSCG00000009141	MCUB	mitochondrial calcium uniporter dominant negative subunit beta [Source:VGNC Symbol;Acc:VGNC:90086]	2.631	1.39577	1.42988970859E-18	1.33428417969E-17	yes	up	41.25	42.64	40.11	17.34	17.18	16.46	41.3333	16.9933
ENSSSCG00000009144	ETNPPL	ethanolamine-phosphate phospho-lyase [Source:VGNC Symbol;Acc:VGNC:97987]	0.002	-9.01178	1.69692818442E-13	1.16204278683E-12	yes	down	0	0	0	3.85	3.82	4.79	0	4.15333
ENSSSCG00000009145	OSTC	oligosaccharyltransferase complex non-catalytic subunit [Source:VGNC Symbol;Acc:VGNC:98951]	2.215	1.14712	1.81555276651E-18	1.68101519972E-17	yes	up	172.36	145.69	147.92	78.27	68.52	84.34	155.323	77.0433
ENSSSCG00000009148	LEF1	lymphoid enhancer binding factor 1 [Source:VGNC Symbol;Acc:VGNC:89676]	0.067	-3.89426	3.36084100715E-96	2.42132741541E-94	yes	down	1.92	1.7	1.28	26.89	24.9	28.36	1.63333	26.7167
ENSSSCG00000009151	CYP2U1	cytochrome P450 family 2 subfamily U member 1 [Source:VGNC Symbol;Acc:VGNC:103357]	0.424	-1.23932	4.23490511156E-11	2.42074276617E-10	yes	down	1.51	1.53	1.65	4.23	3.52	4.38	1.56333	4.04333
ENSSSCG00000009166	MANBA	mannosidase beta [Source:VGNC Symbol;Acc:VGNC:89970]	0.22	-2.18226	1.36545277173E-43	3.1446591457E-42	yes	down	2.44	2.29	2	10.71	10.38	12.26	2.24333	11.1167
ENSSSCG00000009169	SLC39A8	solute carrier family 39 member 8 [Source:VGNC Symbol;Acc:VGNC:93109]	0.035	-4.8204	1.92192350238E-153	3.63300628787E-151	yes	down	1.16	1.16	1.21	39.58	30.78	38.96	1.17667	36.44
ENSSSCG00000009182		alcohol dehydrogenase 1C (class I), gamma polypeptide [Source:NCBI gene (formerly Entrezgene);Acc:100512615]	349.401	8.44874	3.59648370312E-75	1.68524153484E-73	yes	up	78.33	67.86	62.81	0.05	0.07	0.19	69.6667	0.103333
ENSSSCG00000009197	GRID2	glutamate ionotropic receptor delta type subunit 2 [Source:VGNC Symbol;Acc:VGNC:98932]	0.25	-2.00123	0.00318094495467	0.0077304736602	yes	down	0.09	0.04	0.27	0.43	0.54	0.69	0.133333	0.553333
ENSSSCG00000009208		HECT and RLD domain containing E3 ubiquitin protein ligase 3 [Source:VGNC Symbol;Acc:VGNC:98934]	0.434	-1.20564	2.32179634434E-15	1.79609950592E-14	yes	down	14.43	12.09	8.82	28.85	28.93	30.5	11.78	29.4267
ENSSSCG00000009209	NAP1L5	nucleosome assembly protein 1 like 5 [Source:NCBI gene (formerly Entrezgene);Acc:100616076]	2.032	1.02288	0.0206379255192	0.0422133355488	yes	up	4.68	3.54	4.08	2.58	1.94	2.06	4.1	2.19333
ENSSSCG00000009211		-	2.153	1.10666	7.638049486E-15	5.73664991293E-14	yes	up	17.44	16.3	16.97	8.87	7.91	8.77	16.9033	8.51667
ENSSSCG00000009215	ABCG2	ATP-binding cassette, sub-family G (WHITE), member 2 [Source:NCBI gene (formerly Entrezgene);Acc:397073]	2.684	1.42437	4.34596935607E-20	4.3555510208E-19	yes	up	89.4	73.62	60.59	32.03	21.34	17.38	74.5367	23.5833
ENSSSCG00000009216	SPP1	secreted phosphoprotein 1 [Source:VGNC Symbol;Acc:VGNC:93419]	18.071	4.17561	1.50270671096E-72	6.64112882536E-71	yes	up	48.62	56.62	89.12	4.73	3.07	4.18	64.7867	3.99333
ENSSSCG00000009217	PKD2	polycystin 2, transient receptor potential cation channel [Source:VGNC Symbol;Acc:VGNC:91472]	3.298	1.72177	1.18501963329E-29	1.8099515871E-28	yes	up	29.19	29.27	25.73	8.15	7.72	10.41	28.0633	8.76
ENSSSCG00000009220	DMP1	dentin matrix acidic phosphoprotein 1 [Source:VGNC Symbol;Acc:VGNC:87348]	2.077	1.05437	2.41502351723E-14	1.75247544625E-13	yes	up	63.76	57.68	64.09	32.38	28.06	35.57	61.8433	32.0033
ENSSSCG00000009230	WDFY3	WD repeat and FYVE domain containing 3 [Source:VGNC Symbol;Acc:VGNC:94903]	0.429	-1.21933	1.27972931032E-23	1.50725428702E-22	yes	down	5.91	5.68	4.6	13.81	12.33	13.55	5.39667	13.23
ENSSSCG00000009231	CDS1	CDP-diacylglycerol synthase 1 [Source:VGNC Symbol;Acc:VGNC:86523]	0.132	-2.92485	4.67742620773E-13	3.11046399017E-12	yes	down	0.24	0.19	0.19	1.57	1.43	1.95	0.206667	1.65
ENSSSCG00000009233	GPAT3	glycerol-3-phosphate acyltransferase 3 [Source:VGNC Symbol;Acc:VGNC:88572]	5.444	2.44469	7.10391965017E-25	8.86457738308E-24	yes	up	6.76	7.08	8	1.55	1.56	1.24	7.28	1.45
ENSSSCG00000009237	HPSE	heparanase [Source:VGNC Symbol;Acc:VGNC:88967]	0.121	-3.05247	4.07280001621E-64	1.5216809767E-62	yes	down	2.44	2.19	2.84	21.3	21.6	24.03	2.49	22.31
ENSSSCG00000009239		-	0.053	-4.23586	2.48057169744E-193	9.10751439374E-191	yes	down	19.1	15.47	20.44	361.12	346.53	380.42	18.3367	362.69
ENSSSCG00000009245	SCD5	stearoyl-CoA desaturase 5 [Source:VGNC Symbol;Acc:VGNC:92617]	3.368	1.752	4.86839831188E-15	3.68839129248E-14	yes	up	10.94	10.07	12.99	3.19	2.98	4.78	11.3333	3.65
ENSSSCG00000009281		sarcoglycan gamma [Source:VGNC Symbol;Acc:VGNC:92791]	14.409	3.84885	8.49682420578E-55	2.5466462753E-53	yes	up	24.04	28.67	26.21	1.79	1.92	2.39	26.3067	2.03333
ENSSSCG00000009283	TNFRSF19	TNF receptor superfamily member 19 [Source:VGNC Symbol;Acc:VGNC:94263]	2.649	1.40569	3.7249525954E-14	2.67356371997E-13	yes	up	5.18	5.73	5.49	2.12	2.05	2.61	5.46667	2.26
ENSSSCG00000009285		-	0.2	-2.32106	0.00140669749173	0.00363124236237	yes	down	0.23	0.08	0.32	1.46	1.12	1.75	0.21	1.44333
ENSSSCG00000009300	WASF3	WASP family member 3 [Source:VGNC Symbol;Acc:VGNC:94894]	2.375	1.24796	4.12532103742E-12	2.53902737738E-11	yes	up	9.41	8.5	7.33	3.01	3.27	3.31	8.41333	3.19667
ENSSSCG00000009302	USP12	ubiquitin specific peptidase 12 [Source:VGNC Symbol;Acc:VGNC:94745]	0.479	-1.06062	9.07658010754E-11	5.05513615558E-10	yes	down	4.39	4.82	4.04	9.29	9.46	11.44	4.41667	10.0633
ENSSSCG00000009308	LNX2	ligand of numb-protein X 2 [Source:VGNC Symbol;Acc:VGNC:89774]	0.311	-1.68676	1.00772446069E-28	1.47882209097E-27	yes	down	4.08	4.68	3.67	16.01	13.7	14.03	4.14333	14.58
ENSSSCG00000009314	FLT3	fms related receptor tyrosine kinase 3 [Source:VGNC Symbol;Acc:VGNC:88163]	0.134	-2.89932	3.59747924362E-35	6.57254293963E-34	yes	down	1.08	1.25	0.73	7.72	8.12	9.08	1.02	8.30667
ENSSSCG00000009322	SLC46A3	solute carrier family 46 member 3 [Source:VGNC Symbol;Acc:VGNC:93128]	0.152	-2.71728	6.01251004786E-36	1.11772971601E-34	yes	down	3.14	0.75	1.43	9.94	7.56	9.73	1.77333	9.07667
ENSSSCG00000009330	ALOX5AP	arachidonate 5-lipoxygenase activating protein [Source:NCBI gene (formerly Entrezgene);Acc:397392]	3.688	1.88296	6.97744072241E-43	1.58022892375E-41	yes	up	363.86	294.23	368.88	96.68	101.04	104.91	342.323	100.877
ENSSSCG00000009331	MEDAG	mesenteric estrogen dependent adiposis [Source:VGNC Symbol;Acc:VGNC:90126]	3.122	1.64227	0.000316230899665	0.000901250983192	yes	up	2.18	1.43	1.45	0.58	0.51	0.68	1.68667	0.59
ENSSSCG00000009333		-	0.057	-4.12804	0.0120354785542	0.0259669292075	yes	down	0.03	0	0	0.1	0.21	0.19	0.01	0.166667
ENSSSCG00000009334	HSPH1	heat shock protein family H (Hsp110) member 1 [Source:NCBI gene (formerly Entrezgene);Acc:100048931]	3.134	1.6481	1.87379182113E-29	2.82355433694E-28	yes	up	110.38	94.64	131.38	36.63	35.09	43.25	112.133	38.3233
ENSSSCG00000009335	B3GLCT	beta 3-glucosyltransferase [Source:VGNC Symbol;Acc:VGNC:85722]	3.069	1.61786	2.20976183271E-27	3.09983636371E-26	yes	up	19.6	21.71	21.16	7.85	7.74	6.34	20.8233	7.31
ENSSSCG00000009336	RXFP2	relaxin family peptide receptor 2 [Source:VGNC Symbol;Acc:VGNC:92526]	0.028	-5.13797	0.00218163322536	0.00546037513614	yes	down	0	0	0	0.24	0.11	0.16	0	0.17
ENSSSCG00000009348		StAR related lipid transfer domain containing 13 [Source:VGNC Symbol;Acc:VGNC:93531]	2.441	1.28744	2.09102505437E-18	1.93045697959E-17	yes	up	31.05	31.31	25.22	14.16	12.68	15.33	29.1933	14.0567
ENSSSCG00000009351	MAB21L1	mab-21 like 1 [Source:VGNC Symbol;Acc:VGNC:89932]	0.029	-5.1012	2.26890061446E-5	7.49703193687E-5	yes	down	0	0.16	0	1.88	1.94	2.54	0.0533333333333	2.12
ENSSSCG00000009357	SMAD9	SMAD family member 9 [Source:VGNC Symbol;Acc:VGNC:93222]	3.408	1.76893	1.94783112231E-25	2.50255664786E-24	yes	up	9.82	9.23	11.31	3.43	2.79	3.48	10.12	3.23333
ENSSSCG00000009361	POSTN	periostin [Source:VGNC Symbol;Acc:VGNC:91670]	11.745	3.55399	1.48983184011E-104	1.31077739592E-102	yes	up	122.97	122.98	85.12	10.55	7.97	12.44	110.357	10.32
ENSSSCG00000009373	SLC25A15	solute carrier family 25 member 15 [Source:VGNC Symbol;Acc:VGNC:92994]	2.508	1.32665	5.7114559599E-10	2.98830137535E-9	yes	up	4.66	4.85	4.04	1.94	2.13	1.82	4.51667	1.96333
ENSSSCG00000009378	CKAP2	cytoskeleton associated protein 2 [Source:VGNC Symbol;Acc:VGNC:86714]	0.48	-1.05963	1.13361113435E-8	5.30333344204E-8	yes	down	6.42	5.89	4.34	11.87	11.57	14.83	5.55	12.7567
ENSSSCG00000009390	SPRYD7	SPRY domain containing 7 [Source:VGNC Symbol;Acc:VGNC:93429]	2.003	1.00223	1.02538996388E-6	3.94612884304E-6	yes	up	14.15	15.34	17.88	10.61	6.7	6.6	15.79	7.97
ENSSSCG00000009405	SUCLA2	succinate-CoA ligase ADP-forming subunit beta [Source:HGNC Symbol;Acc:HGNC:11448]	2.168	1.11663	3.20178961196E-13	2.15317249988E-12	yes	up	39.02	37.98	40.85	19.45	17.06	23.64	39.2833	20.05
ENSSSCG00000009410	RUBCNL	rubicon like autophagy enhancer [Source:VGNC Symbol;Acc:VGNC:92510]	0.458	-1.12578	1.13238655927E-14	8.39919354687E-14	yes	down	16.46	14.25	11.87	34.42	29.64	32.46	14.1933	32.1733
ENSSSCG00000009412	LCP1	lymphocyte cytosolic protein 1 [Source:VGNC Symbol;Acc:VGNC:89663]	0.23	-2.12234	1.21196702295E-69	4.99759706311E-68	yes	down	215.21	192.57	179.38	809.34	886.28	965.87	195.72	887.163
ENSSSCG00000009429	TNFSF11	TNF superfamily member 11 [Source:HGNC Symbol;Acc:HGNC:11926]	3.265	1.7069	3.03482980059E-16	2.47083030076E-15	yes	up	7.83	8.81	6.04	2.54	2.04	3.01	7.56	2.53
ENSSSCG00000009430	AKAP11	A-kinase anchoring protein 11 [Source:HGNC Symbol;Acc:HGNC:369]	0.471	-1.08604	6.71118433619E-20	6.63198402415E-19	yes	down	7.93	7.78	7.41	18.26	16.37	19.44	7.70667	18.0233
ENSSSCG00000009431	DGKH	diacylglycerol kinase eta [Source:VGNC Symbol;Acc:VGNC:87273]	4.621	2.20836	8.59488057273E-12	5.20106053548E-11	yes	up	1.46	1.82	1.41	0.36	0.36	0.38	1.56333	0.366667
ENSSSCG00000009434	RGCC	regulator of cell cycle [Source:VGNC Symbol;Acc:VGNC:92251]	2.56	1.35632	3.8378506643E-17	3.29906550576E-16	yes	up	10.8	9.9	9.85	4.67	4.11	4.34	10.1833	4.37333
ENSSSCG00000009444	OLFM4	olfactomedin 4 [Source:HGNC Symbol;Acc:HGNC:17190]	0.018	-5.815	0.000115191151647	0.000348475592971	yes	down	0	0	0	0.54	0.31	0.37	0	0.406667
ENSSSCG00000009446	PCDH17	protocadherin 17 [Source:VGNC Symbol;Acc:VGNC:91214]	6.662	2.73604	3.54209124752E-23	4.0910832485E-22	yes	up	2.33	2.03	1.88	0.29	0.31	0.41	2.08	0.336667
ENSSSCG00000009457	DACH1	dachshund family transcription factor 1 [Source:VGNC Symbol;Acc:VGNC:87146]	2.774	1.47205	2.87865263173E-14	2.07942625974E-13	yes	up	3.64	3.48	4.01	1.48	1.29	1.63	3.71	1.46667
ENSSSCG00000009468	KCTD12	potassium channel tetramerization domain containing 12 [Source:HGNC Symbol;Acc:HGNC:14678]	0.23	-2.11815	1.66367284737E-6	6.24024400826E-6	yes	down	0.3	1.08	0.69	4.28	4.12	1.43	0.69	3.27667
ENSSSCG00000009489	GPC6	glypican 6 [Source:HGNC Symbol;Acc:HGNC:4454]	0.418	-1.25969	3.33865238659E-15	2.54864259755E-14	yes	down	4.79	5.68	5.63	12.86	12.75	16.72	5.36667	14.11
ENSSSCG00000009492	GPR180	G protein-coupled receptor 180 [Source:VGNC Symbol;Acc:VGNC:88621]	2.281	1.1894	1.86013356239E-9	9.37036147049E-9	yes	up	8.78	8.43	10.55	4.44	4.33	4.25	9.25333	4.34
ENSSSCG00000009496		-	0.133	-2.9069	0.00945576417056	0.0209139770093	yes	down	0.09	0	0.05	0.33	0.28	0.34	0.0466666666667	0.316667
ENSSSCG00000009498		-	0.109	-3.19959	0.0350033313066	0.0675166900967	yes	down	0	0.02	0.02	0.15	0.04	0.12	0.0133333333333	0.103333
ENSSSCG00000009500	CLDN10	claudin 10 [Source:NCBI gene (formerly Entrezgene);Acc:100153752]	0.169	-2.56125	6.2325682648E-15	4.70139049038E-14	yes	down	0.55	0.57	0.43	4.03	2.74	3.2	0.516667	3.32333
ENSSSCG00000009501		DAZ interacting zinc finger protein 1 [Source:VGNC Symbol;Acc:VGNC:87510]	4.888	2.28936	1.15591227084E-41	2.51638279075E-40	yes	up	37.14	36.84	31.09	8.74	7.5	7.14	35.0233	7.79333
ENSSSCG00000009502	UGGT2	UDP-glucose glycoprotein glucosyltransferase 2 [Source:VGNC Symbol;Acc:VGNC:94687]	16.179	4.01604	6.64051659635E-78	3.38081980954E-76	yes	up	8.61	7.24	9.44	0.74	0.43	0.57	8.43	0.58
ENSSSCG00000009505	MBNL2	muscleblind like splicing regulator 2 [Source:VGNC Symbol;Acc:VGNC:90055]	3.861	1.94914	4.85518158521E-43	1.10614709815E-41	yes	up	30.14	29.03	30.44	8.45	7.18	10.81	29.87	8.81333
ENSSSCG00000009511	STK24	serine/threonine kinase 24 [Source:VGNC Symbol;Acc:VGNC:98344]	0.409	-1.28906	1.80709478886E-25	2.32643652791E-24	yes	down	32.18	32.71	25.31	75.71	76.28	78.31	30.0667	76.7667
ENSSSCG00000009517	GPR183	G protein-coupled receptor 183 [Source:VGNC Symbol;Acc:VGNC:88623]	0.24	-2.05894	2.39999986487E-34	4.28632342565E-33	yes	down	8.54	9.28	6.53	35.95	32.66	41.78	8.11667	36.7967
ENSSSCG00000009526	ITGBL1	integrin subunit beta like 1 [Source:VGNC Symbol;Acc:VGNC:89247]	45.343	5.50282	6.62517196126E-60	2.25067229687E-58	yes	up	9.42	10.83	11.72	0.46	0.13	0.29	10.6567	0.293333
ENSSSCG00000009532	POGLUT2	protein O-glucosyltransferase 2 [Source:VGNC Symbol;Acc:VGNC:91624]	3.405	1.76782	2.26997575939E-38	4.48173497397E-37	yes	up	35.4	35.98	36.95	10.86	10.97	12.96	36.11	11.5967
ENSSSCG00000009535	EFNB2	ephrin B2 [Source:VGNC Symbol;Acc:VGNC:87577]	0.458	-1.12614	5.97588211946E-11	3.37449102114E-10	yes	down	5.61	6.86	4.63	13	13.96	13.68	5.7	13.5467
ENSSSCG00000009542	TNFSF13B	TNF superfamily member 13b [Source:VGNC Symbol;Acc:VGNC:94269]	2.294	1.19756	6.33570200364E-16	5.06981266429E-15	yes	up	29.19	24.36	26.1	11.98	11.63	13.95	26.55	12.52
ENSSSCG00000009545	COL4A2	collagen type IV alpha 2 chain [Source:VGNC Symbol;Acc:VGNC:86875]	5.922	2.566	6.17346012593E-13	4.06286455444E-12	yes	up	222.85	365.29	300.54	61.77	68.78	34.04	296.227	54.8633
ENSSSCG00000009554	GRTP1	growth hormone regulated TBC protein 1 [Source:VGNC Symbol;Acc:VGNC:88711]	4.127	2.04496	1.39325900578E-6	5.27989300087E-6	yes	up	3.5	4.67	4.44	1.15	1.46	0.69	4.20333	1.1
ENSSSCG00000009564	TMEM255B	transmembrane protein 255B [Source:VGNC Symbol;Acc:VGNC:94161]	0.035	-4.83023	2.6788118055E-15	2.06225302381E-14	yes	down	0.15	0.2	0.26	7.02	7.5	3.6	0.203333	6.04
ENSSSCG00000009572	RNF17	ring finger protein 17 [Source:VGNC Symbol;Acc:VGNC:92369]	29.201	4.86796	6.26309185761E-43	1.42351130649E-41	yes	up	2.93	3.93	4.04	0.11	0.16	0.14	3.63333	0.136667
ENSSSCG00000009584	SEMA4D	semaphorin 4D [Source:VGNC Symbol;Acc:VGNC:92703]	0.43	-1.21877	2.82923834219E-20	2.87318183134E-19	yes	down	18.24	22.16	17.05	50.26	49.65	41.55	19.15	47.1533
ENSSSCG00000009589	SYK	spleen associated tyrosine kinase [Source:VGNC Symbol;Acc:VGNC:93657]	0.277	-1.85382	4.64306105898E-60	1.58295217389E-58	yes	down	28.94	28.31	23.76	95.65	96.5	95.95	27.0033	96.0333
ENSSSCG00000009592	NFIL3	nuclear factor, interleukin 3 regulated [Source:VGNC Symbol;Acc:VGNC:90717]	31.073	4.95759	9.61100445322E-258	9.65754194847E-255	yes	up	235.34	185.75	172.19	6.94	6.73	7.15	197.76	6.94
ENSSSCG00000009593	ROR2	receptor tyrosine kinase like orphan receptor 2 [Source:VGNC Symbol;Acc:VGNC:92407]	5.753	2.52426	1.10770033591E-61	3.93089494669E-60	yes	up	20.27	24.1	21.19	4.03	4.61	3.82	21.8533	4.15333
ENSSSCG00000009594	SPTLC1	serine palmitoyltransferase long chain base subunit 1 [Source:VGNC Symbol;Acc:VGNC:93439]	2.083	1.05846	2.04611152383E-13	1.39710348073E-12	yes	up	43.14	32.66	36.76	25.06	25.17	28.83	37.52	26.3533
ENSSSCG00000009601	SLC18A1	solute carrier family 18 member A1 [Source:VGNC Symbol;Acc:VGNC:92957]	0.066	-3.92881	4.30450884933E-52	1.21390964478E-50	yes	down	0.72	0.51	0.42	9.12	8.27	8.98	0.55	8.79
ENSSSCG00000009605	GFRA2	GDNF family receptor alpha 2 [Source:VGNC Symbol;Acc:VGNC:88429]	0.301	-1.73264	7.34566872567E-10	3.81822780589E-9	yes	down	1.2	1.43	0.9	3.67	3.95	4.36	1.17667	3.99333
ENSSSCG00000009610		nucleophosmin/nucleoplasmin 2 [Source:VGNC Symbol;Acc:VGNC:90853]	0.106	-3.2444	0.000176615527899	0.000522134354079	yes	down	0.26	0.11	0.29	2.82	2.31	2.08	0.22	2.40333
ENSSSCG00000009612	DOK2	docking protein 2 [Source:VGNC Symbol;Acc:VGNC:87402]	0.226	-2.14597	1.56098647156E-18	1.45306453998E-17	yes	down	6.53	5.62	4.05	30.05	29.13	18.44	5.4	25.8733
ENSSSCG00000009615	NUDT18	nudix hydrolase 18 [Source:VGNC Symbol;Acc:VGNC:90960]	0.449	-1.15571	6.13634408467E-7	2.41906011283E-6	yes	down	2.4	2.64	2.28	5.39	5.96	6.45	2.44	5.93333
ENSSSCG00000009616	HR	HR lysine demethylase and nuclear receptor corepressor [Source:VGNC Symbol;Acc:VGNC:88969]	0.339	-1.56086	0.000211728675563	0.000618784352818	yes	down	0.21	0.31	0.29	0.82	0.83	1	0.27	0.883333
ENSSSCG00000009620	BMP1	bone morphotic protein 1 [Source:VGNC Symbol;Acc:VGNC:85838]	10.012	3.32362	1.32926618688E-162	3.05763253494E-160	yes	up	117.67	133.38	129.57	13.52	12.95	11.62	126.873	12.6967
ENSSSCG00000009625		PDZ and LIM domain 2 [Source:VGNC Symbol;Acc:VGNC:91282]	0.207	-2.27534	3.93139113728E-6	1.41245990954E-5	yes	down	10.82	15.43	13.16	93.97	84.09	30.56	13.1367	69.54
ENSSSCG00000009627	C8orf58	chromosome 14 C8orf58 homolog [Source:VGNC Symbol;Acc:VGNC:107371]	0.357	-1.48573	1.01195865333E-14	7.5381641082E-14	yes	down	3.25	4.27	3.38	11.4	10.03	10.73	3.63333	10.72
ENSSSCG00000009630	EGR3	early growth response 3 [Source:VGNC Symbol;Acc:VGNC:87591]	0.128	-2.97023	1.31679830346E-5	4.46938901505E-5	yes	down	0.6	0.23	0	2.6	3.36	1.96	0.276667	2.64
ENSSSCG00000009642	STC1	stanniocalcin 1 [Source:VGNC Symbol;Acc:VGNC:93542]	8.41	3.07202	3.1295028819E-66	1.21935651064E-64	yes	up	16.7	16.3	16.63	2.1	1.99	2.38	16.5433	2.15667
ENSSSCG00000009644	ADAM28	ADAM metallopeptidase domain 28 [Source:VGNC Symbol;Acc:VGNC:85068]	0.13	-2.94303	6.70523755446E-17	5.67952064728E-16	yes	down	0.73	0.43	0.35	3.72	4.23	4.66	0.503333	4.20333
ENSSSCG00000009646	ADAM7	ADAM metallopeptidase domain 7 [Source:VGNC Symbol;Acc:VGNC:85070]	9.298	3.21696	9.01180982889E-101	7.25964022166E-99	yes	up	21.94	22.98	20.82	2.71	2.33	2.86	21.9133	2.63333
ENSSSCG00000009650	DOCK5	dedicator of cytokinesis 5 [Source:VGNC Symbol;Acc:VGNC:87395]	0.255	-1.97008	6.3428791304E-32	1.0502883639E-30	yes	down	2.32	1.7	1.58	7.33	8.01	8.62	1.86667	7.98667
ENSSSCG00000009653	CDCA2	cell division cycle associated 2 [Source:VGNC Symbol;Acc:VGNC:86465]	0.439	-1.18877	2.21547934934E-7	9.13759596836E-7	yes	down	2.7	2.23	3.11	6.36	4.36	7.12	2.68	5.94667
ENSSSCG00000009659	PNMA2	PNMA family member 2 [Source:VGNC Symbol;Acc:VGNC:91600]	0.058	-4.10394	0.000171093150702	0.000506671387187	yes	down	0.03	0.05	0	0.48	0.62	0.42	0.0266666666667	0.506667
ENSSSCG00000009661	ADRA1A	adrenoceptor alpha 1A [Source:VGNC Symbol;Acc:VGNC:85154]	2.194	1.13363	1.45198810058E-8	6.72848466416E-8	yes	up	4.02	4.06	4.48	2.19	2	1.95	4.18667	2.04667
ENSSSCG00000009664	PTK2B	protein tyrosine kinase 2 beta [Source:VGNC Symbol;Acc:VGNC:91964]	0.445	-1.16867	6.1351359456E-29	9.0519331896E-28	yes	down	40.82	39.6	37.18	98.51	94.73	96.71	39.2	96.65
ENSSSCG00000009665	CHRNA2	cholinergic receptor nicotinic alpha 2 subunit [Source:VGNC Symbol;Acc:VGNC:86668]	0.424	-1.23663	0.00670377575461	0.0152895098205	yes	down	0.21	0.27	0.17	0.56	0.46	0.64	0.216667	0.553333
ENSSSCG00000009673	NUGGC	nuclear GTPase, germinal center associated [Source:VGNC Symbol;Acc:VGNC:90968]	0.046	-4.42963	1.61870087911E-91	1.05475212232E-89	yes	down	0.53	0.86	0.65	15.12	13.91	18.51	0.68	15.8467
ENSSSCG00000009679	FZD3	frizzled class receptor 3 [Source:VGNC Symbol;Acc:VGNC:88281]	5.723	2.51672	1.34905220531E-15	1.06035836574E-14	yes	up	2.81	2.55	2.79	0.26	0.41	0.72	2.71667	0.463333
ENSSSCG00000009683		kinesin family member 13B [Source:VGNC Symbol;Acc:VGNC:89455]	0.316	-1.66366	4.44640618752E-26	5.89519353695E-25	yes	down	4.01	4	2.98	12.44	12.52	13.01	3.66333	12.6567
ENSSSCG00000009693	XKR6	XK related 6 [Source:HGNC Symbol;Acc:HGNC:27806]	7.859	2.97437	0.0332371705044	0.0645144427888	yes	up	0.1	0.11	0.13	0.02	0.03	0	0.113333	0.0166666666667
ENSSSCG00000009699	HPGD	15-hydroxyprostaglandin dehydrogenase [Source:VGNC Symbol;Acc:VGNC:88961]	2.733	1.45056	3.18312554405E-25	4.05418498245E-24	yes	up	155.65	163.23	178.52	71.57	53.78	70.26	165.8	65.2033
ENSSSCG00000009720	DDX60	DExD/H-box helicase 60 [Source:VGNC Symbol;Acc:VGNC:87234]	3.073	1.61943	2.2474425168E-38	4.4418398065E-37	yes	up	38.73	34.65	33.98	12.06	12.04	14.07	35.7867	12.7233
ENSSSCG00000009722	SPOCK3	SPARC (osteonectin), cwcv and kazal like domains proteoglycan 3 [Source:HGNC Symbol;Acc:HGNC:13565]	181.337	7.50253	2.09156216644E-8	9.55999638057E-8	yes	up	0.54	1.28	0.73	0	0	0	0.85	0
ENSSSCG00000009729	ZNF84	zinc finger protein 84 [Source:HGNC Symbol;Acc:HGNC:13159]	0.445	-1.16658	1.30416099328E-5	4.42964626999E-5	yes	down	0.62	0.76	1.46	1.97	2	2.2	0.946667	2.05667
ENSSSCG00000009747	STX2	syntaxin 2 [Source:VGNC Symbol;Acc:VGNC:93590]	2.757	1.46292	1.88254189103E-10	1.01759597349E-9	yes	up	6.76	5.94	6.22	2.11	2.54	3.18	6.30667	2.61
ENSSSCG00000009748	RIMBP2	RIMS binding protein 2 [Source:VGNC Symbol;Acc:VGNC:92306]	0.084	-3.56781	0.000107334467916	0.000326310455644	yes	down	0.05	0.03	0	0.28	0.22	0.42	0.0266666666667	0.306667
ENSSSCG00000009751	FZD10	frizzled class receptor 10 [Source:VGNC Symbol;Acc:VGNC:88279]	0.061	-4.02685	0.0165443707657	0.0346571348101	yes	down	0	0.05	0	0.17	0.32	0.48	0.0166666666667	0.323333
ENSSSCG00000009753	TMEM132C	transmembrane protein 132C [Source:VGNC Symbol;Acc:VGNC:94081]	7.756	2.95526	0.0236697428217	0.0476992537421	yes	up	0.18	0.04	0.13	0.04	0.02	0	0.116667	0.02
ENSSSCG00000009754		-	0.327	-1.61131	0.0183889123489	0.0380823423978	yes	down	0.18	0.08	0.07	0.28	0.3	0.49	0.11	0.356667
ENSSSCG00000009765	DNAH10	dynein axonemal heavy chain 10 [Source:VGNC Symbol;Acc:VGNC:87367]	0.493	-1.02163	0.000365833618501	0.00103214060063	yes	down	0.23	0.35	0.25	0.61	0.6	0.62	0.276667	0.61
ENSSSCG00000009791	RSRC2	arginine and serine rich coiled-coil 2 [Source:VGNC Symbol;Acc:VGNC:92488]	2.68	1.42199	2.46968571018E-26	3.30190753352E-25	yes	up	96.24	87.59	102.92	44.27	32.86	41.36	95.5833	39.4967
ENSSSCG00000009793	CLIP1	CAP-Gly domain containing linker protein 1 [Source:VGNC Symbol;Acc:VGNC:86766]	3.633	1.86125	4.99480052175E-50	1.34121985318E-48	yes	up	33.23	30.72	32.95	10.53	8.45	10.39	32.3	9.79
ENSSSCG00000009805	HPD	4-hydroxyphenylpyruvate dioxygenase [Source:VGNC Symbol;Acc:VGNC:88960]	7.313	2.87037	0.0493018304384	0.0916473531682	yes	up	0.42	0.61	0.13	0.06	0.1	0	0.386667	0.0533333333333
ENSSSCG00000009807	RHOF	ras homolog family member F, filopodia associated [Source:VGNC Symbol;Acc:VGNC:92288]	0.158	-2.65766	2.30266448516E-57	7.27855469383E-56	yes	down	8.45	9.45	5.32	51.19	57.02	61.19	7.74	56.4667
ENSSSCG00000009815	CAMKK2	calcium/calmodulin dependent protein kinase kinase 2 [Source:VGNC Symbol;Acc:VGNC:86158]	0.408	-1.29175	1.19566328352E-26	1.62243094591E-25	yes	down	13.98	13.39	12.44	33.77	35.09	36.64	13.27	35.1667
ENSSSCG00000009817	P2RX7	purinergic receptor P2X 7 [Source:HGNC Symbol;Acc:HGNC:8537]	2.47	1.30427	9.42572351127E-21	9.86600401739E-20	yes	up	18.23	17.48	17.63	7.67	7.18	9.16	17.78	8.00333
ENSSSCG00000009818	IFT81	intraflagellar transport 81 [Source:VGNC Symbol;Acc:VGNC:89051]	2.516	1.33116	1.5475848186E-5	5.21010216128E-5	yes	up	3.01	2.19	2.99	1.25	0.86	1.07	2.73	1.06
ENSSSCG00000009823	VPS29	VPS29 retromer complex component [Source:VGNC Symbol;Acc:VGNC:94847]	2.346	1.23004	1.45125944232E-16	1.20782237458E-15	yes	up	140.11	125.78	160.55	63.38	58.47	74.08	142.147	65.31
ENSSSCG00000009827	HVCN1	hydrogen voltage gated channel 1 [Source:VGNC Symbol;Acc:VGNC:89009]	0.113	-3.13981	2.15416636875E-119	2.41925554778E-117	yes	down	6.57	7.01	5.63	60.88	63.44	62.78	6.40333	62.3667
ENSSSCG00000009831	CUX2	cut like homeobox 2 [Source:VGNC Symbol;Acc:VGNC:87094]	0.19	-2.3937	1.49241015567E-7	6.26910774304E-7	yes	down	0.08	0.19	0.12	0.87	0.64	0.69	0.13	0.733333
ENSSSCG00000009833	SH2B3	SH2B adaptor protein 3 [Source:VGNC Symbol;Acc:VGNC:92807]	0.261	-1.937	7.24517033711E-50	1.94003915955E-48	yes	down	21.44	20.12	15.57	80.43	72.63	85.1	19.0433	79.3867
ENSSSCG00000009836	ACAD10	acyl-CoA dehydrogenase family member 10 [Source:VGNC Symbol;Acc:VGNC:84998]	0.4	-1.32291	2.22616890299E-15	1.72491950877E-14	yes	down	3.56	4.28	3.93	10.57	9.72	11.51	3.92333	10.6
ENSSSCG00000009839	CIT	citron rho-interacting serine/threonine kinase [Source:VGNC Symbol;Acc:VGNC:86710]	0.473	-1.08036	1.06312436628E-8	4.99438248058E-8	yes	down	5.81	5.27	4.73	5.86	7.11	7.61	5.27	6.86
ENSSSCG00000009844	HSPB8	heat shock protein family B (small) member 8 [Source:VGNC Symbol;Acc:VGNC:96685]	2.774	1.47208	2.15974046589E-10	1.16249689808E-9	yes	up	14.06	14.71	23.44	7.18	6.74	6.72	17.4033	6.88
ENSSSCG00000009858	FBXO21	F-box protein 21 [Source:VGNC Symbol;Acc:VGNC:88035]	2.18	1.12411	3.61681452892E-19	3.46647705754E-18	yes	up	35.12	33.51	34.78	16.57	15.76	19.65	34.47	17.3267
ENSSSCG00000009859	TESC	tescalcin [Source:VGNC Symbol;Acc:VGNC:104070]	0.234	-2.0949	8.55040212113E-37	1.63244277297E-35	yes	down	13.42	14.7	16.16	68.7	74.51	68.58	14.76	70.5967
ENSSSCG00000009860	FBXW8	F-box and WD repeat domain containing 8 [Source:VGNC Symbol;Acc:VGNC:107391]	2.308	1.20642	7.99995891268E-10	4.14253364689E-9	yes	up	7.05	7.24	8.14	3.24	3.29	3.72	7.47667	3.41667
ENSSSCG00000009865	TBX3	T-box transcription factor 3 [Source:VGNC Symbol;Acc:VGNC:93802]	0.427	-1.22794	1.24151598512E-11	7.43974362455E-11	yes	down	2.5	3.4	2.5	7.01	6.76	7.69	2.8	7.15333
ENSSSCG00000009866		-	0.266	-1.90822	0.00351338081242	0.00848008425672	yes	down	0.17	0.5	0.32	1.49	1.03	1.55	0.33	1.35667
ENSSSCG00000009870	SDSL	serine dehydratase like [Source:VGNC Symbol;Acc:VGNC:92665]	0.084	-3.58079	1.96192508881E-8	8.99113629273E-8	yes	down	0.31	0.21	0.22	3.6	2.87	3.03	0.246667	3.16667
ENSSSCG00000009873	DTX1	deltex E3 ubiquitin ligase 1 [Source:VGNC Symbol;Acc:VGNC:87466]	0.415	-1.26799	8.9557899998E-10	4.61869105014E-9	yes	down	4.86	6.63	3.92	13.43	14.85	12.08	5.13667	13.4533
ENSSSCG00000009874	RASAL1	RAS protein activator like 1 [Source:VGNC Symbol;Acc:VGNC:92104]	0.174	-2.52114	3.97225301559E-21	4.22900712909E-20	yes	down	0.87	0.96	0.34	4.34	5.2	5.24	0.723333	4.92667
ENSSSCG00000009880	SLC8B1	solute carrier family 8 member B1 [Source:VGNC Symbol;Acc:VGNC:93181]	0.124	-3.01282	1.19719846285E-114	1.26281287585E-112	yes	down	6.61	6.71	5.33	58	53.53	56.39	6.21667	55.9733
ENSSSCG00000009885	HECTD4	HECT domain E3 ubiquitin protein ligase 4 [Source:VGNC Symbol;Acc:VGNC:88834]	0.478	-1.06519	5.53153870946E-15	4.18415756898E-14	yes	down	3.21	3.45	2.52	6.91	6.92	7.14	3.06	6.99
ENSSSCG00000009896	BICDL1	BICD family like cargo adaptor 1 [Source:VGNC Symbol;Acc:VGNC:85820]	0.188	-2.41237	1.07922403304E-18	1.01151424834E-17	yes	down	1.12	0.94	0.54	4.78	4.86	4.82	0.866667	4.82
ENSSSCG00000009919	HNF1A	HNF1 homeobox A [Source:VGNC Symbol;Acc:VGNC:88916]	0.292	-1.77703	0.0319537657687	0.0623274720123	yes	down	0.08	0.12	0.07	0.42	0.27	0.33	0.09	0.34
ENSSSCG00000009921	OASL	2'-5'-oligoadenylate synthetase like [Source:VGNC Symbol;Acc:VGNC:91008]	2.337	1.22469	2.09839265269E-5	6.96254996962E-5	yes	up	10.54	10.4	6.54	3.42	4.45	5.65	9.16	4.50667
ENSSSCG00000009924	ANKRD13A	ankyrin repeat domain 13A [Source:VGNC Symbol;Acc:VGNC:85324]	0.372	-1.42596	1.91864097506E-37	3.71508047625E-36	yes	down	30.42	28.06	26.1	85.45	77.75	83.88	28.1933	82.36
ENSSSCG00000009925	GIT2	GIT ArfGAP 2 [Source:VGNC Symbol;Acc:VGNC:88458]	0.408	-1.29459	1.32450345984E-29	2.01654067427E-28	yes	down	17.96	17.64	15.06	45.17	43.53	48.1	16.8867	45.6
ENSSSCG00000009926		trichoplein keratin filament binding [Source:VGNC Symbol;Acc:VGNC:93827]	0.382	-1.38788	9.8907744419E-27	1.34593489412E-25	yes	down	9.69	9.95	9.52	29.09	26.91	29.92	9.72	28.64
ENSSSCG00000009927	FAM222A	family with sequence similarity 222 member A [Source:VGNC Symbol;Acc:VGNC:87959]	0.189	-2.40245	1.05378152874E-5	3.6158873017E-5	yes	down	0.12	0.25	0.13	1.09	1.16	0.68	0.166667	0.976667
ENSSSCG00000009943	SSH1	slingshot protein phosphatase 1 [Source:VGNC Symbol;Acc:VGNC:93485]	0.395	-1.33826	5.52872725099E-26	7.3048069672E-25	yes	down	11.42	11.44	8.69	28.38	29.13	29.36	10.5167	28.9567
ENSSSCG00000009951	SGSM1	small G protein signaling modulator 1 [Source:VGNC Symbol;Acc:VGNC:92800]	6.762	2.7575	0.000505934670528	0.00139666060291	yes	up	0.21	0.26	0.36	0.1	0.01	0.04	0.276667	0.05
ENSSSCG00000009956	GRK3	G protein-coupled receptor kinase 3 [Source:VGNC Symbol;Acc:VGNC:88695]	0.121	-3.0455	2.0978054701E-108	1.97297054361E-106	yes	down	13.1	13.05	9.75	108.57	89.96	113.51	11.9667	104.013
ENSSSCG00000009957	MYO18B	myosin XVIIIB [Source:VGNC Symbol;Acc:VGNC:90523]	0.079	-3.66054	1.11514875519E-8	5.22336114672E-8	yes	down	0.03	0.07	0	0.5	0.5	0.44	0.0333333333333	0.48
ENSSSCG00000009966	MN1	MN1 proto-onco, transcriptional regulator [Source:VGNC Symbol;Acc:VGNC:90285]	0.107	-3.2222	0.00104675283274	0.00275497726532	yes	down	0.02	0.04	0.04	0.39	0.52	0.16	0.0333333333333	0.356667
ENSSSCG00000009973	RHBDD3	rhomboid domain containing 3 [Source:VGNC Symbol;Acc:VGNC:98290]	0.401	-1.31658	1.9216058795E-5	6.39820360157E-5	yes	down	1.66	2.05	1.77	5.13	4.7	2.65	1.82667	4.16
ENSSSCG00000009979	NEFH	neurofilament heavy chain [Source:VGNC Symbol;Acc:VGNC:90669]	0.047	-4.40145	2.49713675142E-5	8.20715008747E-5	yes	down	0.03	0.03	0.03	0.61	0.36	0.45	0.03	0.473333
ENSSSCG00000009997	OSM	oncostatin M [Source:VGNC Symbol;Acc:VGNC:91081]	5.462	2.44939	3.75887758471E-56	1.15936172613E-54	yes	up	89.95	83.06	57.83	10.62	10.17	10.24	76.9467	10.3433
ENSSSCG00000010027	PATZ1	POZ/BTB and AT hook containing zinc finger 1 [Source:VGNC Symbol;Acc:VGNC:91190]	0.448	-1.15749	1.06058575362E-15	8.39498474631E-15	yes	down	8.35	9.04	8.33	22.31	21.94	20.33	8.57333	21.5267
ENSSSCG00000010033	PRR14L	proline rich 14 like [Source:VGNC Symbol;Acc:VGNC:91853]	0.452	-1.14585	1.94947092298E-15	1.51745148438E-14	yes	down	5.06	4.75	4	10.56	9.93	12.93	4.60333	11.14
ENSSSCG00000010044		-	2.599	1.37812	1.55278464041E-21	1.68103794483E-20	yes	up	6957.27	7023.07	4402.89	2615.46	2454.7	3013.3	6127.74	2694.49
ENSSSCG00000010052	BCR	BCR activator of RhoGEF and GTPase [Source:HGNC Symbol;Acc:HGNC:1014]	3.032	1.60021	3.24224529948E-32	5.42514875178E-31	yes	up	51.52	53.47	66.25	15.31	15.84	15.56	57.08	15.57
ENSSSCG00000010054	ADORA2A	adenosine A2a receptor [Source:VGNC Symbol;Acc:VGNC:85148]	2.971	1.57104	4.65260813469E-9	2.2533636354E-8	yes	up	7.93	9.46	13.81	4.64	4.34	2.51	10.4	3.83
ENSSSCG00000010055	GGT5	gamma-glutamyltransferase 5 [Source:VGNC Symbol;Acc:VGNC:88439]	0.326	-1.61602	8.57632096214E-7	3.33006141568E-6	yes	down	0.95	1.36	0.61	4	3.87	2.97	0.973333	3.61333
ENSSSCG00000010062	CABIN1	calcineurin binding protein 1 [Source:VGNC Symbol;Acc:VGNC:86108]	0.438	-1.19023	2.67684927053E-13	1.81164148433E-12	yes	down	6.21	7.82	5.32	16.76	17.94	13.33	6.45	16.01
ENSSSCG00000010068	SLC2A11	solute carrier family 2 member 11 [Source:HGNC Symbol;Acc:HGNC:14239]	0.493	-1.01889	0.00388055622172	0.00928881386472	yes	down	0.87	1.01	0.99	2.39	2.21	1.83	0.956667	2.14333
ENSSSCG00000010076	ZNF70	zinc finger protein 70 [Source:HGNC Symbol;Acc:HGNC:13140]	0.319	-1.6477	2.08070169686E-11	1.22192423243E-10	yes	down	3.28	2.3	3.49	11.84	10.88	7.06	3.02333	9.92667
ENSSSCG00000010078		DNA topoisomerase III beta [Source:VGNC Symbol;Acc:VGNC:94313]	0.47	-1.0878	1.5661611063E-13	1.07480761472E-12	yes	down	11.81	12.7	11.22	28.4	30.17	24.96	11.91	27.8433
ENSSSCG00000010099		-	3.845	1.94292	0.000759797092112	0.00204137997222	yes	up	1.28	2.13	1.42	0.47	0.49	0.46	1.61	0.473333
ENSSSCG00000010109	SCARF2	scavenger receptor class F member 2 [Source:VGNC Symbol;Acc:VGNC:92616]	3.768	1.91399	2.87030167344E-23	3.32927093252E-22	yes	up	16.23	18.5	17.64	9.76	9.84	6.35	17.4567	8.65
ENSSSCG00000010133	ARVCF	ARVCF delta catenin family member [Source:VGNC Symbol;Acc:VGNC:85555]	0.436	-1.19664	0.000182533914713	0.000538546978782	yes	down	1.94	3.38	2.24	8.12	7.65	2.68	2.52	6.15
ENSSSCG00000010142	RYR2	ryanodine receptor 2 [Source:VGNC Symbol;Acc:VGNC:92534]	0.093	-3.43392	4.56567300933E-39	9.25348504185E-38	yes	down	0.13	0.16	0.14	2.08	1.26	1.83	0.143333	1.72333
ENSSSCG00000010143	MTR	5-methyltetrahydrofolate-homocysteine methyltransferase [Source:VGNC Symbol;Acc:VGNC:90468]	0.417	-1.26346	1.41740715346E-23	1.66317721871E-22	yes	down	4.89	4.76	4.59	12.33	11.87	13.42	4.74667	12.54
ENSSSCG00000010151	LYST	lysosomal trafficking regulator [Source:VGNC Symbol;Acc:VGNC:89921]	0.367	-1.44795	1.64059261977E-24	2.01299449208E-23	yes	down	2.87	2.61	2.54	8.2	6.77	8.99	2.67333	7.98667
ENSSSCG00000010164	MAP3K21	mitogen-activated protein kinase kinase kinase 21 [Source:VGNC Symbol;Acc:VGNC:107410]	2.543	1.3468	3.45131688302E-10	1.82933209136E-9	yes	up	2.52	2.62	2.58	1.19	0.98	1.16	2.57333	1.11
ENSSSCG00000010170	DISC1	DISC1 scaffold protein [Source:VGNC Symbol;Acc:VGNC:87317]	0.218	-2.19711	7.2687004156E-31	1.15260820876E-29	yes	down	1.33	1.59	1.75	6.92	6.47	6.16	1.55667	6.51667
ENSSSCG00000010174	EXOC8	exocyst complex component 8 [Source:VGNC Symbol;Acc:VGNC:87834]	0.471	-1.08472	4.96275752856E-10	2.6022786799E-9	yes	down	2.81	2.92	2.54	6.31	5.72	7.14	2.75667	6.39
ENSSSCG00000010180	TTC13	tetratricopeptide repeat domain 13 [Source:VGNC Symbol;Acc:VGNC:94534]	0.434	-1.20272	5.69881886394E-15	4.30387063886E-14	yes	down	8.09	7.53	7.77	18.98	17.02	21.33	7.79667	19.11
ENSSSCG00000010181	C1orf198	chromosome 14 C1orf198 homolog [Source:VGNC Symbol;Acc:VGNC:85947]	2.841	1.50624	5.45273469914E-27	7.48946840834E-26	yes	up	29.88	29.04	27.3	9.94	12.25	11.13	28.74	11.1067
ENSSSCG00000010185	GALNT2	polypeptide N-acetylgalactosaminyltransferase 2 [Source:VGNC Symbol;Acc:VGNC:88334]	2.131	1.09133	1.45412422265E-22	1.64858311514E-21	yes	up	66.68	67.24	65.37	35.7	34.82	31.65	66.43	34.0567
ENSSSCG00000010190		actin alpha 1, skeletal muscle [Source:NCBI gene (formerly Entrezgene);Acc:100154254]	9.802	3.29301	0.0015082556091	0.00387350229876	yes	up	2.67	0.18	0.38	0.11	0.13	0.12	1.07667	0.12
ENSSSCG00000010196	ZNF25	zinc finger protein 25 [Source:VGNC Symbol;Acc:VGNC:98423]	2.034	1.02402	2.62884715616E-6	9.64449460133E-6	yes	up	7.07	4.98	6.09	3.04	2.75	3.54	6.04667	3.11
ENSSSCG00000010199	RET	ret proto-onco [Source:VGNC Symbol;Acc:VGNC:92220]	0.121	-3.04283	3.40686978132E-11	1.96329483444E-10	yes	down	0.11	0.17	0.09	1.09	1.27	0.92	0.123333	1.09333
ENSSSCG00000010201	RASGEF1A	RasGEF domain family member 1A [Source:VGNC Symbol;Acc:VGNC:92108]	0.341	-1.55289	3.90672704658E-7	1.57456687299E-6	yes	down	0.92	1.75	1.11	3.45	3.33	2.71	1.26	3.16333
ENSSSCG00000010204	BICC1	BicC family RNA binding protein 1 [Source:VGNC Symbol;Acc:VGNC:85817]	5.939	2.57011	1.43952247117E-35	2.64772283425E-34	yes	up	6.4	5.42	6.29	1.05	1.01	1.54	6.03667	1.2
ENSSSCG00000010209	FAM13C	family with sequence similarity 13 member C [Source:VGNC Symbol;Acc:VGNC:87907]	2.01	1.00707	0.000155243239678	0.000462027113317	yes	up	3.54	3.21	4.02	2.33	1.29	2.24	3.59	1.95333
ENSSSCG00000010210	SLC16A9	solute carrier family 16 member 9 [Source:VGNC Symbol;Acc:VGNC:92949]	0.059	-4.09251	3.79464165156E-27	5.24220683152E-26	yes	down	0.29	0.11	0.13	3.1	3.04	3.45	0.176667	3.19667
ENSSSCG00000010250	VPS26A	VPS26, retromer complex component A [Source:VGNC Symbol;Acc:VGNC:94844]	2.252	1.17115	4.60219758819E-14	3.28099911702E-13	yes	up	35.25	31.25	39.11	17.8	14.21	18.94	35.2033	16.9833
ENSSSCG00000010259	TYSND1	trypsin like peroxisomal matrix peptidase 1 [Source:VGNC Symbol;Acc:VGNC:94621]	0.302	-1.72615	1.65694748928E-5	5.55672606101E-5	yes	down	0.36	0.5	0.18	1.52	1.27	0.98	0.346667	1.25667
ENSSSCG00000010261	PPA1	inorganic pyrophosphatase 1 [Source:VGNC Symbol;Acc:VGNC:96757]	2.7	1.43318	1.07538187672E-34	1.94240215613E-33	yes	up	354.42	333.36	338.23	145.17	137.53	149.75	342.003	144.15
ENSSSCG00000010271	PRF1	perforin 1 [Source:VGNC Symbol;Acc:VGNC:91792]	0.378	-1.40509	2.91107314392E-9	1.43575842066E-8	yes	down	9.41	3.01	1.57	7.6	8.88	6.05	4.66333	7.51
ENSSSCG00000010272	ADAMTS14	ADAM metallopeptidase with thrombospondin type 1 motif 14 [Source:VGNC Symbol;Acc:VGNC:85076]	0.485	-1.04495	0.00880660407326	0.0196236793845	yes	down	0.19	0.5	0.29	0.71	0.76	0.74	0.326667	0.736667
ENSSSCG00000010274	SGPL1	sphingosine-1-phosphate lyase 1 [Source:VGNC Symbol;Acc:VGNC:92797]	0.345	-1.53337	2.10100394478E-38	4.15672200142E-37	yes	down	13.67	14.82	12.82	42.34	42.46	46.17	13.77	43.6567
ENSSSCG00000010276	UNC5B	unc-5 netrin receptor B [Source:VGNC Symbol;Acc:VGNC:94708]	2.146	1.10181	1.83704287589E-15	1.43271334095E-14	yes	up	11.2	13.62	11.37	6.17	6.52	5.67	12.0633	6.12
ENSSSCG00000010277	SLC29A3	solute carrier family 29 member 3 [Source:VGNC Symbol;Acc:VGNC:93044]	0.172	-2.53936	1.06518262309E-24	1.31627615794E-23	yes	down	1.02	1.62	1.29	9.12	9.46	7.78	1.31	8.78667
ENSSSCG00000010281	PSAP	prosaposin [Source:NCBI gene (formerly Entrezgene);Acc:100153167]	0.276	-1.85939	1.06988870067E-63	3.94330406819E-62	yes	down	658.88	704.72	751.27	2806.15	2839.57	2911.29	704.957	2852.34
ENSSSCG00000010283	SPOCK2	SPARC (osteonectin), cwcv and kazal like domains proteoglycan 2 [Source:VGNC Symbol;Acc:VGNC:107362]	0.119	-3.06754	1.67071216837E-122	1.96896522954E-120	yes	down	6.63	6.61	5.18	52.4	56.38	53.48	6.14	54.0867
ENSSSCG00000010290	MCU	mitochondrial calcium uniporter [Source:VGNC Symbol;Acc:VGNC:90085]	2.144	1.10026	1.8684743115E-14	1.36573168282E-13	yes	up	33.05	29.42	28.33	14.59	13.9	17.78	30.2667	15.4233
ENSSSCG00000010292	P4HA1	prolyl 4-hydroxylase subunit alpha 1 [Source:VGNC Symbol;Acc:VGNC:91132]	3.391	1.76173	2.38378711045E-29	3.57511889338E-28	yes	up	131.39	120.96	171.95	46.64	43.92	50.65	141.433	47.07
ENSSSCG00000010293	OIT3	oncoprotein induced transcript 3 [Source:VGNC Symbol;Acc:VGNC:91030]	0.032	-4.98104	1.09472324013E-12	7.07530673685E-12	yes	down	0.19	0.1	0.05	1.89	2.22	2.9	0.113333	2.33667
ENSSSCG00000010310		-	0.487	-1.03944	8.2989683471E-12	5.02517931122E-11	yes	down	11.6	12.34	8.36	23.96	22.29	26.19	10.7667	24.1467
ENSSSCG00000010312	PLAU	plasminogen activator, urokinase [Source:VGNC Symbol;Acc:VGNC:91511]	15.475	3.95183	3.70361516457E-270	4.15937768953E-267	yes	up	407.59	420.46	411.41	27.2	28.22	31.36	413.153	28.9267
ENSSSCG00000010313	VCL	vinculin [Source:VGNC Symbol;Acc:VGNC:94812]	4.349	2.12055	1.06420215514E-70	4.50504380175E-69	yes	up	276.08	272.39	265.63	61.73	63.22	77.53	271.367	67.4933
ENSSSCG00000010316	KAT6B	lysine acetyltransferase 6B [Source:VGNC Symbol;Acc:VGNC:89306]	0.437	-1.19289	7.74323034791E-13	5.06453421727E-12	yes	down	2.48	2.22	1.76	5.74	5.37	6.24	2.15333	5.78333
ENSSSCG00000010329	ZMIZ1	zinc finger MIZ-type containing 1 [Source:VGNC Symbol;Acc:VGNC:95178]	0.246	-2.022	1.627401881E-60	5.60836763756E-59	yes	down	12.36	14.02	10.31	55.85	55.83	53.41	12.23	55.03
ENSSSCG00000010332	PLAC9	placenta associated 9 [Source:VGNC Symbol;Acc:VGNC:91508]	39.269	5.2953	0	0	yes	up	157.01	146.3	157.86	3.9	4.4	4.19	153.723	4.16333
ENSSSCG00000010342	SH2D4B	SH2 domain containing 4B [Source:VGNC Symbol;Acc:VGNC:92811]	0.435	-1.20163	0.00315996082613	0.00768828496145	yes	down	0.38	0.41	0.42	1.11	0.75	0.99	0.403333	0.95
ENSSSCG00000010351	CCSER2	coiled-coil serine rich protein 2 [Source:VGNC Symbol;Acc:VGNC:86379]	2.206	1.14112	9.80516009321E-15	7.30964921904E-14	yes	up	11.52	10.91	12.96	6.21	4.97	5.99	11.7967	5.72333
ENSSSCG00000010352	GRID1	glutamate ionotropic receptor delta type subunit 1 [Source:VGNC Symbol;Acc:VGNC:88674]	15.488	3.9531	0.0289145967687	0.0570168850969	yes	up	0.07	0.08	0.13	0	0.02	0	0.0933333333333	0.00666666666667
ENSSSCG00000010359	LDB3	LIM domain binding 3 [Source:VGNC Symbol;Acc:VGNC:107405]	0.129	-2.9501	1.42865023022E-7	6.01583374402E-7	yes	down	0.19	0.1	0.12	1.1	1.25	1.05	0.136667	1.13333
ENSSSCG00000010360	BMPR1A	bone morphotic protein receptor type 1A [Source:VGNC Symbol;Acc:VGNC:85846]	3.718	1.89463	5.47058211786E-31	8.74011328822E-30	yes	up	10.56	9.75	12.67	3.01	2.23	2.86	10.9933	2.7
ENSSSCG00000010369		pancreatic polypeptide receptor 1 [Source:NCBI gene (formerly Entrezgene);Acc:397475]	7.147	2.83726	0.0453227616395	0.0849334673362	yes	up	0.27	0.19	0.39	0	0.04	0.09	0.283333	0.0433333333333
ENSSSCG00000010370		annexin A8 [Source:NCBI gene (formerly Entrezgene);Acc:100155930]	6.767	2.75846	2.20003507697E-11	1.28843772054E-10	yes	up	4.88	3.55	12.32	1.21	0.91	1.2	6.91667	1.10667
ENSSSCG00000010375	GDF2	growth differentiation factor 2 [Source:VGNC Symbol;Acc:VGNC:88400]	110.568	6.78879	1.32301219563E-6	5.02865794127E-6	yes	up	0.37	0.47	0.42	0	0	0	0.42	0
ENSSSCG00000010376	GDF10	growth differentiation factor 10 [Source:VGNC Symbol;Acc:VGNC:88397]	19.977	4.32029	0.00241536604357	0.0060083607171	yes	up	0.19	0.18	0.02	0.01	0.01	0	0.13	0.00666666666667
ENSSSCG00000010380	MAPK8	mitogen-activated protein kinase 8 [Source:VGNC Symbol;Acc:VGNC:90006]	2.025	1.01819	3.56264728681E-9	1.740928129E-8	yes	up	14.26	12.11	12.15	7.19	6.25	8.12	12.84	7.18667
ENSSSCG00000010381	ARHGAP22	Rho GTPase activating protein 22 [Source:VGNC Symbol;Acc:VGNC:85461]	0.118	-3.0868	5.0686974502E-33	8.74969002885E-32	yes	down	1.16	1.94	0.98	14.58	12.98	10.51	1.36	12.69
ENSSSCG00000010400	MSMB	microseminoprotein beta [Source:VGNC Symbol;Acc:VGNC:98141]	0.47	-1.09001	3.02206814187E-6	1.09920603857E-5	yes	down	8.03	8.02	9.2	16.47	18.63	23.35	8.41667	19.4833
ENSSSCG00000010401		-	0.463	-1.11086	9.66673435658E-21	1.00961319659E-19	yes	down	18.26	17.02	15.94	40.25	37.25	42.82	17.0733	40.1067
ENSSSCG00000010428	DKK1	dickkopf WNT signaling pathway inhibitor 1 [Source:VGNC Symbol;Acc:VGNC:87321]	0.061	-4.03628	1.87968782489E-10	1.01634097855E-9	yes	down	0.16	0.19	0.1	2.98	2.51	2.57	0.15	2.68667
ENSSSCG00000010429	PRKG1	protein kinase cGMP-dependent 1 [Source:VGNC Symbol;Acc:VGNC:91816]	2.25	1.16999	1.09531963299E-6	4.19926565727E-6	yes	up	3.75	2.96	2.57	1.37	1.4	1.68	3.09333	1.48333
ENSSSCG00000010435	MINPP1	multiple inositol-polyphosphate phosphatase 1 [Source:VGNC Symbol;Acc:VGNC:90233]	2.079	1.05563	1.6793058614E-9	8.47958410631E-9	yes	up	7.44	6.65	6.29	3.81	3.06	3.89	6.79333	3.58667
ENSSSCG00000010438	ATAD1	ATPase family AAA domain containing 1 [Source:VGNC Symbol;Acc:VGNC:85598]	2.497	1.3204	6.3422108868E-22	6.97095510943E-21	yes	up	24.67	23.02	24.69	11.31	8.51	11.99	24.1267	10.6033
ENSSSCG00000010445	ANKRD22	ankyrin repeat domain 22 [Source:VGNC Symbol;Acc:VGNC:85329]	2.669	1.41632	1.2270081009E-13	8.49385013139E-13	yes	up	18.64	13.5	16.05	7.04	5.43	7.32	16.0633	6.59667
ENSSSCG00000010447	ACTA2	actin alpha 2, smooth muscle [Source:VGNC Symbol;Acc:VGNC:85038]	3.479	1.79872	1.04232603553E-47	2.64981207327E-46	yes	up	4110.47	4470.38	4184.54	1185.26	1249.85	1545.54	4255.13	1326.88
ENSSSCG00000010449	CH25H	cholesterol 25-hydroxylase [Source:VGNC Symbol;Acc:VGNC:86618]	13.81	3.78761	0.00061457663302	0.00167645336157	yes	up	0.29	1.14	1.16	0.12	0.04	0	0.863333	0.0533333333333
ENSSSCG00000010450	LIPA	lipase A, lysosomal acid type [Source:VGNC Symbol;Acc:VGNC:89737]	0.133	-2.91371	9.51512369976E-155	1.91223938606E-152	yes	down	28.86	26.25	26.92	210.67	205.98	223.84	27.3433	213.497
ENSSSCG00000010451	IFIT2	interferon induced protein with tetratricopeptide repeats 2 [Source:VGNC Symbol;Acc:VGNC:89034]	2.646	1.40401	4.24109811014E-25	5.36232086879E-24	yes	up	193.01	151.47	173.84	77.22	59.58	78.33	172.773	71.71
ENSSSCG00000010452	IFIT1	interferon induced protein with tetratricopeptide repeats 3 [Source:VGNC Symbol;Acc:VGNC:107401]	4.787	2.25922	5.13517918617E-67	2.03404234486E-65	yes	up	696.29	555.18	650.32	147.31	123.15	159.02	633.93	143.16
ENSSSCG00000010454	IFIT5	interferon induced protein with tetratricopeptide repeats 5 [Source:VGNC Symbol;Acc:VGNC:107402]	4.395	2.13577	4.78075577753E-39	9.6791293006E-38	yes	up	92.01	76.78	101.76	22.65	17.42	27.29	90.1833	22.4533
ENSSSCG00000010459	HTR7	5-hydroxytryptamine receptor 7 [Source:VGNC Symbol;Acc:VGNC:89003]	0.366	-1.45012	3.41561046713E-6	1.23552169455E-5	yes	down	2.85	1.54	0.76	4.62	3.78	4.79	1.71667	4.39667
ENSSSCG00000010461	ANKRD1	ankyrin repeat domain 1 [Source:VGNC Symbol;Acc:VGNC:85321]	61.129	5.9338	6.80245782103E-17	5.75676084748E-16	yes	up	5.17	2.58	6.3	0.05	0.09	0	4.68333	0.0466666666667
ENSSSCG00000010464	PPP1R3C	protein phosphatase 1 regulatory subunit 3C [Source:VGNC Symbol;Acc:VGNC:91737]	5.26	2.39512	1.31860370372E-27	1.86479866011E-26	yes	up	16.1	14.75	26.5	3.94	3.59	4.49	19.1167	4.00667
ENSSSCG00000010466	FGFBP3	fibroblast growth factor binding protein 3 [Source:VGNC Symbol;Acc:VGNC:88118]	0.049	-4.34642	0.0309081647836	0.0604733	yes	down	0	0	0	0.06	0.34	0.48	0	0.293333
ENSSSCG00000010468	CPEB3	cytoplasmic polyadenylation element binding protein 3 [Source:VGNC Symbol;Acc:VGNC:86938]	0.46	-1.12042	7.14861207778E-6	2.49645695608E-5	yes	down	1.37	1.28	0.88	3.04	2.31	3.09	1.17667	2.81333
ENSSSCG00000010471	KIF11	kinesin family member 11 [Source:VGNC Symbol;Acc:VGNC:89452]	0.498	-1.00685	4.01523047981E-7	1.61522925243E-6	yes	down	6.35	5.3	3.58	10.97	9.07	13.3	5.07667	11.1133
ENSSSCG00000010478	FFAR4	free fatty acid receptor 4 [Source:VGNC Symbol;Acc:VGNC:107392]	0.004	-7.80147	8.59887829451E-10	4.44062170405E-9	yes	down	0	0	0	3.35	2.15	2.26	0	2.58667
ENSSSCG00000010479	RBP4	retinol binding protein 4 [Source:VGNC Symbol;Acc:VGNC:92164]	33.337	5.05903	0.00104302659004	0.00274630584154	yes	up	0.84	0.62	0.24	0	0	0.06	0.566667	0.02
ENSSSCG00000010481	LGI1	leucine rich glioma inactivated 1 [Source:HGNC Symbol;Acc:HGNC:6572]	0.084	-3.56965	0.0142578172025	0.0302825949527	yes	down	0.08	0	0	0.5	0.15	0.37	0.0266666666667	0.34
ENSSSCG00000010483	PLCE1	phospholipase C epsilon 1 [Source:VGNC Symbol;Acc:VGNC:91519]	3.029	1.59878	1.38527779718E-21	1.50271157407E-20	yes	up	7.11	6.84	6.66	2	2.19	2.85	6.87	2.34667
ENSSSCG00000010484	NOC3L	NOC3 like DNA replication regulator [Source:VGNC Symbol;Acc:VGNC:90808]	2.524	1.33557	1.15900995084E-14	8.58665812239E-14	yes	up	11.27	9.98	11.03	5.32	3.29	5.58	10.76	4.73
ENSSSCG00000010493	PDLIM1	PDZ and LIM domain 1 [Source:VGNC Symbol;Acc:VGNC:91281]	7.752	2.95451	1.16624142786E-104	1.03562238794E-102	yes	up	287.15	307.55	359.72	42.57	42.9	49.03	318.14	44.8333
ENSSSCG00000010504	BLNK	B cell linker [Source:VGNC Symbol;Acc:VGNC:85829]	0.346	-1.53011	6.54866361669E-31	1.04189238142E-29	yes	down	33.5	28.24	19.43	74.41	87.55	91.44	27.0567	84.4667
ENSSSCG00000010507	TLL2	tolloid like 2 [Source:VGNC Symbol;Acc:VGNC:94019]	5.662	2.50142	0.0263269	0.0524449996275	yes	up	0.17	0.14	0.05	0.03	0	0.04	0.12	0.0233333333333
ENSSSCG00000010508	TM9SF3	transmembrane 9 superfamily member 3 [Source:VGNC Symbol;Acc:VGNC:94037]	2.053	1.0378	1.58962704184E-14	1.16548231501E-13	yes	up	68.05	65.45	72	39.09	31.44	44.18	68.5	38.2367
ENSSSCG00000010509	PIK3AP1	phosphoinositide-3-kinase adaptor protein 1 [Source:VGNC Symbol;Acc:VGNC:91435]	0.236	-2.08367	2.6061251654E-72	1.14119590958E-70	yes	down	29.57	25.72	27.88	127.52	122.54	137.19	27.7233	129.083
ENSSSCG00000010521	UBTD1	ubiquitin domain containing 1 [Source:VGNC Symbol;Acc:VGNC:94672]	6.303	2.65614	4.05305594379E-24	4.89133654102E-23	yes	up	20.32	33.37	23.16	5.42	5.22	2.42	25.6167	4.35333
ENSSSCG00000010530	CRTAC1	cartilage acidic protein 1 [Source:VGNC Symbol;Acc:VGNC:87004]	10.45	3.38549	6.34095526415E-5	0.000198624311572	yes	up	0.57	0.86	0.68	0.1	0.05	0.04	0.703333	0.0633333333333
ENSSSCG00000010532	LOXL4	lysyl oxidase like 4 [Source:VGNC Symbol;Acc:VGNC:89783]	8.218	3.03882	3.10378721184E-98	2.36085679077E-96	yes	up	43.05	42	50.05	5.75	5.78	6.52	45.0333	6.01667
ENSSSCG00000010535	HPSE2	heparanase 2 (inactive) [Source:HGNC Symbol;Acc:HGNC:18374]	0.056	-4.15983	0.0109057474113	0.0237838738672	yes	down	0	0.04	0	0.34	0.32	0.19	0.0133333333333	0.283333
ENSSSCG00000010538	NKX2-3	NK2 homeobox 3 [Source:VGNC Symbol;Acc:VGNC:90768]	2.075	1.05296	1.9422310324E-9	9.76331618499E-9	yes	up	27.61	37.34	33.33	19.47	18.81	13.36	32.76	17.2133
ENSSSCG00000010544	DNMBP	dynamin binding protein [Source:HGNC Symbol;Acc:HGNC:30373]	0.321	-1.6395	7.41251504989E-24	8.81742911729E-23	yes	down	2.46	2.22	1.83	7.33	7.29	7.59	2.17	7.40333
ENSSSCG00000010554	SCD	stearoyl-CoA desaturase [Source:NCBI gene (formerly Entrezgene);Acc:396670]	0.284	-1.81746	2.3596509592E-29	3.54170252461E-28	yes	down	4.53	3.5	3.05	13.69	14.02	14.73	3.69333	14.1467
ENSSSCG00000010565	DPCD	deleted in primary ciliary dyskinesia homolog (mouse) [Source:HGNC Symbol;Acc:HGNC:24542]	2.395	1.25979	7.42260049539E-18	6.68769649165E-17	yes	up	40.97	40.61	39.05	17.98	18.92	18.21	40.21	18.37
ENSSSCG00000010568	NPM3	nucleophosmin/nucleoplasmin 3 [Source:VGNC Symbol;Acc:VGNC:90854]	2.529	1.33831	2.46646408929E-24	3.00125764134E-23	yes	up	221.77	210.19	197.42	84.8	99.11	85.46	209.793	89.79
ENSSSCG00000010573	HPS6	HPS6 biosis of lysosomal organelles complex 2 subunit 3 [Source:NCBI gene (formerly Entrezgene);Acc:100049675]	0.31	-1.69165	2.54173402941E-9	1.26043600232E-8	yes	down	1.43	1.34	1.15	4.94	5.01	3.81	1.30667	4.58667
ENSSSCG00000010577	ELOVL3	ELOVL fatty acid elongase 3 [Source:VGNC Symbol;Acc:VGNC:87659]	0.102	-3.29609	0.00685067028405	0.0155910116895	yes	down	0.11	0.05	0	0.42	0.67	0.53	0.0533333333333	0.54
ENSSSCG00000010593	CNNM2	cyclin and CBS domain divalent metal cation transport mediator 2 [Source:VGNC Symbol;Acc:VGNC:86828]	0.419	-1.25516	0.00112701144654	0.00295196906808	yes	down	0.51	0.49	0.7	1.58	1.32	1.6	0.566667	1.5
ENSSSCG00000010594	NT5C2	5'-nucleotidase, cytosolic II [Source:VGNC Symbol;Acc:VGNC:90920]	0.488	-1.03465	1.10117702186E-18	1.03158349859E-17	yes	down	38.34	36.53	34.49	82.31	74.75	89.41	36.4533	82.1567
ENSSSCG00000010608	SFR1	SWI5 dependent homologous recombination repair protein 1 [Source:VGNC Symbol;Acc:VGNC:92774]	2.73	1.44881	4.18433761716E-5	0.000133975556332	yes	up	0.98	0.7	0.94	0.38	0.32	0.35	0.873333	0.35
ENSSSCG00000010625	SMC3	structural maintenance of chromosomes 3 [Source:VGNC Symbol;Acc:VGNC:93239]	2.122	1.08558	8.92155129775E-14	6.23463606796E-13	yes	up	42.58	40.79	42.11	22.81	16.73	25.23	41.8267	21.59
ENSSSCG00000010626		-	0.169	-2.56873	0.000364316944718	0.00102831743178	yes	down	0.04	0.12	0	0.39	0.28	0.38	0.0533333333333	0.35
ENSSSCG00000010629	ADRA2A	adrenoceptor alpha 2A [Source:VGNC Symbol;Acc:VGNC:85156]	2.276	1.18641	2.45645333831E-6	9.0345997178E-6	yes	up	10.11	15.77	13.02	5.49	7.72	5.3	12.9667	6.17
ENSSSCG00000010632	TECTB	tectorin beta [Source:VGNC Symbol;Acc:VGNC:93860]	0.048	-4.37023	0.0278289233684	0.0551151249947	yes	down	0	0	0	0.24	0.07	0.05	0	0.12
ENSSSCG00000010638	TCF7L2	transcription factor 7 like 2 [Source:VGNC Symbol;Acc:VGNC:93825]	0.353	-1.50394	2.98263813163E-25	3.80137030768E-24	yes	down	9.82	9.02	10.99	31.25	27.04	33.67	9.94333	30.6533
ENSSSCG00000010640	NRAP	nebulin related anchoring protein [Source:VGNC Symbol;Acc:VGNC:90888]	0.356	-1.49125	1.94813492235E-20	2.00181872645E-19	yes	down	2.23	2.17	2.1	6.8	6.19	6.86	2.16667	6.61667
ENSSSCG00000010647	ADRB1	adrenoceptor beta 1 [Source:VGNC Symbol;Acc:VGNC:107363]	0.002	-8.88241	9.39453097975E-13	6.09654607292E-12	yes	down	0	0	0	7.97	5.48	3.09	0	5.51333
ENSSSCG00000010649	VWA2	von Willebrand factor A domain containing 2 [Source:VGNC Symbol;Acc:VGNC:94881]	0.49	-1.02778	0.0322721202867	0.0628465	yes	down	0.19	0.49	0.42	0.66	0.66	1.13	0.366667	0.816667
ENSSSCG00000010651	ABLIM1	actin binding LIM protein 1 [Source:VGNC Symbol;Acc:VGNC:84986]	0.101	-3.30862	3.18112459093E-133	4.56646847293E-131	yes	down	9.49	9.99	7.06	87.18	88.29	100.87	8.84667	92.1133
ENSSSCG00000010656	CCDC172	coiled-coil domain containing 172 [Source:VGNC Symbol;Acc:VGNC:86272]	10.01	3.32344	0.00347412139928	0.00839558719324	yes	up	0.4	0.52	0.26	0	0.06	0.07	0.393333	0.0433333333333
ENSSSCG00000010672	RAB11FIP2	RAB11 family interacting protein 2 [Source:VGNC Symbol;Acc:VGNC:92039]	2.196	1.13507	3.48908933819E-9	1.70716795604E-8	yes	up	6.66	5.96	5.77	3.16	2.35	3.68	6.13	3.06333
ENSSSCG00000010674	FAM204A	family with sequence similarity 204 member A [Source:VGNC Symbol;Acc:VGNC:107389]	2.505	1.32471	1.8915398306E-22	2.13183461899E-21	yes	up	77.52	65.99	81.64	31.79	26.24	34.77	75.05	30.9333
ENSSSCG00000010686	BAG3	BAG cochaperone 3 [Source:VGNC Symbol;Acc:VGNC:85745]	2.862	1.5169	3.74289803349E-20	3.77293607473E-19	yes	up	35.48	37.2	47.42	13.42	15.79	14.96	40.0333	14.7233
ENSSSCG00000010691	PLPP4	phospholipid phosphatase 4 [Source:VGNC Symbol;Acc:VGNC:91571]	0.243	-2.03874	0.0194111907241	0.0399739459935	yes	down	0.73	0.24	0	1.22	1.49	1.16	0.323333	1.29
ENSSSCG00000010692	WDR11	WD repeat domain 11 [Source:VGNC Symbol;Acc:VGNC:94906]	0.392	-1.3524	1.65954740655E-27	2.33314278982E-26	yes	down	8.7	9.09	7.78	23.87	23.54	23.86	8.52333	23.7567
ENSSSCG00000010703	HTRA1	HtrA serine peptidase 1 [Source:VGNC Symbol;Acc:VGNC:107400]	3.543	1.82496	3.15705404017E-49	8.33671863554E-48	yes	up	250.38	252.87	297.51	82.11	80.64	84.95	266.92	82.5667
ENSSSCG00000010721	PSTK	phosphoseryl-tRNA kinase [Source:VGNC Symbol;Acc:VGNC:91934]	0.437	-1.19445	0.0139643657406	0.0297023	yes	down	0.31	0.36	0.63	1.37	1.01	0.91	0.433333	1.09667
ENSSSCG00000010745	FANK1	fibronectin type III and ankyrin repeat domains 1 [Source:VGNC Symbol;Acc:VGNC:88009]	0.285	-1.81335	0.000293945150482	0.000841758034047	yes	down	0.36	0.33	0.11	0.97	0.87	1.11	0.266667	0.983333
ENSSSCG00000010746	ADAM12	ADAM metallopeptidase domain 12 [Source:VGNC Symbol;Acc:VGNC:85063]	4.947	2.30655	9.98182727692E-39	2.00181771398E-37	yes	up	20.67	20.77	13.67	3.49	3.51	4.67	18.37	3.89
ENSSSCG00000010753	CLRN3	clarin 3 [Source:VGNC Symbol;Acc:VGNC:86782]	0.318	-1.65407	0.000406468342122	0.00113837371099	yes	down	1.47	0.97	0.56	4.6	3.11	5.44	1	4.38333
ENSSSCG00000010755	PTPRE	protein tyrosine phosphatase receptor type E [Source:VGNC Symbol;Acc:VGNC:91986]	0.402	-1.31631	1.07238692141E-19	1.0521074565E-18	yes	down	23	22.66	16.69	45.19	38.66	42.38	20.7833	42.0767
ENSSSCG00000010756	MGMT	O-6-methylguanine-DNA methyltransferase [Source:VGNC Symbol;Acc:VGNC:90200]	2.284	1.19129	1.26349921471E-7	5.35703464516E-7	yes	up	62.53	92.45	78.5	42.19	43.96	13.42	77.8267	33.19
ENSSSCG00000010765	INPP5A	inositol polyphosphate-5-phosphatase A [Source:VGNC Symbol;Acc:VGNC:89142]	2.552	1.35155	1.47462215175E-24	1.81518285759E-23	yes	up	30.78	35.07	31.29	14.72	13.42	13.11	32.38	13.75
ENSSSCG00000010779	SYCE1	synaptonemal complex central element protein 1 [Source:VGNC Symbol;Acc:VGNC:93650]	0.192	-2.38102	0.0435128329277	0.0819438751486	yes	down	0.16	0.03	0	0.15	0.31	0.58	0.0633333333333	0.346667
ENSSSCG00000010787	SCART1	scavenger receptor family member expressed on T cells 1 [Source:HGNC Symbol;Acc:HGNC:32411]	0.031	-5.03233	3.55077900136E-7	1.43686885744E-6	yes	down	0	0.03	0.02	0.62	0.68	0.46	0.0166666666667	0.586667
ENSSSCG00000010795	NDUFAB1	NADH:ubiquinone oxidoreductase subunit AB1 [Source:VGNC Symbol;Acc:VGNC:104004]	2.062	1.04405	5.81104925093E-14	4.12126865894E-13	yes	up	133.32	135.72	120.92	63.65	67.09	61.46	129.987	64.0667
ENSSSCG00000010798	GGA2	golgi associated, gamma adaptin ear containing, ARF binding protein 2 [Source:VGNC Symbol;Acc:VGNC:88432]	0.16	-2.64067	1.08739494273E-111	1.10428426844E-109	yes	down	14.32	14.17	12.81	91.9	88.81	97.81	13.7667	92.84
ENSSSCG00000010800	B3GALT2	beta-1,3-galactosyltransferase 2 [Source:VGNC Symbol;Acc:VGNC:96495]	2.252	1.17098	6.70174881885E-11	3.77321699939E-10	yes	up	6.46	7.56	7.71	3.32	2.91	4.34	7.24333	3.52333
ENSSSCG00000010811	KCTD3	potassium channel tetramerization domain containing 3 [Source:VGNC Symbol;Acc:VGNC:95963]	2.937	1.55412	6.91769626332E-32	1.14348620831E-30	yes	up	42.21	36.78	36.81	14.71	12.59	15.85	38.6	14.3833
ENSSSCG00000010825	MARK1	microtubule affinity regulating kinase 1 [Source:VGNC Symbol;Acc:VGNC:96411]	3.191	1.6741	5.00513809537E-17	4.26408284323E-16	yes	up	11.26	12.63	10.41	2.74	3.06	4.08	11.4333	3.29333
ENSSSCG00000010826	MTARC2	mitochondrial amidoxime reducing component 2 [Source:HGNC Symbol;Acc:HGNC:26064]	2.913	1.54237	2.71417455328E-24	3.29427975659E-23	yes	up	93.42	88.26	110.86	32.19	34.33	41.74	97.5133	36.0867
ENSSSCG00000010831	DUSP10	dual specificity phosphatase 10 [Source:VGNC Symbol;Acc:VGNC:96246]	2.099	1.06998	3.35395762283E-10	1.78019902516E-9	yes	up	11.34	10.38	11.95	5.72	4.96	5.71	11.2233	5.46333
ENSSSCG00000010835	AIDA	axin interactor, dorsalization associated [Source:VGNC Symbol;Acc:VGNC:96103]	2.67	1.41699	3.34388195451E-29	4.97207120526E-28	yes	up	67.62	63.27	71.99	26.02	25.44	31.75	67.6267	27.7367
ENSSSCG00000010840	RGS7	regulator of G protein signaling 7 [Source:VGNC Symbol;Acc:VGNC:95468]	15.033	3.91009	1.90255155071E-5	6.33807611343E-5	yes	up	0.55	0.64	0.97	0.07	0.03	0.07	0.72	0.0566666666667
ENSSSCG00000010861	COQ8A	coenzyme Q8A [Source:VGNC Symbol;Acc:VGNC:95818]	0.402	-1.31425	8.45503893349E-11	4.72275024336E-10	yes	down	3.38	5.17	4.72	13.12	13.07	10.22	4.42333	12.1367
ENSSSCG00000010872	AKT3	AKT serine/threonine kinase 3 [Source:VGNC Symbol;Acc:VGNC:96306]	2.205	1.14062	1.70436719696E-21	1.84152679821E-20	yes	up	39.16	37.26	39.67	19.45	17.4	19.92	38.6967	18.9233
ENSSSCG00000010878		EF-hand calcium binding domain 2 [Source:VGNC Symbol;Acc:VGNC:96168]	2.196	1.13504	0.000171730627362	0.000508401478928	yes	up	3.61	3.65	3.47	1.99	1.06	1.94	3.57667	1.66333
ENSSSCG00000010879	KIF26B	kinesin family member 26B [Source:VGNC Symbol;Acc:VGNC:96087]	0.183	-2.4489	2.71411047753E-7	1.11077807582E-6	yes	down	0.03	0.07	0.07	0.35	0.34	0.38	0.0566666666667	0.356667
ENSSSCG00000010885	TLR5	toll like receptor 5 [Source:NCBI gene (formerly Entrezgene);Acc:100144476]	2.258	1.17475	0.000316187572458	0.000901250983192	yes	up	1.04	1.17	1.21	0.5	0.53	0.64	1.14	0.556667
ENSSSCG00000010893		complement factor H [Source:NCBI gene (formerly Entrezgene);Acc:397525]	2.524	1.33578	1.44841748822E-25	1.87606422559E-24	yes	up	36.16	34.17	34.55	12.66	14.35	16.89	34.96	14.6333
ENSSSCG00000010896	ASPM	assembly factor for spindle microtubules [Source:HGNC Symbol;Acc:HGNC:19048]	0.421	-1.24664	1.81074354926E-11	1.06798627873E-10	yes	down	1.82	1.58	1.32	3.72	3.46	5.02	1.57333	4.06667
ENSSSCG00000010900	DENND1B	DENN domain containing 1B [Source:VGNC Symbol;Acc:VGNC:96175]	0.366	-1.45008	2.23298735172E-16	1.83522146014E-15	yes	down	3.17	2.7	1.96	7.29	7.15	8.26	2.61	7.56667
ENSSSCG00000010908	PTPRC	protein tyrosine phosphatase receptor type C [Source:HGNC Symbol;Acc:HGNC:9666]	0.396	-1.33785	9.99437934515E-25	1.23743638429E-23	yes	down	140.61	113.1	111.46	328.86	279.91	364.39	121.723	324.387
ENSSSCG00000010912	KIF14	kinesin family member 14 [Source:HGNC Symbol;Acc:HGNC:19181]	0.394	-1.34324	4.03783517055E-10	2.13015609495E-9	yes	down	1.51	1.73	0.94	3.83	3.78	3.92	1.39333	3.84333
ENSSSCG00000010915	NAV1	neuron navigator 1 [Source:VGNC Symbol;Acc:VGNC:95725]	2.165	1.11427	1.29641906433E-11	7.74929016164E-11	yes	up	8.93	11.72	7.93	5.22	5.24	3.89	9.52667	4.78333
ENSSSCG00000010925	PPP1R12B	protein phosphatase 1 regulatory subunit 12B [Source:VGNC Symbol;Acc:VGNC:96430]	0.488	-1.03542	6.95451058041E-14	4.90489530851E-13	yes	down	8.96	9.69	9.25	21.09	23.18	18.69	9.3	20.9867
ENSSSCG00000010926	SYT2	synaptotagmin 2 [Source:VGNC Symbol;Acc:VGNC:95530]	0.12	-3.06315	2.15719180078E-42	4.79454084522E-41	yes	down	0.75	0.77	0.73	5.37	6.83	7.66	0.75	6.62
ENSSSCG00000010948	CTSL	cathepsin L [Source:HGNC Symbol;Acc:HGNC:2537]	2.972	1.5714	7.21683349622E-13	4.72671647032E-12	yes	up	13.37	12.55	14.21	4.11	5.15	5.48	13.3767	4.91333
ENSSSCG00000010952	TUT7	terminal uridylyl transferase 7 [Source:VGNC Symbol;Acc:VGNC:96106]	3.959	1.98498	1.48826751994E-42	3.33106723221E-41	yes	up	62.84	49.38	55.43	15.87	12.79	18.49	55.8833	15.7167
ENSSSCG00000010968		-	2.432	1.28237	3.02672290744E-13	2.03975269145E-12	yes	up	23.07	21.64	27.02	10.79	11.05	10.13	23.91	10.6567
ENSSSCG00000010984	KIF24	kinesin family member 24 [Source:VGNC Symbol;Acc:VGNC:95928]	0.248	-2.00981	3.43095550244E-10	1.82005563914E-9	yes	down	0.4	0.55	0.24	1.65	1.85	1.74	0.396667	1.74667
ENSSSCG00000010992		aquaporin 7 [Source:NCBI gene (formerly Entrezgene);Acc:100126283]	51.383	5.68321	2.77963278513E-59	9.31030686555E-58	yes	up	8.37	8.82	11.26	0.14	0.14	0.32	9.48333	0.2
ENSSSCG00000010995	CHMP5	charged multivesicular body protein 5 [Source:VGNC Symbol;Acc:VGNC:103920]	3.078	1.62216	2.4772777656E-28	3.58576096292E-27	yes	up	167.22	169.7	182.4	70.43	52.52	83.26	173.107	68.7367
ENSSSCG00000011000	DNAJA1	DnaJ heat shock protein family (Hsp40) member A1 [Source:NCBI gene (formerly Entrezgene);Acc:100512008]	3.198	1.67721	2.33487599466E-38	4.60510872832E-37	yes	up	300.23	283.98	349.6	110.96	94.3	112.86	311.27	106.04
ENSSSCG00000011002	TMEM215	transmembrane protein 215 [Source:VGNC Symbol;Acc:VGNC:96279]	0.29	-1.78594	0.0109249506769	0.0238212834998	yes	down	0.1	0.09	0.06	0.2	0.33	0.38	0.0833333333333	0.303333
ENSSSCG00000011014	BAMBI	BMP and activin membrane bound inhibitor [Source:VGNC Symbol;Acc:VGNC:96238]	0.429	-1.22154	2.46791381918E-9	1.2273355206E-8	yes	down	3.31	3.32	4.59	8.91	9.74	9.55	3.74	9.4
ENSSSCG00000011020	JCAD	junctional cadherin 5 associated [Source:VGNC Symbol;Acc:VGNC:96212]	2.659	1.41075	8.85405786973E-16	7.02583843927E-15	yes	up	4.55	4.85	4.49	2	2.11	1.59	4.63	1.9
ENSSSCG00000011027	KIF5B	kinesin family member 5B [Source:VGNC Symbol;Acc:VGNC:96393]	2.812	1.4917	5.61185128294E-32	9.30855470841E-31	yes	up	42.07	39.28	40.22	17.03	13.21	17.15	40.5233	15.7967
ENSSSCG00000011030	CUBN	cubilin [Source:HGNC Symbol;Acc:HGNC:2548]	12.483	3.6419	1.64011169147E-31	2.66493722668E-30	yes	up	1.26	1.21	1.19	0.08	0.14	0.1	1.22	0.106667
ENSSSCG00000011033	VIM	vimentin [Source:VGNC Symbol;Acc:VGNC:95565]	3.511	1.81173	4.34636306801E-63	1.58058597513E-61	yes	up	1710.65	1760.87	1811.92	521.27	558.9	560.96	1761.15	547.043
ENSSSCG00000011034	ST8SIA6	ST8 alpha-N-acetyl-neuraminide alpha-2,8-sialyltransferase 6 [Source:VGNC Symbol;Acc:VGNC:95994]	0.01	-6.64028	1.69665517152E-6	6.3514785362E-6	yes	down	0	0	0	0.4	0.39	0.8	0	0.53
ENSSSCG00000011037	TMEM236	transmembrane protein 236 [Source:VGNC Symbol;Acc:VGNC:96006]	0.121	-3.04843	0.000878087054567	0.00233683273568	yes	down	0.07	0.04	0	0.33	0.27	0.31	0.0366666666667	0.303333
ENSSSCG00000011040	CACNB2	calcium voltage-gated channel auxiliary subunit beta 2 [Source:VGNC Symbol;Acc:VGNC:95599]	2.05	1.03529	0.00803770828595	0.0180288632194	yes	up	2.54	2.16	2.11	1.03	0.94	1.59	2.27	1.18667
ENSSSCG00000011042	RSU1	Ras suppressor protein 1 [Source:VGNC Symbol;Acc:VGNC:98298]	2.099	1.06954	8.63231477722E-18	7.74838522458E-17	yes	up	179.95	173.38	188.65	90.31	86.21	105.88	180.66	94.1333
ENSSSCG00000011045	MINDY3	MINDY lysine 48 deubiquitinase 3 [Source:VGNC Symbol;Acc:VGNC:96014]	2.776	1.47321	4.13002812831E-17	3.54065994727E-16	yes	up	16.22	13.89	13.04	5.93	5.6	5.49	14.3833	5.67333
ENSSSCG00000011046	ITGA8	integrin subunit alpha 8 [Source:VGNC Symbol;Acc:VGNC:96379]	2.558	1.35499	8.02038446071E-25	9.97558176702E-24	yes	up	89.24	87.91	82.62	32.25	34.9	43.81	86.59	36.9867
ENSSSCG00000011047	FAM171A1	family with sequence similarity 171 member A1 [Source:VGNC Symbol;Acc:VGNC:96011]	2.983	1.57688	5.81860463253E-26	7.68248960195E-25	yes	up	13.98	15.55	13.88	4.94	5.06	5.78	14.47	5.26
ENSSSCG00000011048	SUV39H2	suppressor of variegation 3-9 homolog 2 [Source:VGNC Symbol;Acc:VGNC:95841]	2.221	1.15111	7.93723674436E-9	3.76678408957E-8	yes	up	10.44	7.55	9.2	4.46	3.96	6.09	9.06333	4.83667
ENSSSCG00000011064	ACBD5	acyl-CoA binding domain containing 5 [Source:VGNC Symbol;Acc:VGNC:95997]	2.009	1.00619	3.67725672443E-12	2.27057520643E-11	yes	up	18.01	15.9	18.1	10.03	8.27	10.29	17.3367	9.53
ENSSSCG00000011069	ODAD2	outer dynein arm docking complex subunit 2 [Source:VGNC Symbol;Acc:VGNC:96092]	0.13	-2.93822	0.00307019779638	0.00748993308568	yes	down	0.05	0.05	0.02	0.31	0.23	0.26	0.04	0.266667
ENSSSCG00000011070	MPP7	membrane palmitoylated protein 7 [Source:VGNC Symbol;Acc:VGNC:98138]	0.169	-2.56101	1.1579254719E-17	1.02728220769E-16	yes	down	0.58	0.42	0.48	2.93	2.55	3.71	0.493333	3.06333
ENSSSCG00000011071	THNSL1	threonine synthase like 1 [Source:VGNC Symbol;Acc:VGNC:96116]	0.445	-1.16961	8.23409020542E-6	2.85723828066E-5	yes	down	1.58	1.23	1.01	3.35	3.07	3.21	1.27333	3.21
ENSSSCG00000011079	PIP4K2A	phosphatidylinositol-5-phosphate 4-kinase type 2 alpha [Source:VGNC Symbol;Acc:VGNC:96485]	0.188	-2.41485	1.2089261615E-103	1.03967649889E-101	yes	down	30.99	30.03	28.99	171.31	158.85	188.73	30.0033	172.963
ENSSSCG00000011090	NEBL	nebulette [Source:VGNC Symbol;Acc:VGNC:95824]	0.098	-3.34842	1.37052561817E-101	1.1327305239E-99	yes	down	2.1	1.77	1.54	20.87	17.3	20.08	1.80333	19.4167
ENSSSCG00000011101	ITGB1	integrin subunit beta 1 [Source:VGNC Symbol;Acc:VGNC:96381]	4.465	2.15864	4.74659226168E-66	1.84190933862E-64	yes	up	840.17	756.11	854.75	194.46	176.02	230.9	817.01	200.46
ENSSSCG00000011102	NRP1	neuropilin 1 [Source:VGNC Symbol;Acc:VGNC:104012]	7.122	2.83222	1.15095585162E-105	1.0268247252E-103	yes	up	148.16	150.76	148.47	20.09	21.95	26.89	149.13	22.9767
ENSSSCG00000011103	PARD3	par-3 family cell polarity regulator [Source:VGNC Symbol;Acc:VGNC:95729]	3.461	1.79139	2.40870179235E-42	5.34731797902E-41	yes	up	26.67	27.81	28.89	8.19	7.43	9.3	27.79	8.30667
ENSSSCG00000011114	SEC61A2	SEC61 translocon subunit alpha 2 [Source:VGNC Symbol;Acc:VGNC:95457]	2.131	1.09127	1.32036618612E-10	7.23340924687E-10	yes	up	13.75	15.48	16.59	9.11	7.61	8.65	15.2733	8.45667
ENSSSCG00000011125	GATA3	GATA binding protein 3 [Source:VGNC Symbol;Acc:VGNC:96315]	0.141	-2.82163	4.53434535895E-21	4.81745807419E-20	yes	down	0.69	0.46	0.38	3.74	4.31	3.73	0.51	3.92667
ENSSSCG00000011128	ITIH2	inter-alpha-trypsin inhibitor heavy chain 2 [Source:VGNC Symbol;Acc:VGNC:96382]	8.062	3.01106	0.00526355299091	0.0122911	yes	up	0.26	0.23	0.41	0.03	0.07	0.03	0.3	0.0433333333333
ENSSSCG00000011131	PRKCQ	protein kinase C theta [Source:VGNC Symbol;Acc:VGNC:96504]	0.163	-2.61453	2.29436788595E-47	5.74856583708E-46	yes	down	4.47	3.64	2.63	23.05	21.67	26.7	3.58	23.8067
ENSSSCG00000011162		La ribonucleoprotein 4B [Source:VGNC Symbol;Acc:VGNC:96193]	0.478	-1.06351	7.1611292113E-16	5.72051376159E-15	yes	down	11.44	11.76	8.74	25.15	24.48	22.93	10.6467	24.1867
ENSSSCG00000011169	PRXL2C	peroxiredoxin like 2C [Source:VGNC Symbol;Acc:VGNC:95821]	2.419	1.27451	3.94607029375E-12	2.43105434167E-11	yes	up	10.31	9.17	11.23	4.71	3.68	5.33	10.2367	4.57333
ENSSSCG00000011171	CTSV	cathepsin V [Source:NCBI gene (formerly Entrezgene);Acc:396926]	8.704	3.12162	2.68408332434E-98	2.04978075313E-96	yes	up	188.86	175.75	215.51	21.64	22.06	29.3	193.373	24.3333
ENSSSCG00000011182	ASTE1	asteroid homolog 1 [Source:VGNC Symbol;Acc:VGNC:85591]	0.405	-1.30368	6.94224736192E-9	3.30939791845E-8	yes	down	4.24	3.68	2.43	8.44	9.56	10.11	3.45	9.37
ENSSSCG00000011183	ATP2C1	ATPase secretory pathway Ca2+ transporting 1 [Source:VGNC Symbol;Acc:VGNC:85652]	2.057	1.04033	9.60543605668E-16	7.61257721852E-15	yes	up	61.32	56.49	59.34	32.78	30.1	38.01	59.05	33.63
ENSSSCG00000011186		collagen type VI alpha 5 chain [Source:VGNC Symbol;Acc:VGNC:86879]	0.094	-3.40984	1.47207627146E-29	2.23586954452E-28	yes	down	0.28	0.2	0.16	2.4	2.22	3.11	0.213333	2.57667
ENSSSCG00000011194	ANKRD28	ankyrin repeat domain 28 [Source:VGNC Symbol;Acc:VGNC:85331]	3.524	1.81734	2.62057896653E-24	3.18472906613E-23	yes	up	8.38	6.94	5.92	2.4	2.04	2.76	7.08	2.4
ENSSSCG00000011195	GALNT15	polypeptide N-acetylgalactosaminyltransferase 15 [Source:VGNC Symbol;Acc:VGNC:88331]	43.046	5.4278	4.3134125823E-62	1.53928360787E-60	yes	up	8.91	7.41	17.1	0.52	0.3	0.26	11.14	0.36
ENSSSCG00000011199	TBC1D5	TBC1 domain family member 5 [Source:VGNC Symbol;Acc:VGNC:98360]	0.475	-1.07465	3.1224658819E-16	2.53893179801E-15	yes	down	7.13	6.83	6.83	15.4	15.87	16.49	6.93	15.92
ENSSSCG00000011208	ZNF385D	zinc finger protein 385D [Source:VGNC Symbol;Acc:VGNC:95234]	2.824	1.49777	6.77851434678E-5	0.000211497623646	yes	up	2.36	1.81	1.59	0.81	0.66	0.76	1.92	0.743333
ENSSSCG00000011229	STT3B	STT3 oligosaccharyltransferase complex catalytic subunit B [Source:VGNC Symbol;Acc:VGNC:93582]	2.088	1.06197	3.73021106526E-19	3.56978394276E-18	yes	up	90.73	83.7	86.2	44.79	40.75	50.09	86.8767	45.21
ENSSSCG00000011234	CMTM7	CKLF like MARVEL transmembrane domain containing 7 [Source:VGNC Symbol;Acc:VGNC:103928]	0.139	-2.85161	1.98988762187E-60	6.83290188432E-59	yes	down	5.83	6.37	5.32	49.81	47.83	38.32	5.84	45.32
ENSSSCG00000011245	ITGA9	integrin subunit alpha 9 [Source:VGNC Symbol;Acc:VGNC:89238]	0.45	-1.15332	1.62061283204E-25	2.08917894594E-24	yes	down	27.09	28.78	24.46	66.23	65.68	73.56	26.7767	68.49
ENSSSCG00000011259	SCN5A	sodium voltage-gated channel alpha subunit 5 [Source:VGNC Symbol;Acc:VGNC:92637]	0.041	-4.60845	0.0127095	0.0272700639868	yes	down	0	0	0	0.06	0.04	0.08	0	0.06
ENSSSCG00000011280	VIPR1	vasoactive intestinal peptide receptor 1 [Source:VGNC Symbol;Acc:VGNC:94827]	0.016	-5.95038	9.91745625895E-14	6.92047057368E-13	yes	down	0	0.15	0.04	3.66	3.65	3.87	0.0633333333333	3.72667
ENSSSCG00000011290	HIGD1A	HIG1 hypoxia inducible domain family member 1A [Source:VGNC Symbol;Acc:VGNC:106449]	2.258	1.17485	1.0071771362E-13	7.0230189497E-13	yes	up	60.05	49.21	62.1	28.7	23.66	30.6	57.12	27.6533
ENSSSCG00000011293	POMGNT2	protein O-linked mannose N-acetylglucosaminyltransferase 2 (beta 1,4-) [Source:HGNC Symbol;Acc:HGNC:25902]	4.719	2.23853	3.53276080223E-22	3.91908595213E-21	yes	up	7.45	9.83	9.82	2.41	2.11	2.05	9.03333	2.19
ENSSSCG00000011294	GASK1A	golgi associated kinase 1A [Source:VGNC Symbol;Acc:VGNC:88361]	0.328	-1.60947	0.0176375438162	0.0366974701983	yes	down	0.35	0.1	0.29	0.7	1.07	0.65	0.246667	0.806667
ENSSSCG00000011296	ANO10	anoctamin 10 [Source:VGNC Symbol;Acc:VGNC:85355]	3.108	1.63588	9.13846651988E-26	1.19419303763E-24	yes	up	26.13	27.18	34.44	10.31	10.21	10.82	29.25	10.4467
ENSSSCG00000011298	CDCP1	CUB domain containing protein 1 [Source:VGNC Symbol;Acc:VGNC:86471]	0.33	-1.60158	3.9128493501E-7	1.57670155745E-6	yes	down	0.6	0.52	0.6	1.75	1.75	2.21	0.573333	1.90333
ENSSSCG00000011299	CLEC3B	C-type lectin domain family 3 member B [Source:VGNC Symbol;Acc:VGNC:86754]	0.095	-3.39719	2.86016047624E-73	1.2939853984E-71	yes	down	4.13	5.54	3.93	51.37	56.03	47.69	4.53333	51.6967
ENSSSCG00000011314	LZTFL1	leucine zipper transcription factor like 1 [Source:VGNC Symbol;Acc:VGNC:89926]	2.333	1.22245	4.14597392521E-10	2.18539299227E-9	yes	up	25.9	20.76	25.53	12.61	8.22	12.54	24.0633	11.1233
ENSSSCG00000011316	CCR9	C-C motif chemokine receptor 9 [Source:VGNC Symbol;Acc:VGNC:86374]	0.09	-3.47318	5.77855921499E-37	1.1076732182E-35	yes	down	0.38	0.35	0.44	4.42	4.34	5.51	0.39	4.75667
ENSSSCG00000011318	CXCR6	C-X-C motif chemokine receptor 6 [Source:VGNC Symbol;Acc:VGNC:87110]	0.432	-1.20997	8.34490053425E-5	0.00025746742243	yes	down	1.89	1.93	1.3	4.29	3.8	4.84	1.70667	4.31
ENSSSCG00000011330	NBEAL2	neurobeachin like 2 [Source:VGNC Symbol;Acc:VGNC:90591]	0.303	-1.72133	5.76981511182E-20	5.74034966727E-19	yes	down	3.7	5.29	2.99	16.62	16.04	11.27	3.99333	14.6433
ENSSSCG00000011340	SMARCC1	SWI/SNF related, matrix associated, actin dependent regulator of chromatin subfamily c member 1 [Source:VGNC Symbol;Acc:VGNC:93231]	0.412	-1.28049	9.29560924626E-31	1.46792201596E-29	yes	down	20.36	19.79	18.9	50.94	51.02	54.93	19.6833	52.2967
ENSSSCG00000011346	PLXNB1	plexin B1 [Source:VGNC Symbol;Acc:VGNC:91582]	0.445	-1.16835	1.60048717976E-16	1.32681290647E-15	yes	down	5.14	5.99	4.39	13.99	12.19	11.88	5.17333	12.6867
ENSSSCG00000011349	NPG1	protegrin 4 [Source:NCBI gene (formerly Entrezgene);Acc:396871]	4.529	2.17919	2.41638715911E-27	3.37975557815E-26	yes	up	47.38	44.08	40.19	10.9	9.31	6.56	43.8833	8.92333
ENSSSCG00000011350	CCDC51	coiled-coil domain containing 51 [Source:VGNC Symbol;Acc:VGNC:86300]	0.34	-1.55629	1.80124499027E-17	1.57821796027E-16	yes	down	7.5	7.54	6.52	21.69	21.22	23.99	7.18667	22.3
ENSSSCG00000011355		-	3.56	1.83207	1.7453593709E-22	1.97057369067E-21	yes	up	8.77	12.4	7.35	3.36	3.07	2.29	9.50667	2.90667
ENSSSCG00000011359	ATRIP	ATR interacting protein [Source:VGNC Symbol;Acc:VGNC:97895]	0.427	-1.22692	1.47441165578E-11	8.78298512706E-11	yes	down	3.12	2.86	2.28	7.17	6.65	7.19	2.75333	7.00333
ENSSSCG00000011368	P4HTM	prolyl 4-hydroxylase, transmembrane [Source:VGNC Symbol;Acc:VGNC:91136]	0.277	-1.85311	0.0107112731734	0.0234034821958	yes	down	5.06	2.83	2.48	7.7	5.2	6.32	3.45667	6.40667
ENSSSCG00000011378	CCDC71	coiled-coil domain containing 71 [Source:VGNC Symbol;Acc:VGNC:86311]	0.453	-1.14111	5.22227719192E-7	2.0780265975E-6	yes	down	4.78	4.75	4.36	9.53	10.27	13.62	4.63	11.14
ENSSSCG00000011386	MST1	macrophage stimulating 1 [Source:HGNC Symbol;Acc:HGNC:7380]	6.137	2.61762	1.67487549136E-5	5.61192047755E-5	yes	up	1.49	1.12	0.86	0.3	0.18	0.15	1.15667	0.21
ENSSSCG00000011398	SEMA3F	semaphorin 3F [Source:VGNC Symbol;Acc:VGNC:92698]	4.556	2.18778	2.65213585784E-58	8.61132275475E-57	yes	up	58.36	80.22	57.4	15.31	14.26	12.58	65.3267	14.05
ENSSSCG00000011408	ZMYND10	zinc finger MYND-type containing 10 [Source:VGNC Symbol;Acc:VGNC:95186]	0.398	-1.32859	1.05877298787E-14	7.87153188648E-14	yes	down	5.93	6.02	3.85	15.64	12.08	15.92	5.26667	14.5467
ENSSSCG00000011412	CACNA2D2	calcium voltage-gated channel auxiliary subunit alpha2delta 2 [Source:VGNC Symbol;Acc:VGNC:86121]	0.108	-3.21726	3.61810282132E-21	3.86119726465E-20	yes	down	0.18	0.23	0.27	2.01	2.39	2.57	0.226667	2.32333
ENSSSCG00000011416	DOCK3	dedicator of cytokinesis 3 [Source:VGNC Symbol;Acc:VGNC:87393]	0.136	-2.87538	0.00262941077928	0.0064934304227	yes	down	0.03	0.02	0	0.17	0.14	0.08	0.0166666666667	0.13
ENSSSCG00000011426	POC1A	POC1 centriolar protein A [Source:VGNC Symbol;Acc:VGNC:91615]	0.49	-1.02999	1.32132485581E-14	9.7287829337E-14	yes	down	16.52	15.95	12.55	34.47	34.1	30.68	15.0067	33.0833
ENSSSCG00000011436		toll like receptor 9 [Source:NCBI gene (formerly Entrezgene);Acc:397007]	0.129	-2.95339	4.26997937683E-35	7.79373291227E-34	yes	down	0.67	0.77	0.42	5.13	6.32	4.21	0.62	5.22
ENSSSCG00000011443	STAB1	stabilin 1 [Source:VGNC Symbol;Acc:VGNC:93521]	0.178	-2.48931	2.9636775073E-33	5.14854694899E-32	yes	down	1.23	1.7	0.89	11.52	9.22	7.66	1.27333	9.46667
ENSSSCG00000011444	NT5DC2	5'-nucleotidase domain containing 2 [Source:VGNC Symbol;Acc:VGNC:90923]	2.188	1.12993	8.24958266891E-14	5.78622455234E-13	yes	up	24.3	23.57	23.09	12.15	11.74	11.48	23.6533	11.79
ENSSSCG00000011449	GNL3	G protein nucleolar 3 [Source:VGNC Symbol;Acc:VGNC:88540]	2.268	1.1814	1.63022759568E-18	1.51382807669E-17	yes	up	55	52.22	50.09	25.83	21.84	28.16	52.4367	25.2767
ENSSSCG00000011451	ITIH3	inter-alpha-trypsin inhibitor heavy chain 3 [Source:VGNC Symbol;Acc:VGNC:89248]	0.086	-3.54608	1.38516091571E-46	3.41232157455E-45	yes	down	1.77	1.92	0.66	19.95	16.51	20.83	1.45	19.0967
ENSSSCG00000011453	ITIH4	inter-alpha-trypsin inhibitor heavy chain 4 [Source:NCBI gene (formerly Entrezgene);Acc:396799]	2.641	1.40134	3.41311274968E-18	3.1193465111E-17	yes	up	11.51	10.46	8.78	4.1	4.22	4.05	10.25	4.12333
ENSSSCG00000011455	CACNA1D	calcium voltage-gated channel subunit alpha1 D [Source:VGNC Symbol;Acc:VGNC:86117]	0.372	-1.42808	1.36959020345E-14	1.00763838783E-13	yes	down	1.41	1.27	1.01	3.76	3.44	3.65	1.23	3.61667
ENSSSCG00000011456	CHDH	choline dehydrogenase [Source:VGNC Symbol;Acc:VGNC:86636]	0.029	-5.10402	0.00354452126698	0.00854876200471	yes	down	0	0	0	0.25	0.06	0.04	0	0.116667
ENSSSCG00000011470	ABHD6	abhydrolase domain containing 6, acylglycerol lipase [Source:VGNC Symbol;Acc:VGNC:84982]	0.396	-1.33486	1.46700884669E-16	1.21986641555E-15	yes	down	10.68	10.3	13.26	30.36	29.69	34.48	11.4133	31.51
ENSSSCG00000011477	ACOX2	acyl-CoA oxidase 2 [Source:VGNC Symbol;Acc:VGNC:85021]	2.557	1.35447	1.05184383736E-8	4.94260461308E-8	yes	up	6.33	5.46	4.82	2.26	2.45	2.35	5.53667	2.35333
ENSSSCG00000011482	CFAP20DC	CFAP20 domain containing [Source:HGNC Symbol;Acc:HGNC:24763]	5.707	2.51285	2.41113719497E-45	5.80497242451E-44	yes	up	15.64	16.22	16.05	3.34	2.17	3.04	15.97	2.85
ENSSSCG00000011485	PTPRG	protein tyrosine phosphatase receptor type G [Source:VGNC Symbol;Acc:VGNC:91988]	4.381	2.13128	2.38241941023E-58	7.77523955217E-57	yes	up	11.33	11.18	9.94	2.84	2.35	2.84	10.8167	2.67667
ENSSSCG00000011486	C3orf14	chromosome 13 C3orf14 homolog [Source:VGNC Symbol;Acc:VGNC:85931]	5.644	2.49666	0.00119920771559	0.00312776963196	yes	up	0.95	1.06	1.31	0.1	0.29	0.24	1.10667	0.21
ENSSSCG00000011491	THOC7	THO complex 7 [Source:VGNC Symbol;Acc:VGNC:93960]	2.156	1.10826	2.33310657506E-13	1.58518401178E-12	yes	up	67.04	53.34	67.27	28.12	29.03	32.12	62.55	29.7567
ENSSSCG00000011496	ADAMTS9	ADAM metallopeptidase with thrombospondin type 1 motif 9 [Source:VGNC Symbol;Acc:VGNC:85089]	2.279	1.18857	9.71211545898E-10	4.9965968295E-9	yes	up	4.92	6.09	8.84	2.17	1.94	2.57	6.61667	2.22667
ENSSSCG00000011497	MAGI1	membrane associated guanylate kinase, WW and PDZ domain containing 1 [Source:VGNC Symbol;Acc:VGNC:98097]	2.134	1.09371	1.99902482049E-11	1.17540443095E-10	yes	up	5.33	5.4	4.96	2.45	2.58	3.08	5.23	2.70333
ENSSSCG00000011499	LRIG1	leucine rich repeats and immunoglobulin like domains 1 [Source:VGNC Symbol;Acc:VGNC:89810]	3.099	1.63186	5.57051775056E-16	4.4742248588E-15	yes	up	7.32	8.1	11.04	3.27	3.42	2.66	8.82	3.11667
ENSSSCG00000011500	KBTBD8	kelch repeat and BTB domain containing 8 [Source:VGNC Symbol;Acc:VGNC:89321]	0.351	-1.51201	1.59714846323E-16	1.32462026325E-15	yes	down	3.11	2.32	2.15	8.37	6.53	8.75	2.52667	7.88333
ENSSSCG00000011510	TMF1	TATA element modulatory factor 1 [Source:VGNC Symbol;Acc:VGNC:94223]	2.224	1.15297	9.59641085491E-11	5.32755673283E-10	yes	up	7.73	7.69	8.61	4.18	3.06	4.41	8.01	3.88333
ENSSSCG00000011511	FRMD4B	FERM domain containing 4B [Source:VGNC Symbol;Acc:VGNC:88237]	0.191	-2.38488	4.90326614199E-36	9.15980011574E-35	yes	down	1.18	1.68	1.24	7.9	7.62	9.33	1.36667	8.28333
ENSSSCG00000011518	SHQ1	SHQ1, H/ACA ribonucleoprotein assembly factor [Source:VGNC Symbol;Acc:VGNC:92859]	0.471	-1.08756	1.33905340105E-7	5.65727097431E-7	yes	down	2.11	2.36	2.29	4.72	4.97	6	2.25333	5.23
ENSSSCG00000011522	CNTN3	contactin 3 [Source:HGNC Symbol;Acc:HGNC:2173]	0.228	-2.13459	9.50788233664E-7	3.67086935432E-6	yes	down	0.25	0.18	0.15	0.99	0.69	1.03	0.193333	0.903333
ENSSSCG00000011524	CHL1	cell adhesion molecule L1 like [Source:HGNC Symbol;Acc:HGNC:1939]	6.186	2.62906	2.64383595458E-12	1.65658405135E-11	yes	up	3.58	3.13	0.85	0.55	0.38	0.43	2.52	0.453333
ENSSSCG00000011529	TRNT1	tRNA nucleotidyl transferase 1 [Source:VGNC Symbol;Acc:VGNC:94457]	2.018	1.01296	4.1358619752E-7	1.6609566014E-6	yes	up	18.22	18.2	18.78	10.67	6.66	12.11	18.4	9.81333
ENSSSCG00000011538	LMCD1	LIM and cysteine rich domains 1 [Source:VGNC Symbol;Acc:VGNC:89756]	4.54	2.18282	3.21871115866E-41	6.94368739449E-40	yes	up	43.73	35.5	32.28	9.32	8.79	8.5	37.17	8.87
ENSSSCG00000011546	MTMR14	myotubularin related protein 14 [Source:HGNC Symbol;Acc:HGNC:26190]	0.46	-1.12176	3.32005536375E-18	3.03575177226E-17	yes	down	21.43	20.15	20.29	44.62	41.11	52.71	20.6233	46.1467
ENSSSCG00000011548	BRPF1	bromodomain and PHD finger containing 1 [Source:VGNC Symbol;Acc:VGNC:85885]	0.484	-1.04636	6.46542638204E-15	4.87511534304E-14	yes	down	10.16	11.17	8.48	22.76	21.69	22.12	9.93667	22.19
ENSSSCG00000011555	RPUSD3	RNA pseudouridine synthase D3 [Source:VGNC Symbol;Acc:VGNC:92452]	3.667	1.87467	2.03513559644E-26	2.73432855786E-25	yes	up	38.73	40.84	46.43	13.94	13.8	9.65	42	12.4633
ENSSSCG00000011559		-	3.199	1.67768	1.18267138038E-10	6.50520368605E-10	yes	up	9.9	12.77	12.7	4.8	3.24	3.76	11.79	3.93333
ENSSSCG00000011561	PRRT3	proline rich transmembrane protein 3 [Source:VGNC Symbol;Acc:VGNC:91873]	2.014	1.0102	0.00744182920356	0.0167962410633	yes	up	0.49	0.69	0.71	0.39	0.29	0.35	0.63	0.343333
ENSSSCG00000011576	HRH1	histamine receptor H1 [Source:VGNC Symbol;Acc:VGNC:88973]	12.089	3.5956	5.78568098618E-30	8.91527210558E-29	yes	up	5.22	3.96	4.86	0.59	0.39	0.3	4.68	0.426667
ENSSSCG00000011578	TAMM41	TAM41 mitochondrial translocator assembly and maintenance homolog [Source:HGNC Symbol;Acc:HGNC:25187]	2.056	1.0396	1.11585235764E-8	5.2253748374E-8	yes	up	25.81	26	27.2	13.1	16.14	11.63	26.3367	13.6233
ENSSSCG00000011579	PPARG	peroxisome proliferator activated receptor gamma [Source:VGNC Symbol;Acc:VGNC:91684]	0.012	-6.34631	4.36841694543E-93	2.9575112171E-91	yes	down	0.5	0.34	0.67	46.52	39.19	48.18	0.503333	44.63
ENSSSCG00000011583	TMEM40	transmembrane protein 40 [Source:VGNC Symbol;Acc:VGNC:94178]	0.418	-1.25789	0.0219609825017	0.0445899263982	yes	down	0.46	0.41	0.43	0.97	1.29	1.18	0.433333	1.14667
ENSSSCG00000011587	EFCAB12	EF-hand calcium binding domain 12 [Source:VGNC Symbol;Acc:VGNC:87562]	0.181	-2.46567	1.71827257214E-5	5.74824950891E-5	yes	down	0.51	0.38	0.33	2.41	2.56	2.29	0.406667	2.42
ENSSSCG00000011599	GRIP2	glutamate receptor interacting protein 2 [Source:VGNC Symbol;Acc:VGNC:88691]	0.212	-2.23892	1.15892279439E-10	6.37825136652E-10	yes	down	0.32	0.63	0.24	2.65	1.96	1.66	0.396667	2.09
ENSSSCG00000011600	SLC6A6	solute carrier family 6 member 6 [Source:VGNC Symbol;Acc:VGNC:93166]	0.18	-2.47063	3.51539077217E-75	1.65718124993E-73	yes	down	3.2	3.45	3.01	19.68	18.58	19.21	3.22	19.1567
ENSSSCG00000011601	LSM3	LSM3 homolog, U6 small nuclear RNA and mRNA degradation associated [Source:VGNC Symbol;Acc:VGNC:103978]	2.35	1.2327	3.26057277418E-16	2.64559521482E-15	yes	up	44.44	44.07	46.46	24.43	18.95	26.27	44.99	23.2167
ENSSSCG00000011603	TMEM43	transmembrane protein 43 [Source:VGNC Symbol;Acc:VGNC:99732]	2.049	1.0352	2.63411893987E-16	2.15377296788E-15	yes	up	72.4	76.93	86.32	40.42	42.68	41.91	78.55	41.67
ENSSSCG00000011609	FBLN2	fibulin 2 [Source:HGNC Symbol;Acc:HGNC:3601]	2.657	1.41005	1.21888419839E-10	6.69474600567E-10	yes	up	10.97	12.35	10.85	5.37	5.77	2.81	11.39	4.65
ENSSSCG00000011610	NUP210	nucleoporin 210 [Source:VGNC Symbol;Acc:VGNC:90977]	0.255	-1.96978	1.12116430819E-28	1.64276814827E-27	yes	down	13.88	16.88	8.44	55.74	58.5	52.61	13.0667	55.6167
ENSSSCG00000011611	HMCES	5-hydroxymethylcytosine binding, ES cell specific [Source:VGNC Symbol;Acc:VGNC:96736]	0.377	-1.40923	9.82354160601E-26	1.28021198868E-24	yes	down	27.65	24.72	26.79	72.26	73.52	82	26.3867	75.9267
ENSSSCG00000011622	KBTBD12	kelch repeat and BTB domain containing 12 [Source:VGNC Symbol;Acc:VGNC:89315]	0.085	-3.55453	0.0121613626031	0.0262296356551	yes	down	0.03	0.03	0	0.21	0.27	0.24	0.02	0.24
ENSSSCG00000011630	ACKR4	atypical chemokine receptor 4 [Source:VGNC Symbol;Acc:VGNC:85013]	67.462	6.07601	6.93733144894E-161	1.52238542555E-158	yes	up	70.86	60	90.18	0.93	1.59	1.03	73.68	1.18333
ENSSSCG00000011631	UBA5	ubiquitin like modifier activating enzyme 5 [Source:VGNC Symbol;Acc:VGNC:94629]	2.187	1.12904	4.77683306511E-17	4.07685725879E-16	yes	up	20.26	18.8	18.76	10.14	8.55	10.18	19.2733	9.62333
ENSSSCG00000011642	RYK	receptor like tyrosine kinase [Source:VGNC Symbol;Acc:VGNC:92533]	4.35	2.12094	2.07389335054E-47	5.21670248333E-46	yes	up	60.19	53.73	64.4	14.92	13.18	16.17	59.44	14.7567
ENSSSCG00000011643	AMOTL2	angiomotin like 2 [Source:VGNC Symbol;Acc:VGNC:85285]	6.8	2.76554	3.85109924959E-79	1.99255248979E-77	yes	up	37.86	50.42	50.25	7.42	7.65	7.15	46.1767	7.40667
ENSSSCG00000011646	KY	kyphoscoliosis peptidase [Source:VGNC Symbol;Acc:VGNC:89609]	0.037	-4.76008	0.00775466135393	0.0174507301472	yes	down	0	0	0	0.07	0.06	0.09	0	0.0733333333333
ENSSSCG00000011663	RBP2	retinol binding protein 2 [Source:NCBI gene (formerly Entrezgene);Acc:407611]	2.668	1.4158	0.00256734657723	0.0063508397062	yes	up	4.48	2.03	2.13	1.01	1.66	0.86	2.88	1.17667
ENSSSCG00000011668	TRIM42	tripartite motif containing 42 [Source:VGNC Symbol;Acc:VGNC:94415]	0.039	-4.66355	0.0104439912531	0.0228718376926	yes	down	0	0	0	0.17	0.13	0.13	0	0.143333
ENSSSCG00000011680	PLS1	plastin 1 [Source:VGNC Symbol;Acc:VGNC:91572]	4.394	2.13558	9.91144640445E-8	4.24947978338E-7	yes	up	1.52	1.31	1.57	0.51	0.2	0.48	1.46667	0.396667
ENSSSCG00000011681	TRPC1	transient receptor potential cation channel subfamily C member 1 [Source:VGNC Symbol;Acc:VGNC:94460]	2.187	1.129	3.94931074875E-5	0.000127000574053	yes	up	2.17	1.98	2.13	1.24	0.72	0.99	2.09333	0.983333
ENSSSCG00000011683	PAQR9	progestin and adipoQ receptor family member 9 [Source:HGNC Symbol;Acc:HGNC:30131]	2.848	1.51005	6.90399197383E-22	7.57534567612E-21	yes	up	30.9	31.52	37.87	12.4	12.65	13.46	33.43	12.8367
ENSSSCG00000011689	PLOD2	procollagen-lysine,2-oxoglutarate 5-dioxygenase 2 [Source:VGNC Symbol;Acc:VGNC:91567]	16.092	4.00826	4.9537846529E-128	6.34749373108E-126	yes	up	60.56	58.48	77.68	4.2	3.88	5.53	65.5733	4.53667
ENSSSCG00000011690	PLSCR4	phospholipid scramblase 4 [Source:VGNC Symbol;Acc:VGNC:91575]	7.839	2.97066	1.46118433219E-93	1.01075837936E-91	yes	up	36.24	33.3	33.59	4.48	4.48	5.44	34.3767	4.8
ENSSSCG00000011698	GYG1	glycogenin 1 [Source:VGNC Symbol;Acc:VGNC:88758]	3.003	1.58628	1.14147853045E-40	2.41876893489E-39	yes	up	271.88	248.76	243.94	89.02	83.63	97.78	254.86	90.1433
ENSSSCG00000011700	CP	ceruloplasmin [Source:VGNC Symbol;Acc:VGNC:103930]	10.305	3.36524	8.70239990592E-90	5.46533615144E-88	yes	up	138.05	148.24	175.77	15.56	12	20.18	154.02	15.9133
ENSSSCG00000011703	TM4SF4	transmembrane 4 L six family member 4 [Source:VGNC Symbol;Acc:VGNC:94032]	17.135	4.09889	0.00308349839953	0.00751853785999	yes	up	0.7	0.71	0.17	0.09	0	0.02	0.526667	0.0366666666667
ENSSSCG00000011713	P2RY12	purinergic receptor P2Y12 [Source:VGNC Symbol;Acc:VGNC:91124]	0.05	-4.33054	1.46928543265E-10	8.01932460838E-10	yes	down	0.24	0	0.02	2.78	2.41	3	0.0866666666667	2.73
ENSSSCG00000011721	P2RY1	purinergic receptor P2Y1 [Source:VGNC Symbol;Acc:VGNC:91122]	0.489	-1.03156	0.00729838111668	0.0165036944545	yes	down	0.27	0.32	0.34	0.9	0.58	0.62	0.31	0.7
ENSSSCG00000011727	PTX3	pentraxin 3 [Source:VGNC Symbol;Acc:VGNC:92000]	9.303	3.21773	9.7044722246E-18	8.67811633312E-17	yes	up	4.94	3.96	6.85	0.7	0.51	0.66	5.25	0.623333
ENSSSCG00000011733	IFT80	intraflagellar transport 80 [Source:HGNC Symbol;Acc:HGNC:29262]	2.533	1.34079	2.82191595747E-12	1.7635358252E-11	yes	up	10	9.49	10.95	5.26	3.64	4.13	10.1467	4.34333
ENSSSCG00000011740	SERPINI1	serpin family I member 1 [Source:VGNC Symbol;Acc:VGNC:92747]	0.421	-1.24742	3.37651250151E-8	1.51573892967E-7	yes	down	2.01	1.92	1.73	5.07	4.05	5.14	1.88667	4.75333
ENSSSCG00000011745	PRKCI	protein kinase C iota [Source:VGNC Symbol;Acc:VGNC:91809]	3.267	1.70781	6.81916597707E-24	8.12681128803E-23	yes	up	9.26	8.58	9.63	3	2.81	3.4	9.15667	3.07
ENSSSCG00000011746	SKIL	SKI like proto-onco [Source:VGNC Symbol;Acc:VGNC:92903]	2.299	1.20098	8.38506051219E-15	6.28040703408E-14	yes	up	11.61	10.26	11.51	6.14	4.22	5.6	11.1267	5.32
ENSSSCG00000011750	PLD1	phospholipase D1 [Source:VGNC Symbol;Acc:VGNC:91525]	0.111	-3.17271	2.33022262705E-60	7.97286924654E-59	yes	down	0.66	0.63	0.69	6.24	5.37	5.96	0.66	5.85667
ENSSSCG00000011752	FNDC3B	fibronectin type III domain containing 3B [Source:VGNC Symbol;Acc:VGNC:88183]	2.013	1.00969	9.0398481116E-15	6.75229969275E-14	yes	up	28.63	27.34	27.12	14.63	13.05	17.51	27.6967	15.0633
ENSSSCG00000011756	NLGN1	neuroligin 1 [Source:VGNC Symbol;Acc:VGNC:90777]	6.412	2.68079	0.00293210932298	0.00717874213829	yes	up	0.13	0.25	0.14	0.03	0.02	0.04	0.173333	0.03
ENSSSCG00000011763	MRPL47	mitochondrial ribosomal protein L47 [Source:VGNC Symbol;Acc:VGNC:90371]	2.718	1.44264	2.66728296991E-16	2.17902295513E-15	yes	up	12.21	11.81	14.38	5.44	4.41	5.67	12.8	5.17333
ENSSSCG00000011766	PEX5L	peroxisomal biosis factor 5 like [Source:VGNC Symbol;Acc:VGNC:91329]	0.04	-4.6501	7.1712563803E-18	6.46428832921E-17	yes	down	0	0.03	0.09	1.09	0.93	1.27	0.04	1.09667
ENSSSCG00000011769	FXR1	FMR1 autosomal homolog 1 [Source:HGNC Symbol;Acc:HGNC:4023]	2.445	1.28986	4.64161091313E-17	3.96499487935E-16	yes	up	80.77	71.5	87.66	36.64	26.82	39.92	79.9767	34.46
ENSSSCG00000011782	ABCC5	ATP binding cassette subfamily C member 5 [Source:VGNC Symbol;Acc:VGNC:84958]	0.239	-2.06293	6.33319824486E-54	1.85734901522E-52	yes	down	18.85	19.17	22.5	69.73	58.7	68.9	20.1733	65.7767
ENSSSCG00000011795	IGF2BP2	insulin like growth factor 2 mRNA binding protein 2 [Source:VGNC Symbol;Acc:VGNC:89055]	9.969	3.31741	5.01130133619E-97	3.69404498496E-95	yes	up	24.9	24.1	22.45	2.39	2.27	3.07	23.8167	2.57667
ENSSSCG00000011799	AHSG	alpha 2-HS glycoprotein [Source:HGNC Symbol;Acc:HGNC:349]	141.349	7.14311	1.65679902039E-7	6.92309190135E-7	yes	up	1.35	1.16	0.68	0	0	0	1.06333	0
ENSSSCG00000011810	BCL6	BCL6 transcription repressor [Source:VGNC Symbol;Acc:VGNC:96565]	2.702	1.4341	4.51792795812E-33	7.81306889279E-32	yes	up	40.34	41.4	41.53	17.71	16.02	16.16	41.09	16.63
ENSSSCG00000011811	LPP	LIM domain containing preferred translocation partner in lipoma [Source:HGNC Symbol;Acc:HGNC:6679]	3.243	1.69748	3.01187519882E-37	5.80835568645E-36	yes	up	24.4	23.39	23.23	7.76	6.68	9.5	23.6733	7.98
ENSSSCG00000011825	ATP13A3	ATPase 13A3 [Source:VGNC Symbol;Acc:VGNC:85639]	2.072	1.05126	9.9978113119E-18	8.91954269004E-17	yes	up	36.77	32.35	32.13	19.14	15.41	18.78	33.75	17.7767
ENSSSCG00000011826	TMEM44	transmembrane protein 44 [Source:VGNC Symbol;Acc:VGNC:94181]	2.109	1.07668	1.51105877337E-5	5.0934205687E-5	yes	up	6.12	10.53	5.67	3.6	4.67	3.52	7.44	3.93
ENSSSCG00000011850		mucin 4, cell surface associated [Source:NCBI gene (formerly Entrezgene);Acc:100157344]	3.18	1.66887	0.000166459925239	0.000493793177852	yes	up	0.85	0.66	1.04	0.3	0.29	0.29	0.85	0.293333
ENSSSCG00000011851		mucin 20, cell surface associated [Source:VGNC Symbol;Acc:VGNC:90482]	0.171	-2.54567	0.0213964	0.0435686189722	yes	down	0.18	0	0.04	0.46	0.52	0.14	0.0733333333333	0.373333
ENSSSCG00000011853	RUBCN	rubicon autophagy regulator [Source:VGNC Symbol;Acc:VGNC:92509]	0.299	-1.74081	9.44206620248E-30	1.44677309741E-28	yes	down	3.36	3.44	2.51	11.65	10.53	11.5	3.10333	11.2267
ENSSSCG00000011857	LMLN	leishmanolysin like peptidase [Source:VGNC Symbol;Acc:VGNC:89759]	2.847	1.50919	8.80029942719E-9	4.16085479604E-8	yes	up	1.81	2.11	2.13	0.64	0.87	0.8	2.01667	0.77
ENSSSCG00000011870	PDIA5	protein disulfide isomerase family A member 5 [Source:VGNC Symbol;Acc:VGNC:91274]	2.016	1.01116	1.35663409333E-12	8.6944807351E-12	yes	up	13.46	13.97	12.25	6.79	6.56	8.17	13.2267	7.17333
ENSSSCG00000011872	SEMA5B	semaphorin 5B [Source:VGNC Symbol;Acc:VGNC:92707]	0.18	-2.47615	0.0291103769631	0.0573733165046	yes	down	0.03	0.04	0	0.21	0.21	0.07	0.0233333333333	0.163333
ENSSSCG00000011873	HSPBAP1	HSPB1 associated protein 1 [Source:VGNC Symbol;Acc:VGNC:98039]	0.244	-2.0342	2.41372369353E-14	1.75219820369E-13	yes	down	0.71	0.85	0.57	4.57	3.46	4.34	0.71	4.12333
ENSSSCG00000011875		-	0.139	-2.84466	0.00380574265869	0.00912804508037	yes	down	0.03	0.11	0	0.39	0.4	0.33	0.0466666666667	0.373333
ENSSSCG00000011877	CD86	CD86 molecule [Source:VGNC Symbol;Acc:VGNC:86435]	0.359	-1.47615	5.04590172894E-27	6.9456637209E-26	yes	down	11.99	10.02	9.87	32.84	28.28	36.2	10.6267	32.44
ENSSSCG00000011878	CASR	calcium sensing receptor [Source:NCBI gene (formerly Entrezgene);Acc:100520980]	0.395	-1.34181	2.7705382781E-5	9.07290476674E-5	yes	down	0.63	0.89	1.17	1.88	2.6	2.96	0.896667	2.48
ENSSSCG00000011884	HCLS1	hematopoietic cell-specific Lyn substrate 1 [Source:VGNC Symbol;Acc:VGNC:88801]	0.202	-2.30849	1.24530970768E-90	7.95165650132E-89	yes	down	87.64	85.02	87.92	352.29	379.65	426.85	86.86	386.263
ENSSSCG00000011885	FBXO40	F-box protein 40 [Source:VGNC Symbol;Acc:VGNC:88045]	0.1	-3.31734	1.69027257267E-58	5.54479105799E-57	yes	down	1.07	0.82	0.83	9.58	9.46	10.64	0.906667	9.89333
ENSSSCG00000011892		-	0.282	-1.82607	0.00886936207218	0.0197519958803	yes	down	0.03	0.15	0.31	0.75	0.54	0.65	0.163333	0.646667
ENSSSCG00000011896	ADPRH	ADP-ribosylarginine hydrolase [Source:VGNC Symbol;Acc:VGNC:85151]	0.371	-1.43217	1.85769887846E-10	1.00502088375E-9	yes	down	2.5	2.49	2.74	7.78	7.31	7.74	2.57667	7.61
ENSSSCG00000011899	CD80	CD80 molecule [Source:VGNC Symbol;Acc:VGNC:97920]	0.136	-2.87779	1.85899527054E-47	4.68231368142E-46	yes	down	2.06	1.5	1.2	14.81	13.49	15.49	1.58667	14.5967
ENSSSCG00000011916	ATP6V1A	ATPase H+ transporting V1 subunit A [Source:VGNC Symbol;Acc:VGNC:85669]	0.469	-1.09279	6.92569937355E-17	5.85846045369E-16	yes	down	26.65	21.5	22.28	53.49	50.59	60.2	23.4767	54.76
ENSSSCG00000011925	CD200R1	CD200 receptor 1 [Source:NCBI gene (formerly Entrezgene);Acc:100155169]	0.147	-2.76444	3.5954373075E-33	6.23470382151E-32	yes	down	2.08	1.86	0.98	10.41	7.53	10.15	1.64	9.36333
ENSSSCG00000011928	CCDC80	coiled-coil domain containing 80 [Source:VGNC Symbol;Acc:VGNC:86315]	0.482	-1.05337	4.82825811286E-9	2.33488105093E-8	yes	down	3.53	3.62	2.49	6.07	7.33	8.37	3.21333	7.25667
ENSSSCG00000011933	NECTIN3	nectin cell adhesion molecule 3 [Source:VGNC Symbol;Acc:VGNC:90663]	5.33	2.41406	9.22800349598E-42	2.01349763137E-40	yes	up	9.86	8.18	10.78	1.93	1.72	2	9.60667	1.88333
ENSSSCG00000011936	ZBED2	zinc finger BED-type containing 2 [Source:VGNC Symbol;Acc:VGNC:95055]	0.133	-2.91427	0.0180614536014	0.0374896814778	yes	down	0	0	0.17	0.18	0.71	0.54	0.0566666666667	0.476667
ENSSSCG00000011950	NXPE3	neurexophilin and PC-esterase domain family member 3 [Source:VGNC Symbol;Acc:VGNC:90997]	2.552	1.35179	2.16063841568E-25	2.77223848334E-24	yes	up	31.32	27.35	31.33	14.46	12.51	13.45	30	13.4733
ENSSSCG00000011959	ABI3BP	ABI family member 3 binding protein [Source:HGNC Symbol;Acc:HGNC:17265]	4.505	2.17158	9.75675097468E-63	3.50802051994E-61	yes	up	39.75	46.46	40.52	8.55	9.18	10.27	42.2433	9.33333
ENSSSCG00000011965	TMEM45A	transmembrane protein 45A [Source:VGNC Symbol;Acc:VGNC:94182]	38.927	5.2827	5.91188723287E-56	1.8117135E-54	yes	up	21.8	17.36	34.11	0.42	0.75	0.91	24.4233	0.693333
ENSSSCG00000011972	FILIP1L	filamin A interacting protein 1 like [Source:VGNC Symbol;Acc:VGNC:88140]	2.275	1.18605	1.16127019688E-12	7.48766315397E-12	yes	up	17.09	14.44	14.11	6.85	6.21	8.7	15.2133	7.25333
ENSSSCG00000011973	COL8A1	collagen type VIII alpha 1 chain [Source:VGNC Symbol;Acc:VGNC:86880]	5.106	2.35217	1.22187221052E-21	1.33074639151E-20	yes	up	3.78	3	4.49	0.94	0.76	0.78	3.75667	0.826667
ENSSSCG00000011977	DCBLD2	discoidin, CUB and LCCL domain containing 2 [Source:VGNC Symbol;Acc:VGNC:87180]	5.127	2.35825	1.83914618445E-42	4.10678116416E-41	yes	up	20.03	18.15	21.29	3.58	3.64	5.51	19.8233	4.24333
ENSSSCG00000011979	GPR15	G protein-coupled receptor 15 [Source:VGNC Symbol;Acc:VGNC:88606]	0.101	-3.31122	3.06908165433E-15	2.35132050339E-14	yes	down	0.13	0.18	0.09	1.6	1.28	1.48	0.133333	1.45333
ENSSSCG00000011980	CLDND1	claudin domain containing 1 [Source:VGNC Symbol;Acc:VGNC:86742]	3.446	1.78487	8.85815394262E-35	1.60455289443E-33	yes	up	108.25	92.85	121.24	32.29	31.92	38.11	107.447	34.1067
ENSSSCG00000011997	CHMP2B	charged multivesicular body protein 2B [Source:VGNC Symbol;Acc:VGNC:86650]	2.447	1.29111	4.09755627485E-14	2.93327875513E-13	yes	up	22.02	20.49	20.87	11.58	7.42	9.39	21.1267	9.46333
ENSSSCG00000011999	CADM2	cell adhesion molecule 2 [Source:VGNC Symbol;Acc:VGNC:97910]	12.8	3.67811	1.378025633E-8	6.40128111564E-8	yes	up	2.44	2.16	2.18	0	0.23	0.33	2.26	0.186667
ENSSSCG00000012000	GBE1	1,4-alpha-glucan branching enzyme 1 [Source:VGNC Symbol;Acc:VGNC:88374]	2.195	1.13404	2.78068843725E-13	1.87858823935E-12	yes	up	14.92	15.64	16.35	8.42	6.57	8.43	15.6367	7.80667
ENSSSCG00000012001	ROBO1	roundabout guidance receptor 1 [Source:HGNC Symbol;Acc:HGNC:10249]	2.397	1.26109	4.94921898642E-18	4.49312833518E-17	yes	up	14.97	15.31	13.15	6.16	5.75	7.86	14.4767	6.59
ENSSSCG00000012006		-	5.197	2.3776	7.17575357062E-61	2.49089976673E-59	yes	up	16.58	14.78	15.55	3.22	2.92	3.53	15.6367	3.22333
ENSSSCG00000012007	HSPA13	heat shock protein family A (Hsp70) member 13 [Source:HGNC Symbol;Acc:HGNC:11375]	3.195	1.67567	3.27444400836E-30	5.08671155473E-29	yes	up	33.09	32.14	29.55	11.3	8.55	12.66	31.5933	10.8367
ENSSSCG00000012014	BTG3	BTG anti-proliferation factor 3 [Source:VGNC Symbol;Acc:VGNC:103908]	7.801	2.96368	1.30848666719E-99	1.03658205187E-97	yes	up	86.56	85.93	99.41	13.38	12.15	13.26	90.6333	12.93
ENSSSCG00000012020	NCAM2	neural cell adhesion molecule 2 [Source:VGNC Symbol;Acc:VGNC:90595]	2.763	1.46615	0.00038454141524	0.00108124664209	yes	up	1.98	1.39	1.61	0.65	0.46	0.88	1.66	0.663333
ENSSSCG00000012027	ADAMTS5	ADAM metallopeptidase with thrombospondin type 1 motif 5 [Source:VGNC Symbol;Acc:VGNC:85085]	2.72	1.44346	1.63632491282E-9	8.26911467328E-9	yes	up	2.27	1.99	2.68	0.88	0.94	0.98	2.31333	0.933333
ENSSSCG00000012034	TIAM1	TIAM Rac1 associated GEF 1 [Source:VGNC Symbol;Acc:VGNC:96601]	0.458	-1.1278	4.13671658457E-8	1.84012565314E-7	yes	down	2.11	1.61	1.32	4.27	4.42	4.03	1.68	4.24
ENSSSCG00000012035	SYNJ1	synaptojanin 1 [Source:VGNC Symbol;Acc:VGNC:93668]	0.334	-1.5828	1.87114205529E-29	2.82178863504E-28	yes	down	2.8	2.78	2.86	9.75	8.95	9.41	2.81333	9.37
ENSSSCG00000012050	RCAN1	regulator of calcineurin 1 [Source:VGNC Symbol;Acc:VGNC:92170]	16.033	4.00296	2.02555479273E-132	2.82276584691E-130	yes	up	217.63	190.37	126.93	12.98	11.6	12.6	178.31	12.3933
ENSSSCG00000012053	CBR3	carbonyl reductase 3 [Source:VGNC Symbol;Acc:VGNC:86228]	2.981	1.57561	1.07925720635E-5	3.69931392885E-5	yes	up	6.21	5.84	7.47	2.25	2.81	2.03	6.50667	2.36333
ENSSSCG00000012055	MORC3	MORC family CW-type zinc finger 3 [Source:VGNC Symbol;Acc:VGNC:90304]	2.022	1.01553	7.87489117685E-11	4.41289763277E-10	yes	up	19.62	15.28	20.29	9.06	7.35	9.66	18.3967	8.69
ENSSSCG00000012066	KCNJ15	potassium inwardly rectifying channel subfamily J member 15 [Source:VGNC Symbol;Acc:VGNC:89355]	205.738	7.68467	2.04516964131E-85	1.16556354603E-83	yes	up	20.06	17.79	19.16	0.07	0.18	0.11	19.0033	0.12
ENSSSCG00000012074		-	6.319	2.6598	1.30885770044E-71	5.61544072286E-70	yes	up	76.32	75.99	85.38	12.02	12.72	16.04	79.23	13.5933
ENSSSCG00000012076	MX2	MX dynamin like GTPase 2 [Source:HGNC Symbol;Acc:HGNC:7533]	2.549	1.34978	2.0027649153E-35	3.67308239797E-34	yes	up	308.52	286.51	296.56	126.98	116.8	137.4	297.197	127.06
ENSSSCG00000012077	MX1	MX dynamin like GTPase 1 [Source:VGNC Symbol;Acc:VGNC:98143]	3.035	1.60149	2.64628421455E-48	6.81819949043E-47	yes	up	413.74	400.39	414.62	140.15	152.46	149.28	409.583	147.297
ENSSSCG00000012103		-	6.528	2.70669	3.03476623894E-9	1.49367767553E-8	yes	up	2.36	4.55	5.3	0.88	0.77	0.39	4.07	0.68
ENSSSCG00000012108	WWC3	WWC family member 3 [Source:VGNC Symbol;Acc:VGNC:94987]	2.161	1.11156	1.07439490017E-15	8.50076561705E-15	yes	up	10.95	12.61	10.04	5.79	5.87	5.3	11.2	5.65333
ENSSSCG00000012117	PRPS2	phosphoribosyl pyrophosphate synthetase 2 [Source:NCBI gene (formerly Entrezgene);Acc:100510993]	0.376	-1.41071	4.43758898108E-41	9.49803237968E-40	yes	down	39.55	41.31	38.43	112.12	106.91	119.1	39.7633	112.71
ENSSSCG00000012118	TLR8	toll like receptor 8 [Source:VGNC Symbol;Acc:VGNC:94027]	0.026	-5.26842	2.15538937058E-210	9.14459863625E-208	yes	down	1.31	0.87	0.71	42.66	36.87	44	0.963333	41.1767
ENSSSCG00000012125		-	0.391	-1.35317	1.30463987234E-9	6.6439542392E-9	yes	down	2	2.4	1.7	5.57	4.86	6.33	2.03333	5.58667
ENSSSCG00000012126	GPM6B	glycoprotein M6B [Source:VGNC Symbol;Acc:VGNC:103953]	0.302	-1.72575	0.000399612683613	0.00112098227381	yes	down	5.91	6.81	1.92	19.69	16.25	17.57	4.88	17.8367
ENSSSCG00000012132	ASB9	ankyrin repeat and SOCS box containing 9 [Source:VGNC Symbol;Acc:VGNC:85568]	0.304	-1.71842	1.80549311272E-8	8.30013833568E-8	yes	down	2.39	2.66	3.51	9.05	10.5	11.45	2.85333	10.3333
ENSSSCG00000012137	BMX	BMX non-receptor tyrosine kinase [Source:VGNC Symbol;Acc:VGNC:85850]	7.096	2.82706	1.50017126438E-16	1.2468989891E-15	yes	up	3.18	2.52	2.3	0.35	0.41	0.46	2.66667	0.406667
ENSSSCG00000012138	ACE2	angiotensin converting enzyme 2 [Source:VGNC Symbol;Acc:VGNC:85008]	3.89	1.95964	6.1012285949E-31	9.73138315237E-30	yes	up	228.94	208.55	285.53	58.95	50.6	79.05	241.007	62.8667
ENSSSCG00000012144	GRPR	gastrin releasing peptide receptor [Source:VGNC Symbol;Acc:VGNC:88709]	0.037	-4.75542	0.000120736574688	0.000364212779892	yes	down	0.07	0	0	0.51	0.61	0.9	0.0233333333333	0.673333
ENSSSCG00000012150	REPS2	RALBP1 associated Eps domain containing 2 [Source:VGNC Symbol;Acc:VGNC:92214]	0.38	-1.39435	8.3149989508E-5	0.000256586326117	yes	down	0.28	0.28	0.29	0.69	0.82	0.91	0.283333	0.806667
ENSSSCG00000012151	NHS	NHS actin remodeling regulator [Source:VGNC Symbol;Acc:VGNC:90738]	2.525	1.33626	0.000105856656923	0.000322228203758	yes	up	0.97	0.72	0.64	0.36	0.21	0.43	0.776667	0.333333
ENSSSCG00000012152		-	0.363	-1.46092	3.15562255676E-5	0.000102723181336	yes	down	0.94	0.58	0.88	2.55	2.04	2.61	0.8	2.4
ENSSSCG00000012160	SH3KBP1	SH3 domain containing kinase binding protein 1 [Source:VGNC Symbol;Acc:VGNC:92828]	0.461	-1.1171	1.40331693309E-21	1.52141549611E-20	yes	down	19.84	19.1	17.23	43.46	43.64	43.48	18.7233	43.5267
ENSSSCG00000012161	MAP7D2	MAP7 domain containing 2 [Source:VGNC Symbol;Acc:VGNC:89994]	0.406	-1.29929	0.0413620085331	0.0783493865377	yes	down	0.17	0.11	0.26	0.51	0.59	0.4	0.18	0.5
ENSSSCG00000012171	PRDX4	peroxiredoxin 4 [Source:VGNC Symbol;Acc:VGNC:91783]	2.476	1.30817	1.28943870863E-28	1.88498957314E-27	yes	up	207.43	189.02	199.89	80.62	83.92	76.94	198.78	80.4933
ENSSSCG00000012181	PDK3	pyruvate dehydrogenase kinase 3 [Source:VGNC Symbol;Acc:VGNC:91279]	0.409	-1.29061	6.05172710415E-20	6.00517535719E-19	yes	down	8.61	9.25	9.58	13.63	13.78	15.81	9.14667	14.4067
ENSSSCG00000012182	PCYT1B	phosphate cytidylyltransferase 1B, choline [Source:VGNC Symbol;Acc:VGNC:91237]	0.272	-1.87846	0.0114952127791	0.0249316011897	yes	down	0.2	0.21	0.07	0.21	0.46	0.55	0.16	0.406667
ENSSSCG00000012196	IL1RAPL1	interleukin 1 receptor accessory protein like 1 [Source:VGNC Symbol;Acc:VGNC:103967]	4.107	2.03808	0.0335602068236	0.0650422767918	yes	up	16.91	15.9	10.94	9.02	0.03	1.11	14.5833	3.38667
ENSSSCG00000012201	TASL	TLR adaptor interacting with endolysosomal SLC15A4 [Source:VGNC Symbol;Acc:VGNC:87111]	0.311	-1.68312	1.53390395389E-22	1.73593919903E-21	yes	down	2.61	2.22	2.05	8.89	6.91	8.74	2.29333	8.18
ENSSSCG00000012202		glycerol kinase [Source:NCBI gene (formerly Entrezgene);Acc:100233182]	2.294	1.19762	2.10351589911E-18	1.94105005055E-17	yes	up	24.11	22.65	25.8	9.5	9.91	10.85	24.1867	10.0867
ENSSSCG00000012238		-	0.089	-3.48841	8.48710301901E-11	4.7365030938E-10	yes	down	0.4	0.15	0.31	2.64	3.24	4.49	0.286667	3.45667
ENSSSCG00000012247	ATP6AP2	ATPase H+ transporting accessory protein 2 [Source:VGNC Symbol;Acc:VGNC:85662]	2.635	1.39761	3.29852592108E-34	5.85818203584E-33	yes	up	201.8	198.21	209.77	89.91	78.85	92.47	203.26	87.0767
ENSSSCG00000012253	CASK	calcium/calmodulin dependent serine protein kinase [Source:HGNC Symbol;Acc:HGNC:1497]	2.255	1.17317	2.37366063124E-11	1.3841761995E-10	yes	up	14.65	12.08	12.02	5.6	5.37	7.9	12.9167	6.29
ENSSSCG00000012254	GPR82	G protein-coupled receptor 82 [Source:VGNC Symbol;Acc:VGNC:103955]	0.004	-7.92845	5.01347979085E-178	1.40760817892E-175	yes	down	0.41	0.29	0.19	89.29	53.96	80.52	0.296667	74.59
ENSSSCG00000012257		monoamine oxidase A [Source:VGNC Symbol;Acc:VGNC:89975]	5.814	2.53953	7.49593198616E-74	3.4237400354E-72	yes	up	149.33	148.94	173.94	27.55	27.28	34.38	157.403	29.7367
ENSSSCG00000012258	FUNDC1	FUN14 domain containing 1 [Source:VGNC Symbol;Acc:VGNC:88264]	2.052	1.03669	3.8951421388E-13	2.60476545408E-12	yes	up	149.05	117.74	150.37	77.47	60.73	78.35	139.053	72.1833
ENSSSCG00000012266	SLC9A7	solute carrier family 9 member A7 [Source:VGNC Symbol;Acc:VGNC:93189]	0.109	-3.20147	6.01256833231E-90	3.80105809935E-88	yes	down	3.43	3.32	2.03	28.77	28.09	29.73	2.92667	28.8633
ENSSSCG00000012276	SYN1	synapsin I [Source:NCBI gene (formerly Entrezgene);Acc:100216310]	0.482	-1.05182	9.08747413302E-5	0.000278488051601	yes	down	1.38	1.71	1.24	3.25	3.48	2.95	1.44333	3.22667
ENSSSCG00000012277	TIMP1	TIMP metallopeptidase inhibitor 1 [Source:NCBI gene (formerly Entrezgene);Acc:396862]	36.046	5.17176	7.38486651132E-254	6.71389863972E-251	yes	up	1449.49	1488.48	1415.12	45.66	52.16	32.79	1451.03	43.5367
ENSSSCG00000012278	CFP	complement factor properdin [Source:VGNC Symbol;Acc:VGNC:86612]	0.116	-3.10681	1.77781208905E-93	1.22093483468E-91	yes	down	13.95	16.49	13.22	178.95	186.88	115.89	14.5533	160.573
ENSSSCG00000012284	ZNF182	zinc finger protein 182 [Source:VGNC Symbol;Acc:VGNC:95199]	0.474	-1.07661	9.64171168997E-6	3.32393570937E-5	yes	down	2.69	2.06	1.57	4.86	4.09	5.59	2.10667	4.84667
ENSSSCG00000012292	SYP	synaptophysin [Source:VGNC Symbol;Acc:VGNC:93676]	0.43	-1.21847	6.83231072719E-5	0.000212967308414	yes	down	1.12	1.35	1.39	2.87	3.65	3.28	1.28667	3.26667
ENSSSCG00000012300	FOXP3	forkhead box P3 [Source:VGNC Symbol;Acc:VGNC:88223]	0.158	-2.66097	1.63812935883E-6	6.15289508533E-6	yes	down	0.21	0.39	0.1	1.09	1.74	1.48	0.233333	1.43667
ENSSSCG00000012307	CCNB3	cyclin B3 [Source:VGNC Symbol;Acc:VGNC:86351]	0.17	-2.55491	7.74525832452E-34	1.36792295959E-32	yes	down	1.6	1.21	0.96	7.51	7.85	10.3	1.25667	8.55333
ENSSSCG00000012309	SHROOM4	shroom family member 4 [Source:VGNC Symbol;Acc:VGNC:92861]	2.258	1.17492	2.20711736516E-5	7.30173015693E-5	yes	up	1.39	1.35	1.15	0.68	0.6	0.6	1.29667	0.626667
ENSSSCG00000012314	SERAC1	serine active site containing 1 [Source:VGNC Symbol;Acc:VGNC:103173]	0.454	-1.13805	8.35202594657E-8	3.60517475406E-7	yes	down	1.84	2.03	1.87	10.96	8.79	10.14	1.91333	9.96333
ENSSSCG00000012315	SYNJ2	synaptojanin 2 [Source:VGNC Symbol;Acc:VGNC:93669]	4.368	2.12684	5.7745140366E-55	1.7361735746E-53	yes	up	15.04	14.5	12.53	3.34	3.44	3.69	14.0233	3.49
ENSSSCG00000012318	MAGED1	MAGE family member D1 [Source:VGNC Symbol;Acc:VGNC:89952]	2.112	1.07867	2.44801226673E-17	2.12829918927E-16	yes	up	49.44	49.82	44.71	22.35	24.67	26.56	47.99	24.5267
ENSSSCG00000012329	PHF8	PHD finger protein 8 [Source:VGNC Symbol;Acc:VGNC:91391]	0.482	-1.05251	8.81106400722E-15	6.59172547123E-14	yes	down	7.08	6.72	6.33	14.29	14.49	16.46	6.71	15.08
ENSSSCG00000012332	WNK3	WNK lysine deficient protein kinase 3 [Source:VGNC Symbol;Acc:VGNC:94964]	3.153	1.65666	0.00256343490756	0.0063444515498	yes	up	0.25	0.19	0.23	0.06	0.05	0.13	0.223333	0.08
ENSSSCG00000012335	FGD1	FYVE, RhoGEF and PH domain containing 1 [Source:VGNC Symbol;Acc:VGNC:88094]	2.942	1.55699	2.36224966795E-20	2.41305889034E-19	yes	up	8.96	9.98	10.12	3.43	3.56	3.81	9.68667	3.6
ENSSSCG00000012347	ALAS2	5'-aminolevulinate synthase 2 [Source:VGNC Symbol;Acc:VGNC:85235]	0.176	-2.50687	1.16804533666E-65	4.47797621839E-64	yes	down	15.14	12.95	13.79	75.49	91.71	90.15	13.96	85.7833
ENSSSCG00000012348	APEX2	apurinic/apyrimidinic endodeoxyribonuclease 2 [Source:VGNC Symbol;Acc:VGNC:103897]	0.443	-1.17345	1.25398511225E-11	7.50975023935E-11	yes	down	7.19	6.22	5.49	12.53	15.71	16.6	6.3	14.9467
ENSSSCG00000012350	MAGEH1	MAGE family member H1 [Source:VGNC Symbol;Acc:VGNC:89953]	3.514	1.81307	5.60043369266E-15	4.23373159355E-14	yes	up	13.38	14.85	18.1	5.84	4.39	4.2	15.4433	4.81
ENSSSCG00000012361	AMER1	APC membrane recruitment protein 1 [Source:VGNC Symbol;Acc:VGNC:85276]	0.333	-1.58469	3.39080598103E-23	3.91872081052E-22	yes	down	2.14	1.88	1.87	6.03	6.47	7.07	1.96333	6.52333
ENSSSCG00000012362		Cdc42 guanine nucleotide exchange factor 9 [Source:VGNC Symbol;Acc:VGNC:85504]	0.274	-1.86824	2.78868337819E-12	1.74333801756E-11	yes	down	0.59	0.69	0.89	2.64	2.54	3.33	0.723333	2.83667
ENSSSCG00000012375	DLG3	discs large MAGUK scaffold protein 3 [Source:VGNC Symbol;Acc:VGNC:87327]	2.781	1.47558	2.54761141544E-24	3.09802529577E-23	yes	up	19.14	18.55	18.05	7	7.01	8.09	18.58	7.36667
ENSSSCG00000012376	GDPD2	glycerophosphodiester phosphodiesterase domain containing 2 [Source:VGNC Symbol;Acc:VGNC:88407]	0.028	-5.17848	2.83365635068E-20	2.876138599E-19	yes	down	0.04	0.2	0.02	3.52	5.21	4.51	0.0866666666667	4.41333
ENSSSCG00000012377	KIF4A	kinesin family member 4A [Source:HGNC Symbol;Acc:HGNC:13339]	0.436	-1.19798	8.28524738585E-11	4.63333166639E-10	yes	down	5.15	4.06	3.66	9.88	9.33	12.9	4.29	10.7033
ENSSSCG00000012378	PDZD11	PDZ domain containing 11 [Source:VGNC Symbol;Acc:VGNC:91294]	2.026	1.01865	1.10656548129E-12	7.14458849132E-12	yes	up	43.83	47.8	50.63	22.59	24.68	27.17	47.42	24.8133
ENSSSCG00000012386	NALF2	NALCN channel auxiliary factor 2 [Source:VGNC Symbol;Acc:VGNC:87911]	0.356	-1.49152	2.73118092727E-26	3.64641302541E-25	yes	down	5.95	6.33	5.48	17.57	18.54	18.4	5.92	18.17
ENSSSCG00000012402	CXCR3	C-X-C motif chemokine receptor 3 [Source:VGNC Symbol;Acc:VGNC:87108]	0.264	-1.92086	7.49783554522E-11	4.20654352716E-10	yes	down	2.62	3.91	1.82	13.08	13.79	7.4	2.78333	11.4233
ENSSSCG00000012446	P2RY10	P2Y receptor family member 10 [Source:VGNC Symbol;Acc:VGNC:91123]	0.116	-3.10628	5.13543105328E-49	1.34863342049E-47	yes	down	2.09	1.34	1.51	15.78	13.98	15.08	1.64667	14.9467
ENSSSCG00000012448	ITM2A	integral membrane protein 2A [Source:VGNC Symbol;Acc:VGNC:89250]	0.471	-1.08629	1.49538953461E-6	5.64563515815E-6	yes	down	5.46	4.1	5.03	10.51	10.99	12.3	4.86333	11.2667
ENSSSCG00000012456	RPS6KA6	ribosomal protein S6 kinase A6 [Source:VGNC Symbol;Acc:VGNC:92445]	6.22	2.63686	0.0499612437992	0.0927879442232	yes	up	0.17	0.07	0.05	0	0.03	0.01	0.0966666666667	0.0133333333333
ENSSSCG00000012459	APOOL	apolipoprotein O like [Source:VGNC Symbol;Acc:VGNC:103901]	4.405	2.13904	9.88268368986E-19	9.29001462367E-18	yes	up	3.7	2.71	3.84	0.94	0.72	0.86	3.41667	0.84
ENSSSCG00000012474	DIAPH2	diaphanous related formin 2 [Source:VGNC Symbol;Acc:VGNC:87300]	2.116	1.08115	7.13189323477E-15	5.36705185803E-14	yes	up	13.6	11.73	13.47	7	5.76	7.33	12.9333	6.69667
ENSSSCG00000012481	TSPAN6	tetraspanin 6 [Source:NCBI gene (formerly Entrezgene);Acc:100157741]	6.236	2.64061	1.12030599481E-65	4.30359799858E-64	yes	up	68	65.36	75.63	11.22	11.73	14.66	69.6633	12.5367
ENSSSCG00000012482	SRPX2	sushi repeat containing protein X-linked 2 [Source:HGNC Symbol;Acc:HGNC:30668]	26.403	4.72263	9.70350274457E-61	3.36223728492E-59	yes	up	14.54	12.02	14.29	0.55	0.66	0.48	13.6167	0.563333
ENSSSCG00000012484	SYTL4	synaptotagmin like 4 [Source:VGNC Symbol;Acc:VGNC:93693]	3.006	1.58796	8.00675918607E-16	6.3746891735E-15	yes	up	6.86	6.81	7.8	2.52	2.27	3.07	7.15667	2.62
ENSSSCG00000012487	XKRX	XK related X-linked [Source:HGNC Symbol;Acc:HGNC:29845]	0.238	-2.07064	1.20822278777E-17	1.07090944588E-16	yes	down	1.2	1.26	0.76	4.04	4.19	5.13	1.07333	4.45333
ENSSSCG00000012493	TAF7L	TATA-box binding protein associated factor 7 like [Source:VGNC Symbol;Acc:VGNC:93722]	3.413	1.77101	0.0292488288131	0.0576105065202	yes	up	0.38	0.66	0.44	0.13	0.17	0.24	0.493333	0.18
ENSSSCG00000012494	TIMM8A	translocase of inner mitochondrial membrane 8A [Source:VGNC Symbol;Acc:VGNC:93992]	2.466	1.30208	1.50300404899E-18	1.40114029801E-17	yes	up	10.88	9.8	10.04	4.77	4.09	4.79	10.24	4.55
ENSSSCG00000012510	ARMCX2	armadillo repeat containing X-linked 2 [Source:HGNC Symbol;Acc:HGNC:16869]	2.159	1.11016	1.46521573685E-11	8.73092972782E-11	yes	up	20.84	17.69	23.02	8.15	8.91	10.21	20.5167	9.09
ENSSSCG00000012520		-	2.041	1.02956	5.44345865798E-8	2.38911523444E-7	yes	up	8.04	9.64	8.45	5.03	3.46	5.81	8.71	4.76667
ENSSSCG00000012523		-	4.792	2.26077	3.68825900957E-37	7.09126294167E-36	yes	up	57.09	49.46	62.73	12.49	10.8	15.49	56.4267	12.9267
ENSSSCG00000012525	BEX1	brain expressed, X-linked 1 [Source:NCBI gene (formerly Entrezgene);Acc:100513130]	2.832	1.50202	1.75612164282E-12	1.1146234842E-11	yes	up	29.84	28.27	36.41	11.01	13.15	12.44	31.5067	12.2
ENSSSCG00000012527		-	15.197	3.92572	1.40486870105E-41	3.05486938957E-40	yes	up	37.5	24.51	46.24	1.93	3.46	12.22	36.0833	5.87
ENSSSCG00000012528	BEX3	brain expressed X-linked 3 [Source:NCBI gene (formerly Entrezgene);Acc:100513514]	3.609	1.85178	8.17293829586E-24	9.69780844901E-23	yes	up	57.53	57.36	68.24	17.89	18.63	18.41	61.0433	18.31
ENSSSCG00000012531		-	2.29	1.19557	1.69525812069E-5	5.67623080326E-5	yes	up	5.48	11.2	6.49	2.99	3.52	4.35	7.72333	3.62
ENSSSCG00000012534	MORF4L2	mortality factor 4 like 2 [Source:VGNC Symbol;Acc:VGNC:90307]	3.091	1.62826	6.29046050725E-35	1.14269716465E-33	yes	up	178.57	163.7	176.82	53.23	54.4	68.62	173.03	58.75
ENSSSCG00000012536	PLP1	proteolipid protein 1 [Source:VGNC Symbol;Acc:VGNC:91569]	3.312	1.72771	0.000431696848845	0.00120426011662	yes	up	3.08	2.04	0.76	1.03	0.43	0.46	1.96	0.64
ENSSSCG00000012540	SLC25A53	solute carrier family 25 member 53 [Source:VGNC Symbol;Acc:VGNC:93023]	0.138	-2.85666	1.58475265201E-33	2.77833770728E-32	yes	down	1.16	1.45	1.01	9.48	8.66	10.55	1.20667	9.56333
ENSSSCG00000012541		-	0.28	-1.8371	9.21914097115E-13	5.98883427768E-12	yes	down	1.62	1.46	1.82	5.85	6.62	6.64	1.63333	6.37
ENSSSCG00000012548	PWWP3B	PWWP domain containing 3B [Source:VGNC Symbol;Acc:VGNC:92012]	2.044	1.03122	0.00277269205841	0.00681816547903	yes	up	1.18	1.01	1.07	0.53	0.51	0.78	1.08667	0.606667
ENSSSCG00000012551	RNF128	ring finger protein 128 [Source:VGNC Symbol;Acc:VGNC:92354]	0.073	-3.7696	1.47828188442E-13	1.01669156115E-12	yes	down	0.17	0.12	0.22	2.65	1.8	2.39	0.17	2.28
ENSSSCG00000012556	RBM41	RNA binding motif protein 41 [Source:VGNC Symbol;Acc:VGNC:92155]	2.598	1.37749	2.19363133258E-12	1.38129318607E-11	yes	up	4.8	4.99	4.87	2.06	1.48	2.26	4.88667	1.93333
ENSSSCG00000012571	COL4A6	collagen type IV alpha 6 chain [Source:HGNC Symbol;Acc:HGNC:2208]	0.201	-2.31493	3.19662868162E-29	4.7605331349E-28	yes	down	1.3	1.52	1.22	8.35	7.97	8.12	1.34667	8.14667
ENSSSCG00000012576	CHRDL1	chordin like 1 [Source:VGNC Symbol;Acc:VGNC:86662]	23.692	4.56631	1.2504314257E-248	9.94718199146E-246	yes	up	88.84	79.68	94.31	4.08	3.86	4.14	87.61	4.02667
ENSSSCG00000012583	ACSL4	acyl-CoA synthetase long chain family member 4 [Source:VGNC Symbol;Acc:VGNC:85033]	2.651	1.40655	1.4184942369E-27	2.00458119695E-26	yes	up	64.57	54.94	55.86	25.41	20.49	26.72	58.4567	24.2067
ENSSSCG00000012585	DCX	doublecortin [Source:HGNC Symbol;Acc:HGNC:2714]	3.924	1.97226	6.24145296574E-5	0.000195668013172	yes	up	0.83	0.86	0.77	0.22	0.39	0.21	0.82	0.273333
ENSSSCG00000012594	IL13RA2	interleukin 13 receptor subunit alpha 2 [Source:VGNC Symbol;Acc:VGNC:89082]	6.333	2.66296	0.00303425373034	0.00740792483628	yes	up	0.86	0.57	0.97	0.15	0.14	0.12	0.8	0.136667
ENSSSCG00000012595	LRCH2	leucine rich repeats and calponin homology domain containing 2 [Source:VGNC Symbol;Acc:VGNC:89802]	3.966	1.98765	2.54039475836E-9	1.26009916151E-8	yes	up	1.79	1.25	1.52	0.43	0.35	0.5	1.52	0.426667
ENSSSCG00000012597	PLS3	plastin 3 [Source:VGNC Symbol;Acc:VGNC:91573]	8.306	3.05419	4.72094683279E-80	2.47616255306E-78	yes	up	161.68	143.3	192.23	19.09	19.54	26.89	165.737	21.84
ENSSSCG00000012607	TMEM255A	transmembrane protein 255A [Source:VGNC Symbol;Acc:VGNC:104079]	5.648	2.49778	0.000271632836045	0.000782440269429	yes	up	0.71	0.66	0.62	0.13	0.05	0.26	0.663333	0.146667
ENSSSCG00000012618	SOWAHD	sosondowah ankyrin repeat domain family member D [Source:VGNC Symbol;Acc:VGNC:93349]	0.078	-3.68763	7.92534969784E-12	4.80656850162E-11	yes	down	0.15	0.18	0.33	3.24	3.21	2.95	0.22	3.13333
ENSSSCG00000012619	SEPTIN6	septin 6 [Source:VGNC Symbol;Acc:VGNC:92723]	0.242	-2.04686	4.63659326758E-60	1.58295217389E-58	yes	down	29.09	32.85	24.57	120.12	124.52	136.75	28.8367	127.13
ENSSSCG00000012625	PGRMC1	progesterone receptor membrane component 1 [Source:VGNC Symbol;Acc:VGNC:91363]	2.113	1.07936	3.33095534949E-16	2.70155478048E-15	yes	up	104.46	96.32	117.2	51.49	51.82	61.15	105.993	54.82
ENSSSCG00000012633	IL13RA1	interleukin 13 receptor subunit alpha 1 [Source:VGNC Symbol;Acc:VGNC:89081]	3.014	1.59157	1.38606544954E-32	2.34807112356E-31	yes	up	253.16	221.67	290.03	91.1	86.48	100.6	254.953	92.7267
ENSSSCG00000012634	DOCK11	dedicator of cytokinesis 11 [Source:VGNC Symbol;Acc:VGNC:87391]	0.149	-2.74469	1.20273543459E-71	5.17176236873E-70	yes	down	3.8	3.28	2.6	22.68	20.99	27.06	3.22667	23.5767
ENSSSCG00000012637	KLHL13	kelch like family member 13 [Source:VGNC Symbol;Acc:VGNC:89514]	0.314	-1.66976	3.34682165257E-9	1.64134392476E-8	yes	down	0.81	1.58	1.17	4.56	3.39	4.53	1.18667	4.16
ENSSSCG00000012643	SH2D1A	SH2 domain containing 1A [Source:NCBI gene (formerly Entrezgene);Acc:780420]	0.145	-2.78966	1.75472983431E-44	4.14620074217E-43	yes	down	2.76	2.71	2.37	18.4	20.39	18.21	2.61333	19
ENSSSCG00000012649	SMARCA1	SWI/SNF related, matrix associated, actin dependent regulator of chromatin, subfamily a, member 1 [Source:VGNC Symbol;Acc:VGNC:93225]	3.523	1.81673	8.35804168727E-28	1.1908338201E-26	yes	up	14.99	14.19	17.37	5.04	3.99	5.43	15.5167	4.82
ENSSSCG00000012652	SASH3	SAM and SH3 domain containing 3 [Source:VGNC Symbol;Acc:VGNC:92584]	0.185	-2.43685	4.01866785102E-79	2.07363261113E-77	yes	down	30.66	33.71	25.66	182.41	189.14	158.97	30.01	176.84
ENSSSCG00000012655	BCORL1	BCL6 corepressor like 1 [Source:VGNC Symbol;Acc:VGNC:85791]	0.356	-1.48888	3.4942733433E-10	1.84953331495E-9	yes	down	0.67	1.03	0.61	2.52	2.38	2.19	0.77	2.36333
ENSSSCG00000012656	ELF4	E74 like ETS transcription factor 4 [Source:VGNC Symbol;Acc:VGNC:87643]	0.301	-1.73358	1.60804995039E-39	3.32260710528E-38	yes	down	6.96	6.87	5.44	23.38	24.04	23.81	6.42333	23.7433
ENSSSCG00000012667	IGSF1	immunoglobulin superfamily member 1 [Source:VGNC Symbol;Acc:VGNC:89062]	0.183	-2.44969	8.37097801789E-5	0.000258188549786	yes	down	0.15	0.07	0.07	0.7	0.62	0.46	0.0966666666667	0.593333
ENSSSCG00000012679	GPC4	glypican 4 [Source:VGNC Symbol;Acc:VGNC:88581]	8.034	3.0062	6.69608912287E-92	4.39318671938E-90	yes	up	25.67	27.1	27.01	3.12	3.71	4.01	26.5933	3.61333
ENSSSCG00000012680	GPC3	glypican 3 [Source:VGNC Symbol;Acc:VGNC:88580]	0.072	-3.79067	4.32687770904E-28	6.22053834495E-27	yes	down	0.85	0.28	0.99	7.42	11.72	13.44	0.706667	10.86
ENSSSCG00000012693		-	0.432	-1.21142	0.00384293397454	0.00920337373833	yes	down	1.9	1.6	2.43	5.94	4.66	3.63	1.97667	4.74333
ENSSSCG00000012699		four and a half LIM domains 1 [Source:VGNC Symbol;Acc:VGNC:88127]	2.824	1.49771	3.88496983293E-29	5.76763950625E-28	yes	up	117.87	125.22	148.2	51.97	46.57	54.92	130.43	51.1533
ENSSSCG00000012700		MAP7 domain containing 3 [Source:VGNC Symbol;Acc:VGNC:89995]	9.182	3.19874	5.70245028631E-8	2.49933840372E-7	yes	up	0.52	0.39	0.53	0.07	0.06	0.04	0.48	0.0566666666667
ENSSSCG00000012712	MCF2	MCF.2 cell line derived transforming sequence [Source:VGNC Symbol;Acc:VGNC:90067]	0.401	-1.31656	0.00310291721264	0.0075620239244	yes	down	0.23	0.24	0.34	0.8	0.55	0.84	0.27	0.73
ENSSSCG00000012713	ATP11C	ATPase phospholipid transporting 11C [Source:VGNC Symbol;Acc:VGNC:85635]	2.325	1.21722	1.52346555903E-17	1.3403688688E-16	yes	up	17.75	16	16.58	8.42	6.51	8.94	16.7767	7.95667
ENSSSCG00000012730	AFF2	AF4/FMR2 family member 2 [Source:VGNC Symbol;Acc:VGNC:85168]	0.45	-1.15104	4.69151309841E-6	1.66890941075E-5	yes	down	1.53	10.76	0.6	14.17	11.47	8.54	4.29667	11.3933
ENSSSCG00000012741	MAMLD1	mastermind like domain containing 1 [Source:HGNC Symbol;Acc:HGNC:2568]	3.289	1.71765	9.92619720265E-19	9.32632662367E-18	yes	up	5.08	5.43	4.87	2.03	1.58	1.56	5.12667	1.72333
ENSSSCG00000012766	BGN	biglycan [Source:VGNC Symbol;Acc:VGNC:85811]	7.298	2.86754	1.4444194556E-99	1.13953951431E-97	yes	up	1056.19	1419.97	1402.66	199.37	209.5	182.13	1292.94	197
ENSSSCG00000012773	PNCK	pregnancy up-regulated nonubiquitous CaM kinase [Source:VGNC Symbol;Acc:VGNC:91593]	0.035	-4.8405	0.00604328055458	0.0139194489502	yes	down	0	0	0	0.31	0.29	0.5	0	0.366667
ENSSSCG00000012779	ABCD1	ATP binding cassette subfamily D member 1 [Source:VGNC Symbol;Acc:VGNC:84961]	0.463	-1.11228	1.99400949803E-6	7.40654267244E-6	yes	down	8.29	8.19	6.96	18.91	17.62	19.55	7.81333	18.6933
ENSSSCG00000012785	PDZD4	PDZ domain containing 4 [Source:VGNC Symbol;Acc:VGNC:91296]	0.015	-6.03251	8.69869422345E-14	6.09004290847E-13	yes	down	0	0	0.16	6.74	5.74	4.2	0.0533333333333	5.56
ENSSSCG00000012790	ARHGAP4	Rho GTPase activating protein 4 [Source:VGNC Symbol;Acc:VGNC:85476]	0.12	-3.05562	1.23611576653E-55	3.76394293695E-54	yes	down	6.88	10.08	6.3	81.14	79.16	48.69	7.75333	69.6633
ENSSSCG00000012792	RENBP	renin binding protein [Source:NCBI gene (formerly Entrezgene);Acc:396934]	0.394	-1.34303	2.31580644909E-11	1.35291850447E-10	yes	down	9.96	12.17	12.46	48.31	45	24.81	11.53	39.3733
ENSSSCG00000012816	MTCP1	mature T cell proliferation 1 [Source:HGNC Symbol;Acc:HGNC:7423]	0.459	-1.12337	1.45453019203E-5	4.91415509224E-5	yes	down	6.97	5.23	4	10.03	10.04	6.87	5.4	8.98
ENSSSCG00000012818	F8	coagulation factor VIII [Source:VGNC Symbol;Acc:VGNC:87867]	0.095	-3.3989	1.94013052911E-109	1.86135537999E-107	yes	down	1.28	1.63	1.13	15.13	15.49	15.9	1.34667	15.5067
ENSSSCG00000012822	MPP1	membrane palmitoylated protein 1 [Source:VGNC Symbol;Acc:VGNC:98132]	0.318	-1.65175	2.67590313481E-29	3.99752289904E-28	yes	down	16.41	20.78	15.36	61.66	57.66	46.06	17.5167	55.1267
ENSSSCG00000012824	GAB3	GRB2 associated binding protein 3 [Source:VGNC Symbol;Acc:VGNC:88295]	0.121	-3.04322	9.43756817714E-47	2.34002664465E-45	yes	down	1.2	1.54	0.95	13.89	11.12	9.07	1.23	11.36
ENSSSCG00000012828	STARD8	StAR related lipid transfer domain containing 8 [Source:VGNC Symbol;Acc:VGNC:93538]	0.136	-2.88159	5.35992394819E-89	3.31170446663E-87	yes	down	3.7	4.94	4.2	38.13	34.3	31.02	4.28	34.4833
ENSSSCG00000012832		-	3.081	1.62363	1.15764383395E-20	1.20445428216E-19	yes	up	16.86	21.46	12.64	5.3	6.98	5.66	16.9867	5.98
ENSSSCG00000012840	CD151	CD151 molecule [Source:VGNC Symbol;Acc:VGNC:96613]	3.137	1.6492	3.43244674274E-5	0.000111184718718	yes	up	71.02	102.7	108.7	39.57	39.99	18.62	94.14	32.7267
ENSSSCG00000012848	EPS8L2	EPS8 like 2 [Source:VGNC Symbol;Acc:VGNC:87751]	0.399	-1.32529	0.00607201949476	0.0139788974067	yes	down	0.46	0.59	0.28	1.18	1.64	0.83	0.443333	1.21667
ENSSSCG00000012853	IRF7	interferon regulatory factor 7 [Source:VGNC Symbol;Acc:VGNC:89210]	3.459	1.7903	0.000448998892032	0.00124996891903	yes	up	91.35	133.29	114.01	47.17	45.07	15.14	112.883	35.7933
ENSSSCG00000012855	SLC22A18	solute carrier family 22 member 18 [Source:VGNC Symbol;Acc:VGNC:92978]	26.481	4.72687	0.000241378664962	0.00070047141989	yes	up	0.74	0.78	0.7	0.05	0.01	0	0.74	0.02
ENSSSCG00000012859	NADSYN1	NAD synthetase 1 [Source:VGNC Symbol;Acc:VGNC:90567]	0.332	-1.58949	1.62867654041E-11	9.65191710344E-11	yes	down	3.19	4.25	2.44	12.87	11.83	8.32	3.29333	11.0067
ENSSSCG00000012862	OSBPL5	oxysterol binding protein like 5 [Source:VGNC Symbol;Acc:VGNC:91072]	2.501	1.3224	2.80174033999E-9	1.38362200132E-8	yes	up	9.52	14.54	11.93	5.98	6.26	3.42	11.9967	5.22
ENSSSCG00000012885	LRP5	LDL receptor related protein 5 [Source:VGNC Symbol;Acc:VGNC:98075]	4.078	2.02779	1.46090437847E-5	4.93219918545E-5	yes	up	27.08	36.52	31.2	9.29	8.78	3.49	31.6	7.18667
ENSSSCG00000012889	CHKA	choline kinase alpha [Source:VGNC Symbol;Acc:VGNC:86646]	0.41	-1.28499	1.71042283401E-10	9.28501357606E-10	yes	down	3.35	4.89	2.88	10.96	10.96	9.68	3.70667	10.5333
ENSSSCG00000012895		-	0.286	-1.80634	8.53539024489E-8	3.67933327061E-7	yes	down	0.25	0.56	0.44	4.73	5.88	2.28	0.416667	4.29667
ENSSSCG00000012903	PITPNM1	phosphatidylinositol transfer protein membrane associated 1 [Source:VGNC Symbol;Acc:VGNC:91465]	0.37	-1.43577	2.48568790408E-12	1.56005106722E-11	yes	down	6.09	8.93	6.11	27.32	22.62	15.05	7.04333	21.6633
ENSSSCG00000012905	TMEM134	transmembrane protein 134 [Source:VGNC Symbol;Acc:VGNC:94084]	0.295	-1.76213	2.45753450389E-22	2.75347703922E-21	yes	down	5.38	5.5	4.49	17.97	19.81	16.18	5.12333	17.9867
ENSSSCG00000012906	CABP4	calcium binding protein 4 [Source:VGNC Symbol;Acc:VGNC:86111]	0.033	-4.92343	0.00511738604184	0.0119937557465	yes	down	0	0	0	1.19	0.78	0.35	0	0.773333
ENSSSCG00000012909	PTPRCAP	protein tyrosine phosphatase receptor type C associated protein [Source:VGNC Symbol;Acc:VGNC:91985]	0.169	-2.56558	2.40674702729E-5	7.92508006987E-5	yes	down	10.07	22.06	11.99	115.84	127.36	38	14.7067	93.7333
ENSSSCG00000012912	TBC1D10C	TBC1 domain family member 10C [Source:VGNC Symbol;Acc:VGNC:93761]	0.275	-1.86283	2.54430237689E-19	2.46132070026E-18	yes	down	9.96	9.31	7.9	42.18	40.51	24.93	9.05667	35.8733
ENSSSCG00000012920	CORO1B	coronin 1B [Source:VGNC Symbol;Acc:VGNC:86913]	0.289	-1.79054	1.37316676464E-21	1.49042068621E-20	yes	down	33.54	41.41	37.43	170.88	160.85	91.97	37.46	141.233
ENSSSCG00000012926	PC	pyruvate carboxylase [Source:VGNC Symbol;Acc:VGNC:100318]	2.121	1.08469	2.29659123039E-6	8.47112051209E-6	yes	up	5.69	8.22	7.45	3.71	4.28	2.42	7.12	3.47
ENSSSCG00000012940	B4GAT1	beta-1,4-glucuronyltransferase 1 [Source:VGNC Symbol;Acc:VGNC:85736]	2.204	1.14037	3.39208380072E-12	2.10060538188E-11	yes	up	18.17	21.48	21.86	11.07	10.02	9.41	20.5033	10.1667
ENSSSCG00000012950		-	3.557	1.83085	0.00276678147923	0.00680538417953	yes	up	0.56	1.27	0.49	0.31	0.2	0.19	0.773333	0.233333
ENSSSCG00000012956	PACS1	phosphofurin acidic cluster sorting protein 1 [Source:VGNC Symbol;Acc:VGNC:91140]	0.432	-1.20945	2.77538541485E-17	2.40306840545E-16	yes	down	28.96	37.83	30.86	84.46	86.02	76.7	32.55	82.3933
ENSSSCG00000012965	DRAP1	DR1 associated protein 1 [Source:VGNC Symbol;Acc:VGNC:87438]	2.255	1.17333	3.25491481521E-19	3.12589706499E-18	yes	up	325.68	340.02	372.53	175.88	184.69	155.12	346.077	171.897
ENSSSCG00000012967	FOSL1	FOS like 1, AP-1 transcription factor subunit [Source:VGNC Symbol;Acc:VGNC:88191]	125.389	6.97026	2.2805971996E-130	3.06627899541E-128	yes	up	51.01	60.35	54.18	0.49	0.29	0.28	55.18	0.353333
ENSSSCG00000012970	CTSW	cathepsin W [Source:VGNC Symbol;Acc:VGNC:87080]	0.109	-3.19946	2.54463384698E-92	1.68688018773E-90	yes	down	28.14	27.23	17.68	220.07	249.95	261.7	24.35	243.907
ENSSSCG00000012971	EFEMP2	EGF containing fibulin extracellular matrix protein 2 [Source:VGNC Symbol;Acc:VGNC:99643]	4.588	2.19801	1.41420293147E-54	4.21874411994E-53	yes	up	105.55	130.88	129.62	29.18	31.12	25.88	122.017	28.7267
ENSSSCG00000012978	AP5B1	adaptor related protein complex 5 subunit beta 1 [Source:VGNC Symbol;Acc:VGNC:85395]	0.457	-1.12961	0.00458016014906	0.0108236684696	yes	down	0.56	0.96	0.59	2.28	2.09	0.67	0.703333	1.68
ENSSSCG00000012982	SIPA1	signal-induced proliferation-associated 1 [Source:VGNC Symbol;Acc:VGNC:92881]	0.367	-1.44585	8.8076917011E-14	6.15957692151E-13	yes	down	19.14	26.35	18.22	74.03	72.14	42.12	21.2367	62.7633
ENSSSCG00000012985	LTBP3	latent transforming growth factor beta binding protein 3 [Source:VGNC Symbol;Acc:VGNC:89887]	2.062	1.04412	1.36849519867E-9	6.95615291079E-9	yes	up	7.31	9.33	9.55	4.34	5.04	4.44	8.73	4.60667
ENSSSCG00000013004	TM7SF2	transmembrane 7 superfamily member 2 [Source:VGNC Symbol;Acc:VGNC:98373]	0.298	-1.74883	0.00248785394327	0.0061758038597	yes	down	0.44	0.49	0.4	1.61	1.73	1.55	0.443333	1.63
ENSSSCG00000013017	EHD1	EH domain containing 1 [Source:VGNC Symbol;Acc:VGNC:87595]	0.357	-1.484	5.03753947418E-20	5.03016232432E-19	yes	down	24.17	29	22.91	84.42	86.61	61.32	25.36	77.45
ENSSSCG00000013020	MAP4K2	mitogen-activated protein kinase kinase kinase kinase 2 [Source:VGNC Symbol;Acc:VGNC:98112]	0.217	-2.20568	6.07240237777E-41	1.29390966737E-39	yes	down	8.61	10.82	6.6	48.4	43.95	38.4	8.67667	43.5833
ENSSSCG00000013023	RASGRP2	RAS guanyl releasing protein 2 [Source:VGNC Symbol;Acc:VGNC:92114]	0.19	-2.39893	6.01529134272E-84	3.3678575459E-82	yes	down	18.27	19.66	17.03	111.73	107.87	96.25	18.32	105.283
ENSSSCG00000013024		-	0.041	-4.6143	0.000246576923935	0.000714579027288	yes	down	0	0	0.08	0.84	0.82	0.5	0.0266666666667	0.72
ENSSSCG00000013041	FERMT3	FERM domain containing kindlin 3 [Source:VGNC Symbol;Acc:VGNC:88089]	0.161	-2.63868	4.90743372185E-60	1.67010204309E-58	yes	down	30.68	36.79	26.11	232.24	245.37	161.28	31.1933	212.963
ENSSSCG00000013042		-	0.264	-1.92032	1.56919050688E-12	1.00197274774E-11	yes	down	2.03	3.21	1.45	10.76	11.22	5.33	2.23	9.10333
[truncated: 3,558 more rows]
