# Supplementary material for: Infection Characteristics, Transcriptomics, and Metabolomics of African Swine Fever Virus SY-1 Strain in Orally Infected Weaned Landrace Piglets
Source: Transbound Emerg Dis. 2025 Jul 14;2025:2453420. doi: 10.1155/tbed/2453420 (PMC12279419; doi:10.1155/tbed/2453420)
Supplement: Supporting Information 2 — Table S3. Differential metabolites between Mock group and Virus group. [file 2453420.f2.xlsx]

## Sheet: Table 3
Table 3. Differential metabolites between Mock group and Virus group
Metabolite	代谢物	P_value	FDR	VIP_pred_OPLS-DA	VIP_PLS-DA	FC(Spleen/MOCK)	Log2FC(Spleen/MOCK)	Significant	Regulate	KEGG Compound ID	KEGG Compound First Category	KEGG Compound Second Category	KEGG Pathway ID	KEGG Pathway Description	KEGG Pathway First Category	KEGG Pathway Second Category	Library ID	HMDB Superclass	HMDB Class	HMDB Subclass	CAS ID	M/Z	Retention time	Adducts	Formula	Fragmentation Score	Theoretical Fragmentation Score	Metab ID	ID	Mode	Virus_1	Virus_2	Virus_3	Virus_4	Virus_5	Virus_6	Mock_1	Mock_2	Mock_3	Mock_4	Mock_5	Mock_6
3,4,5-trihydroxy-6-{3-hydroxy-5-[(E)-2-(4-hydroxyphenyl)ethenyl]-2-[(1E)-3-methylbuta-1,3-dien-1-yl]phenoxy}oxane-2-carboxylic acid	-	2.027E-17	6.994E-15	3.2351	6.3066	0.0704	-3.8283	yes	down	-	-	-	-	-	-	-	-	-	-	-	-	451.143	6.4839	M-H2O-H	C25H26O9	-	62.6	metab_8208	neg_3530	neg	0.363	0.3716	0.355	0.3527	0.3584	0.3531	5.2522	5.1287	5.0227	5.0094	5.0583	5.1278
Mercaptoethanol	-	3.473E-8	2.22E-7	3.0599	5.0304	0.45	-1.152	yes	down	C00928	-	-	-	-	-	-	HMDB0245190	Organosulfur compounds	Thiols	Alkylthiols	60-24-2	79.0218	1.03485	M+H	C2H6OS	42.5	-	metab_1189	pos_1208	pos	3.7233	3.1901	2.9534	2.2838	2.6495	2.2832	6.275	6.2695	6.2496	6.2887	6.4747	6.4014
Glutathione, oxidized	L-谷胱甘肽(氧化型)	3.328E-13	1.594E-11	2.9802	4.6859	0.4904	-1.028	yes	down	C00127	-	-	map01100;map00480;map01240;map05208;map04918;map05415;map04216	Metabolic pathways;Glutathione metabolism;Biosynthesis of cofactors;Chemical carcinogenesis - reactive oxygen species;Thyroid hormone synthesis;Diabetic cardiomyopathy;Ferroptosis	Metabolism;Metabolism;Metabolism;Human Diseases;Organismal Systems;Human Diseases;Cellular Processes	Global and overview maps;Metabolism of other amino acids;Global and overview maps;Cancer: overview;Endocrine system;Cardiovascular disease;Cell growth and death	HMDB0003337;HMDB0011691	Organic acids and derivatives	Carboxylic acids and derivatives	Amino acids, peptides, and analogues	15718-51-1;27025-41-8	307.083	1.34267	M+2H, M+H	C20H32N6O12S2	64.9	-	metab_850	pos_858	pos	3.1264	3.1309	3.1165	3.1159	3.1097	3.1153	6.3598	6.2312	6.2933	6.6746	6.2438	6.3601
L-Ascorbic acid	-	6.839E-12	1.356E-10	2.8909	5.0532	0.3986	-1.327	yes	down	C01041	-	-	map01100;map00053	Metabolic pathways;Ascorbate and aldarate metabolism	Metabolism;Metabolism	Global and overview maps;Carbohydrate metabolism	HMDB0000044	Organoheterocyclic compounds	Dihydrofurans	Furanones	50-81-7	175.024	0.684433	M-H	C6H8O6	66.2	-	metab_10197	neg_1442	neg	2.4625	2.4776	2.4485	2.4444	2.4693	2.8063	6.0257	6.3922	6.0868	6.5596	6.5025	6.3355
Adenosine	腺苷	2.777E-13	1.388E-11	2.7935	4.1178	1.8436	0.8825	yes	up	C00212	Nucleic acids	Nucleosides	map01100;map04024;map00230;map02010;map04270;map05012;map04080;map04923;map04924;map04022;map05034;map04071;map05032	Metabolic pathways;cAMP signaling pathway;Purine metabolism;ABC transporters;Vascular smooth muscle contraction;Parkinson disease;Neuroactive ligand-receptor interaction;Regulation of lipolysis in adipocytes;Renin secretion;cGMP-PKG signaling pathway;Alcoholism;Sphingolipid signaling pathway;Morphine addiction	Metabolism;Environmental Information Processing;Metabolism;Environmental Information Processing;Organismal Systems;Human Diseases;Environmental Information Processing;Organismal Systems;Organismal Systems;Environmental Information Processing;Human Diseases;Environmental Information Processing;Human Diseases	Global and overview maps;Signal transduction;Nucleotide metabolism;Membrane transport;Circulatory system;Neurodegenerative disease;Signaling molecules and interaction;Endocrine system;Endocrine system;Signal transduction;Substance dependence;Signal transduction;Substance dependence	HMDB0247583;HMDB0000050;58-61-7	Nucleosides, nucleotides, and analogues	Purine nucleosides	Not Available	58-61-7	268.104	1.43858	M+H	C10H13N5O4	96.8	-	metab_4034	pos_4167	pos	6.2937	6.2647	6.1941	6.0881	6.2382	6.2676	3.3085	3.3005	3.5976	3.286	3.4283	3.3379
Delta2-THA	-	3.785E-13	1.708E-11	2.6879	3.8118	1.8166	0.8612	yes	up	-	-	-	-	-	-	-	LMFA01030852	-	-	-	-	337.252	5.83148	M+H-H2O, M+H, M+H-2H2O	C24H34O2	34.6	-	metab_125	pos_127	pos	6.029	5.8262	5.9575	5.9455	5.7254	5.7018	3.2368	3.2287	3.2542	3.2143	3.219	3.2122
Glutathione	谷胱甘肽	1.301E-12	4.762E-11	2.5134	3.3332	0.6494	-0.6228	yes	down	C00051	Vitamins and cofactors	Cofactors	map01100;map00480;map01240;map00270;map02010;map04976;map05208;map04918;map05415;map04216	Metabolic pathways;Glutathione metabolism;Biosynthesis of cofactors;Cysteine and methionine metabolism;ABC transporters;Bile secretion;Chemical carcinogenesis - reactive oxygen species;Thyroid hormone synthesis;Diabetic cardiomyopathy;Ferroptosis	Metabolism;Metabolism;Metabolism;Metabolism;Environmental Information Processing;Organismal Systems;Human Diseases;Organismal Systems;Human Diseases;Cellular Processes	Global and overview maps;Metabolism of other amino acids;Global and overview maps;Amino acid metabolism;Membrane transport;Digestive system;Cancer: overview;Endocrine system;Cardiovascular disease;Cell growth and death	HMDB0000125;HMDB0003337;HMDB0062697;HMDB0011691;70-18-8	Organic acids and derivatives	Carboxylic acids and derivatives	Amino acids, peptides, and analogues	15718-51-1;70-18-8;27025-41-8	308.091	0.782267	M+Na, M+K, M+H	C10H17N3O6S	77.8	-	metab_4804	pos_168	pos	4.4434	4.1251	4.2658	4.2351	4.2584	4.2993	6.4923	6.5582	6.5662	6.7323	6.5961	6.5166
Oxidized glutathione	氧化谷胱甘肽	1.674E-12	4.538E-11	2.4757	3.7032	0.5367	-0.8978	yes	down	C00127	-	-	map01100;map00480;map01240;map05208;map04918;map05415;map04216	Metabolic pathways;Glutathione metabolism;Biosynthesis of cofactors;Chemical carcinogenesis - reactive oxygen species;Thyroid hormone synthesis;Diabetic cardiomyopathy;Ferroptosis	Metabolism;Metabolism;Metabolism;Human Diseases;Organismal Systems;Human Diseases;Cellular Processes	Global and overview maps;Metabolism of other amino acids;Global and overview maps;Cancer: overview;Endocrine system;Cardiovascular disease;Cell growth and death	HMDB0003337;27025-41-8;HMDB0011691	Organic acids and derivatives	Carboxylic acids and derivatives	Amino acids, peptides, and analogues	15718-51-1;27025-41-8	611.145	1.74195	M-H	C20H32N6O12S2	-	41	metab_6528	neg_1783	neg	3.2319	3.247	3.2178	3.2137	3.2239	3.2144	6.0027	5.8829	5.9202	6.3253	5.9006	6.0217
Taurocholic acid	牛磺胆酸	5.284E-8	3.201E-7	2.4362	3.2025	1.6586	0.73	yes	up	C05122	Steroids	24-Carbon atoms	map01100;map04979;map04976;map00120;map00430	Metabolic pathways;Cholesterol metabolism;Bile secretion;Primary bile acid biosynthesis;Taurine and hypotaurine metabolism	Metabolism;Organismal Systems;Organismal Systems;Metabolism;Metabolism	Global and overview maps;Digestive system;Digestive system;Lipid metabolism;Metabolism of other amino acids	HMDB0000036;81-24-3;LMST05040001	Lipids and lipid-like molecules	Steroids and steroid derivatives	Bile acids, alcohols and derivatives	81-24-3	480.278	5.76282	M+H-2H2O, M+Na, M+NH4, M+H-H2O, M+H	C26H45NO7S	-	60.9	metab_6	pos_7	pos	5.8511	5.5423	5.7774	5.7374	5.2575	5.3022	3.8725	3.2091	3.1938	3.1946	3.5171	3.1926
1-Methylguanosine	1-甲基鸟苷	1.812E-10	2.623E-9	2.3835	3.0143	1.6323	0.7069	yes	up	C04545	-	-	-	-	-	-	HMDB0001563	Nucleosides, nucleotides, and analogues	Purine nucleosides	Not Available	2140-65-0	320.096	1.69158	M+Na, M+K	C11H15N5O5	-	63	metab_299	pos_304	pos	5.2842	5.4529	5.3275	5.3076	5.4505	5.4577	3.1641	3.5624	3.1408	3.3086	3.4585	3.1395
3-(2,4-Cyclopentadien-1-ylidene)-5alpha-androstan-17beta-ol	-	3.13E-13	1.515E-11	2.3673	2.9563	1.5788	0.6588	yes	up	C14915	-	-	-	-	-	-	-	-	-	-	-	339.268	5.85195	M+H-H2O, M+H	C24H34O	33.3	-	metab_684	pos_691	pos	5.7049	5.5618	5.6475	5.6239	5.5004	5.427	3.5487	3.5406	3.5254	3.5262	3.5309	3.5241
N-desalkyl delavirdine	-	2.361E-17	7.637E-15	2.3656	3.3718	0.5313	-0.9124	yes	down	-	-	-	-	-	-	-	HMDB0061021	Organoheterocyclic compounds	Diazinanes	Piperazines	-	435.119	2.26792	M+Na-2H	C19H22N6O3S	-	52.2	metab_8755	neg_4080	neg	2.88	2.895	2.8659	2.8617	2.8719	2.8625	5.4123	5.4493	5.4067	5.4528	5.4027	5.3215
7a,12a-Dihydroxy-3-oxo-4-cholenoic acid	7a，12a -二羟基- 3 -氧代- 4 -胆烯酸	8.253E-10	9.045E-9	2.342	2.9169	1.651	0.7233	yes	up	C15568	-	-	-	-	-	-	HMDB0000447	Lipids and lipid-like molecules	Steroids and steroid derivatives	Bile acids, alcohols and derivatives	13587-11-6	446.29	5.76968	M+ACN+H	C24H36O5	-	59.4	metab_1650	pos_1678	pos	5.3623	5.0587	5.2906	5.2734	4.8351	4.8882	3.1108	3.1028	3.0875	3.0883	3.1259	3.0863
Haloperidol glucuronide	氟哌啶醇葡萄糖醛酸苷	5.02E-14	3.43E-12	2.3263	2.8526	0.6361	-0.6527	yes	down	-	-	-	-	-	-	-	HMDB0060904	Organic oxygen compounds	Organooxygen compounds	Carbohydrates and carbohydrate conjugates	-	574.162	2.43013	M+Na	C27H31ClFNO8	-	48.1	metab_3873	pos_4003	pos	3.4286	3.5999	3.4187	3.4181	3.4119	3.4175	5.3605	5.4585	5.405	5.4471	5.4195	5.4437
Gamma-Glu-Cys	-	6.841E-10	7.889E-9	2.3246	2.8683	0.6036	-0.7283	yes	down	C00669	-	-	map01100;map00480;map04216;map01240	Metabolic pathways;Glutathione metabolism;Ferroptosis;Biosynthesis of cofactors	Metabolism;Metabolism;Cellular Processes;Metabolism	Global and overview maps;Metabolism of other amino acids;Cell growth and death;Global and overview maps	HMDB0001049	Organic acids and derivatives	Carboxylic acids and derivatives	Amino acids, peptides, and analogues	636-58-8	251.069	1.65055	M+H	C8H14N2O5S	78.9	-	metab_1285	pos_1309	pos	3.2608	3.2825	2.8978	2.8971	2.8909	2.8966	4.965	5.0893	5.0795	4.9392	5.0898	4.8665
Indole-3-acetaldoxime N-oxide	-	1.772E-10	2.574E-9	2.3169	2.851	1.6858	0.7534	yes	up	C17204	-	-	-	-	-	-	-	-	-	-	-	191.081	1.81465	M+H	C10H10N2O2	54	-	metab_1317	pos_1342	pos	4.9688	4.8268	4.6502	4.7424	4.9491	4.9333	2.8327	2.8247	3.1508	2.8102	2.8149	2.8081
15-deoxy-delta-12,14-PGJ2	-	5.549E-10	4.877E-9	2.2979	3.2086	0.5707	-0.8092	yes	down	C14717	-	-	map00590	Arachidonic acid metabolism	Metabolism	Lipid metabolism	HMDB0005079;LMFA03010021	Lipids and lipid-like molecules	Fatty Acyls	Eicosanoids	87893-55-8	315.197	5.83845	M-H	C20H28O3	81.4	-	metab_8542	neg_3866	neg	3.7197	3.1101	3.081	3.0769	3.1684	3.0776	5.6113	5.6301	5.5697	5.6445	5.5778	5.6733
Ala Gly Glu	丙氨酸 甘氨酸 谷氨酸	1.477E-6	5.903E-6	2.2798	2.8602	0.6331	-0.6595	yes	down	-	-	-	-	-	-	-	-	-	-	-	-	276.119	1.0417	M+H, M+K	C10H17N3O6	44.3	-	metab_817	pos_825	pos	4.198	3.7884	3.1956	3.0195	3.0133	3.237	5.3899	5.3845	5.3921	5.43	5.3598	5.3552
7,10-Heptadecadiynoic acid	-	1.54E-8	1.091E-7	2.2633	2.7453	0.6569	-0.6063	yes	down	-	-	-	-	-	-	-	LMFA01030478	-	-	-	-	263.2	5.96158	M+H	C17H26O2	49.8	-	metab_1742	pos_1772	pos	3.9857	3.6634	3.7555	3.5601	3.7091	3.1434	5.5581	5.5197	5.4662	5.593	5.4839	5.5905
Cysteineglutathione disulfide	半胱氨酸谷胱甘肽二硫化物	1.619E-13	7.757E-12	2.2537	3.0638	0.5936	-0.7524	yes	down	-	-	-	-	-	-	-	HMDB0000656	Organic acids and derivatives	Carboxylic acids and derivatives	Amino acids, peptides, and analogues	13081-14-6	425.081	0.7677	M-H, M+Na-2H, M+K-2H	C13H22N4O8S2	-	65	metab_4882	neg_74	neg	3.5734	3.3453	3.3161	3.312	3.3222	3.3127	5.6298	5.6944	5.6636	5.6715	5.7081	5.6344
N-[(3a,5b,7b)-7-hydroxy-24-oxo-3-(sulfooxy)cholan-24-yl]-Glycine	N-[（3a，5b，7b）-7-羟基-24-氧代-3-（磺酰氧基）胆聚糖-24-基]-甘氨酸	1.272E-11	2.202E-10	2.2491	3.0611	1.7856	0.8364	yes	up	-	-	-	-	-	-	-	HMDB0002409	Lipids and lipid-like molecules	Steroids and steroid derivatives	Cholestane steroids	133429-88-6	528.264	5.7856	M-H	C26H43NO8S	-	55.2	metab_6734	neg_1991	neg	5.2151	5.2134	5.2494	5.26	5.2402	5.2033	3.1948	2.8294	2.8213	3.0814	2.8192	2.8274
N-[(3a,5b,7a,12a)-3,12-dihydroxy-24-oxo-7-(sulfooxy)cholan-24-yl]-Glycine	N-[（3a，5b，7a，12a）-3,12-二羟基-24-氧代-7-（磺酰基）胆聚糖-24-基]-甘氨酸	5.932E-8	2.571E-7	2.2355	3.0877	1.7602	0.8157	yes	up	-	-	-	-	-	-	-	HMDB0002640	Lipids and lipid-like molecules	Steroids and steroid derivatives	Bile acids, alcohols and derivatives	71977-73-6	526.248	5.74378	M-H2O-H	C26H43NO9S	-	68.6	metab_8596	neg_3921	neg	5.4152	5.3787	5.401	5.4134	5.3442	5.294	3.7552	2.8225	2.8072	2.8085	3.3119	2.8133
N1-Acetylspermine	N1 -乙酰精胺	2.839E-15	3.298E-13	2.2326	2.6264	1.5991	0.6773	yes	up	C02567	-	-	-	-	-	-	HMDB0001186	Organic acids and derivatives	Carboxylic acids and derivatives	Carboxylic acid derivatives	25593-72-0	245.234	0.399867	M+H	C12H28N4O	84.1	-	metab_4653	pos_4820	pos	4.8412	4.9406	4.8658	4.7833	4.8075	4.8462	3.041	3.033	3.0177	3.0185	3.0586	3.0164
Glu Gln	谷氨酸 谷氨酰胺	6.007E-6	2.091E-5	2.217	2.7502	0.663	-0.5929	yes	down	-	-	-	-	-	-	-	-	-	-	-	-	276.119	0.761683	M+H, M+K	C10H17N3O6	48.6	-	metab_765	pos_772	pos	4.5082	4.082	4.0336	3.2565	3.301	3.2559	5.6522	5.6439	5.648	5.6636	5.6245	5.6153
Demethoxyegonol	去甲氧基芒果醇	5.847E-8	3.497E-7	2.2158	2.6461	0.6361	-0.6527	yes	down	-	-	-	-	-	-	-	HMDB0030772	Phenylpropanoids and polyketides	2-arylbenzofuran flavonoids	Not Available	53279-35-9	279.101	2.27933	M+H-H2O	C18H16O4	-	43.9	metab_1365	pos_1391	pos	3.1963	3.8283	3.0961	3.0295	3.0232	3.0289	5.0261	5.036	5.0597	5.0412	5.0157	5.0045
Balenine	鹅肌肽	1.263E-8	9.313E-8	2.181	2.5518	1.5531	0.6352	yes	up	-	-	-	-	-	-	-	HMDB0005769	Organic acids and derivatives	Peptidomimetics	Hybrid peptides	331-38-4	241.129	0.427167	M+H	C10H16N4O3	59.8	-	metab_4562	pos_4728	pos	5.3923	4.9049	5.0013	4.9524	4.9015	4.5849	3.2074	3.1993	3.1841	3.1849	3.1896	3.1828
PGE1	前列腺素E1	3.665E-7	1.705E-6	2.1584	2.54	0.6975	-0.5197	yes	down	C04741	Lipids	Eicosanoids	-	-	-	-	HMDB0001442;LMFA03010134	Lipids and lipid-like molecules	Fatty Acyls	Eicosanoids	745-65-3	337.237	5.86555	M+H-H2O	C20H34O5	61.7	-	metab_1686	pos_1715	pos	3.8825	4.1943	3.6822	4.2836	4.5888	3.6764	5.8569	5.8331	5.8257	5.7862	5.7748	5.772
1-(2,6,6-Trimethyl-2-cyclohexen-1-yl)-1,6-heptadien-3-one	1-（2,6,6-三甲基-2-环己烯-1-基）-1,6-庚二烯-3-酮	1.144E-10	1.299E-9	2.1352	2.7657	0.5611	-0.8337	yes	down	-	-	-	-	-	-	-	HMDB0029704	Lipids and lipid-like molecules	Prenol lipids	Sesquiterpenoids	79-78-7	277.181	5.95708	M+FA-H	C16H24O	-	34	metab_6826	neg_2083	neg	2.6396	2.9325	2.5936	2.5895	2.5997	2.5903	4.5916	4.9637	4.6781	4.6813	4.6962	4.8097
12S-HHTrE	-	2.168E-9	1.485E-8	2.1118	2.72	0.638	-0.6484	yes	down	-	-	-	-	-	-	-	LMFA03050002	-	-	-	-	279.197	5.95708	M-H2O-H, M-H	C17H28O3	52.8	-	metab_5302	neg_497	neg	3.9258	3.6821	3.592	3.5747	3.6647	3.1851	5.6534	5.6265	5.5496	5.7484	5.613	5.7028
Glu Asn	谷氨酸 天冬酰胺	6.19E-7	2.686E-6	2.1072	2.4268	0.6943	-0.5264	yes	down	-	-	-	-	-	-	-	-	-	-	-	-	262.103	0.4744	M+H, M+K	C9H15N3O6	50.9	-	metab_287	pos_291	pos	3.7812	4.1246	3.3503	3.373	4.1453	4.0711	5.5222	5.5157	5.4839	5.5006	5.4442	5.4453
Indolelactic acid	吲哚乳酸	5.961E-8	2.58E-7	2.0614	2.6249	1.7307	0.7914	yes	up	C02043	-	-	-	-	-	-	HMDB0000671	Organoheterocyclic compounds	Indoles and derivatives	Indolyl carboxylic acids and derivatives	7417-65-4	204.066	3.74892	M-H	C11H11NO3	75.9	-	metab_6651	neg_1908	neg	4.7655	4.7399	4.7161	4.6888	4.5757	4.5527	2.8414	2.7364	3.2151	2.2892	2.7114	2.4076
1,4-beta-D-Glucan	-	2.845E-12	6.725E-11	2.0489	2.5364	0.6982	-0.5183	yes	down	C00760	-	-	map01100;map04973;map00500	Metabolic pathways;Carbohydrate digestion and absorption;Starch and sucrose metabolism	Metabolism;Organismal Systems;Metabolism	Global and overview maps;Digestive system;Carbohydrate metabolism	-	-	-	-	9004-34-6	535.155	1.44853	M-H, M+Na-2H, M+K-2H, M+Cl	C18H32O18	-	34.5	metab_4821	neg_13	neg	4.5579	4.4472	4.2959	4.2741	4.4316	4.4644	6.2746	6.3544	6.2561	6.3912	6.299	6.3366
3,4-Dimethyl-5-propyl-2-furandecanoic acid	3，4 -二甲基- 5 -丙基- 2 -呋喃癸酸	2.08E-10	2.099E-9	2.0489	2.5466	0.594	-0.7515	yes	down	-	-	-	-	-	-	-	HMDB0094643	Lipids and lipid-like molecules	Fatty Acyls	Fatty acids and conjugates	-	307.228	5.99222	M-H	C19H32O3	-	96.3	metab_6842	neg_2099	neg	3.1511	2.7531	2.7239	2.7198	2.73	2.7205	4.7247	4.7565	4.6135	4.7761	4.6523	4.7626
Sn-glycero-3-Phosphoethanolamine	-	7.489E-10	8.53E-9	2.0431	2.2204	0.7167	-0.4806	yes	down	C01233	-	-	map00565;map00564	Ether lipid metabolism;Glycerophospholipid metabolism	Metabolism;Metabolism	Lipid metabolism;Lipid metabolism	HMDB0059660;HMDB0000114	Lipids and lipid-like molecules	Glycerophospholipids	Glycerophosphoethanolamines	1190-00-7	254.019	0.427167	M+K	C5H14NO6P	-	42.6	metab_4554	pos_4719	pos	3.7497	3.9667	3.666	4.065	3.9471	3.9211	5.3447	5.4073	5.3189	5.5302	5.4652	5.4649
TXB2	-	3.347E-9	2.946E-8	1.9913	2.113	0.7726	-0.3722	yes	down	C05963	Lipids	Eicosanoids	map00590;map01100;map04976;map04726	Arachidonic acid metabolism;Metabolic pathways;Bile secretion;Serotonergic synapse	Metabolism;Metabolism;Organismal Systems;Organismal Systems	Lipid metabolism;Global and overview maps;Digestive system;Nervous system	LMFA03030002;HMDB0003252	Lipids and lipid-like molecules	Fatty Acyls	Eicosanoids	54397-85-2	393.224	5.75595	M+Na, M+K	C20H34O6	74.4	-	metab_391	pos_396	pos	5.2917	4.8976	5.0173	4.7598	4.9303	4.9043	6.4395	6.4136	6.391	6.5017	6.354	6.4713
8-iso Prostaglandin A2	8 -异前列腺素A2	3.44E-9	2.19E-8	1.9891	2.4151	0.6787	-0.5592	yes	down	-	-	-	-	-	-	-	-	-	-	-	-	333.207	6.4839	M-H	C20H30O4	77.8	-	metab_8214	neg_3536	neg	4.1133	4.1048	3.7116	3.7243	3.802	3.5455	5.7202	5.6445	5.6071	5.6261	5.6145	5.6829
6-[(2-carboxyacetyl)oxy]-3,4,5-trihydroxyoxane-2-carboxylic acid	-	2.296E-7	1.125E-6	1.9877	2.1473	0.714	-0.486	yes	down	-	-	-	-	-	-	-	-	-	-	-	-	322.077	1.72557	M+ACN+H	C9H12O10	-	51.9	metab_3966	pos_4099	pos	3.7664	3.6132	4.0101	3.5758	3.262	4.0141	5.2121	5.2078	5.3035	5.1357	5.1117	5.1811
8-iso-PGE2	8 -异前列腺素E2	2.338E-7	8.687E-7	1.9833	2.4457	0.676	-0.5649	yes	down	-	-	-	-	-	-	-	HMDB0005844;LMFA03110003	Lipids and lipid-like molecules	Fatty Acyls	Eicosanoids	27415-25-4	351.218	6.4839	M-H, M+Cl	C20H32O5	87.4	-	metab_5369	neg_564	neg	4.4352	3.9533	3.576	3.5861	3.9891	3.469	5.7301	5.6916	5.6192	5.653	5.6301	5.7133
Uridine diphosphate-N-acetylglucosamine	尿苷二磷酸- N -乙酰氨基葡萄糖	2.644E-8	1.258E-7	1.9824	2.4142	0.7475	-0.4199	yes	down	C00043	-	-	map01100;map00520;map05415;map00524;map04931	Metabolic pathways;Amino sugar and nucleotide sugar metabolism;Diabetic cardiomyopathy;Neomycin, kanamycin and gentamicin biosynthesis;Insulin resistance	Metabolism;Metabolism;Human Diseases;Metabolism;Human Diseases	Global and overview maps;Carbohydrate metabolism;Cardiovascular disease;Biosynthesis of other secondary metabolites;Endocrine and metabolic disease	528-04-1;HMDB0000290	Nucleosides, nucleotides, and analogues	Pyrimidine nucleotides	Pyrimidine nucleotide sugars	528-04-1	606.075	0.494233	M-H, M+Na-2H, M+K-2H	C17H27N3O17P2	88.6	-	metab_4957	neg_149	neg	5.8718	5.5214	5.2847	5.0838	5.272	5.184	7.1718	7.2256	7.1314	7.1978	7.2131	7.1647
Gln Glu	谷氨酰胺 谷氨酸	1.32E-7	6.98E-7	1.9525	2.0608	0.7709	-0.3754	yes	down	-	-	-	-	-	-	-	-	-	-	-	-	276.119	0.494917	M+H, M+K, M+Na	C10H17N3O6	43.5	-	metab_129	pos_131	pos	5.1452	5.0926	4.7397	4.4777	4.6695	4.6465	6.2349	6.2397	6.2367	6.239	6.2076	6.1625
13,14-dihydro-15-keto Prostaglandin J2	13,14-二氢-15-酮前列腺素J2	7.02E-11	1.208E-9	1.9434	1.9981	0.7812	-0.3562	yes	down	-	-	-	-	-	-	-	-	-	-	-	-	335.221	5.83835	M+H-H2O, M+H, M+H-2H2O	C20H30O4	47.4	-	metab_90	pos_92	pos	5.1165	4.9402	4.8797	4.7746	4.9448	4.9456	6.3465	6.3098	6.259	6.3586	6.2687	6.3517
Cis-zeatin-O-glucoside	-	1.124E-11	1.999E-10	1.9356	2.2667	0.646	-0.6304	yes	down	C15546	-	-	-	-	-	-	HMDB0012203	Lipids and lipid-like molecules	Fatty Acyls	Fatty acyl glycosides	71866-93-8	418.111	1.43505	M+K-2H	C16H23N5O6	-	54.3	metab_6457	neg_1710	neg	3.1303	3.0199	3.0398	3.3174	2.9968	3.1569	4.8355	4.819	4.7896	4.8255	4.7736	4.8397
Taurodeoxycholic acid	牛磺去氧胆酸	8.652E-5	0.0002361	1.9129	2.1661	1.3657	0.4496	yes	up	C05463	-	-	-	-	-	-	HMDB0000896;LMST05040013;516-50-7	Lipids and lipid-like molecules	Steroids and steroid derivatives	Bile acids, alcohols and derivatives	516-50-7	464.283	5.80407	M+H-H2O, M+Na, M+H-2H2O	C26H45NO6S	-	64.3	metab_128	pos_130	pos	5.7908	5.5223	5.6991	5.7083	5.4304	5.394	4.7796	4.3634	4.1608	3.7763	4.3127	3.1717
Xanthine	黄嘌呤	2.935E-11	4.345E-10	1.9088	2.2069	1.3606	0.4442	yes	up	C00385	-	-	map01100;map00230;map00232	Metabolic pathways;Purine metabolism;Caffeine metabolism	Metabolism;Metabolism;Metabolism	Global and overview maps;Nucleotide metabolism;Biosynthesis of other secondary metabolites	69-89-6;HMDB0000292	Organoheterocyclic compounds	Imidazopyrimidines	Purines and purine derivatives	69-89-6	151.025	1.11258	M-H	C5H4N4O2	89.6	-	metab_9015	neg_4349	neg	6.3601	6.3195	6.3179	6.3019	6.1293	6.1327	4.6654	4.5847	4.7358	4.5199	4.5428	4.5577
Strigol	独脚金醇	2.311E-10	2.283E-9	1.9035	2.1997	0.6826	-0.5509	yes	down	C09190	-	-	-	-	-	-	HMDB0036677	Lipids and lipid-like molecules	Prenol lipids	Terpene lactones	11017-56-4	381.11	0.4455	M+Cl	C19H22O6	-	43.7	metab_9674	neg_5070	neg	3.7206	3.5479	3.5187	3.5146	3.5248	3.5153	5.0982	5.1894	5.0401	5.4255	5.2048	5.3054
Deoxycholic acid glycine conjugate	脱氧胆酸甘氨酸结合物	3.238E-8	1.505E-7	1.8792	2.1765	1.2939	0.3717	yes	up	C05464	-	-	-	-	-	-	360-65-6;HMDB0000631	Lipids and lipid-like molecules	Steroids and steroid derivatives	Bile acids, alcohols and derivatives	360-65-6	448.307	6.49088	M-H	C26H43NO5	-	82.1	metab_10194	neg_2279	neg	7.3276	7.2004	7.2404	7.2457	7.1169	7.0782	5.9333	5.7346	5.5519	5.3457	5.5736	5.2539
Cytidine diphosphate choline (CDPcholine)	-	3.985E-9	3.423E-8	1.7976	1.722	0.8164	-0.2927	yes	down	-	-	-	-	-	-	-	-	-	-	-	-	489.115	0.48805	M+H, M+Na, M+K	C14H26N4O11P2	83.1	-	metab_76	pos_78	pos	5.4719	5.4442	5.163	5.1109	5.224	5.3362	6.4645	6.5453	6.4285	6.4936	6.512	6.4507
Glutamylglutamine	谷氨酰胺	7.611E-8	3.219E-7	1.7925	1.9828	0.7179	-0.4781	yes	down	-	-	-	-	-	-	-	HMDB0028817	Organic acids and derivatives	Carboxylic acids and derivatives	Amino acids, peptides, and analogues	26848-14-6	274.105	1.04893	M-H, M+Na-2H, M+K-2H	C10H17N3O6	-	54.6	metab_4896	neg_88	neg	4.2854	3.8368	3.7927	3.5717	3.6122	3.6535	5.2564	5.3103	5.2941	5.3047	5.2751	5.2543
Beta-Citryl-L-glutamic acid	β -谷氨酰- L -谷氨酸	2.264E-10	3.117E-9	1.7918	1.7007	0.8061	-0.311	yes	down	-	-	-	-	-	-	-	HMDB0013220;HMDB0241915	Organic acids and derivatives	Carboxylic acids and derivatives	Amino acids, peptides, and analogues	69281-09-0	322.077	1.2538	M+H, M+Na, M+H-H2O	C11H15NO10	-	48.9	metab_62	pos_64	pos	5.0164	4.8866	4.9113	4.7605	4.8377	4.9403	6.1407	6.078	6.1691	6.0101	5.9873	6.0263
Glu Ser	谷氨酸 丝氨酸	2.428E-7	1.18E-6	1.7553	1.6736	0.7917	-0.337	yes	down	-	-	-	-	-	-	-	-	-	-	-	-	235.092	0.46765	M+H, M+K	C8H14N2O6	63.1	-	metab_288	pos_292	pos	4.3157	4.7397	4.2684	4.1046	4.3613	4.5929	5.5729	5.5502	5.575	5.5685	5.5414	5.5179
8-iso-15-keto-PGE2	-	1.022E-8	5.57E-8	1.7525	1.8814	0.7266	-0.4608	yes	down	-	-	-	-	-	-	-	LMFA03110009;HMDB0002341	Lipids and lipid-like molecules	Fatty Acyls	Eicosanoids	914804-63-0	349.202	5.83293	M-H2O-H, M-H	C20H30O5	50.3	-	metab_5351	neg_546	neg	3.8895	3.6535	3.5759	3.6241	3.909	3.9163	5.0822	5.3931	5.1277	5.052	5.1503	5.249
Hebevinoside VII	-	3.622E-6	1.319E-5	1.7505	1.7112	1.2949	0.3728	yes	up	-	-	-	-	-	-	-	HMDB0034597	Lipids and lipid-like molecules	Steroids and steroid derivatives	Steroidal glycosides	101770-14-3	875.463	5.55708	M+K	C45H72O14	-	51	metab_3611	pos_3740	pos	5.14	5.3406	5.1322	5.1842	5.1828	5.1577	3.6111	4.2702	4.354	4.0025	4.1349	3.6761
Glu Met	谷氨酸 甲硫氨酸	3.073E-8	1.991E-7	1.7428	1.6308	0.8136	-0.2976	yes	down	-	-	-	-	-	-	-	-	-	-	-	-	279.101	1.68482	M+H	C10H18N2O5S	41.6	-	metab_3984	pos_4117	pos	5.0297	5.1764	4.8386	4.6531	4.8638	4.976	6.0598	6.073	6.038	6.0817	6.0327	6.0177
Dehydroascorbic acid	脱氢抗坏血酸	1.769E-10	1.827E-9	1.7286	1.813	0.76	-0.3959	yes	down	C05422	-	-	map01100;map00480;map00053	Metabolic pathways;Glutathione metabolism;Ascorbate and aldarate metabolism	Metabolism;Metabolism;Metabolism	Global and overview maps;Metabolism of other amino acids;Carbohydrate metabolism	HMDB0001264;490-83-5	Organoheterocyclic compounds	Lactones	Gamma butyrolactones	490-83-5	173.008	1.2733	M-H	C6H6O6	65.9	-	metab_10193	neg_4311	neg	4.435	4.4533	4.1377	4.2109	4.3587	4.2958	5.721	5.6904	5.6431	5.6792	5.6335	5.7014
3a,7a,12b-Trihydroxy-5b-cholanoic acid	-	8.292E-13	2.601E-11	1.7249	1.7967	1.294	0.3718	yes	up	-	-	-	-	-	-	-	-	-	-	-	-	407.28	5.90807	M-H	C24H40O5	-	65.5	metab_6800	neg_2057	neg	5.9916	5.9587	5.9545	5.947	5.9604	5.8694	4.5786	4.7063	4.6002	4.5272	4.5512	4.6138
1a,1b-dihomo PGF2alpha	-	5.611E-11	7.154E-10	1.7195	1.7927	0.7616	-0.3929	yes	down	-	-	-	-	-	-	-	-	-	-	-	-	381.265	5.91507	M-H	C22H38O5	76.2	-	metab_6809	neg_2066	neg	4.2497	4.3259	4.4624	4.1849	4.3678	4.2537	5.7245	5.7061	5.6621	5.5968	5.5854	5.6542
Ent-Prostaglandin F2alpha	-	1.789E-11	2.913E-10	1.7015	1.7516	0.8047	-0.3135	yes	down	-	-	-	-	-	-	-	-	-	-	-	-	353.234	5.85248	M-H2O-H, M-H, M+Cl	C20H34O5	67.5	-	metab_4925	neg_117	neg	5.5576	5.4432	5.4369	5.2812	5.4562	5.3819	6.7931	6.7674	6.76	6.7212	6.6818	6.7348
Hydroxyphenyllactic acid	羟基苯乳酸	9.44E-13	2.908E-11	1.6953	1.7363	1.308	0.3874	yes	up	C03672	-	-	-	-	-	-	HMDB0000755	Phenylpropanoids and polyketides	Phenylpropanoic acids	Not Available	306-23-0	181.05	2.2146	M-H	C9H10O4	62.1	-	metab_8762	neg_4087	neg	5.591	5.5929	5.5522	5.55	5.5043	5.484	4.3037	4.2856	4.2877	4.1928	4.2015	4.1709
Glycerophosphocholine	甘油磷酸胆碱	2.909E-8	1.898E-7	1.6861	1.5278	0.8412	-0.2495	yes	down	C00670	-	-	map00565;map00564;map05231	Ether lipid metabolism;Glycerophospholipid metabolism;Choline metabolism in cancer	Metabolism;Metabolism;Human Diseases	Lipid metabolism;Lipid metabolism;Cancer: overview	HMDB0008557;HMDB0008061;HMDB0008652;HMDB0008194;28319-77-9;HMDB0008160;HMDB0007929;HMDB0007994;HMDB0008258;HMDB0008719;HMDB0011222;HMDB0008392;HMDB0008554;HMDB0008488;HMDB0008227;HMDB0007931;HMDB0007930;HMDB0008393;HMDB0008817;HMDB0007928;HMDB0008294;HMDB0008521;HMDB0011226;HMDB0008820;HMDB0008293;HMDB0008588;HMDB0008159;HMDB0008226;HMDB0008062;HMDB0011223;HMDB0008060;HMDB0011290;HMDB0008718;HMDB…	Lipids and lipid-like molecules	Glycerophospholipids	Glycerophosphocholines	28319-77-9	258.11	0.44735	M+H, M+Na	C8H20NO6P	97.4	-	metab_276	pos_280	pos	5.8134	5.5515	5.487	5.5324	5.6327	5.5526	6.5386	6.6247	6.5211	6.847	6.6472	6.7297
1-eicosanoyl-glycero-3-phosphate	1 -二十烷酰基-丙三基3 -磷酸	1.011E-9	8.041E-9	1.6676	1.6945	1.2633	0.3372	yes	up	-	-	-	-	-	-	-	HMDB0062315;LMGP10050018	Lipids and lipid-like molecules	Glycerophospholipids	Glycerophosphates	-	511.303	6.20392	M+FA-H	C23H47O7P	-	35.8	metab_6933	neg_2190	neg	6.2695	6.1216	6.1436	6.1481	6.0095	5.9777	5.0065	4.8976	4.751	4.7663	4.8295	4.7754
MG(0:0/18:3(6Z,9Z,12Z)/0:0)	-	1.604E-10	1.691E-9	1.6662	1.6852	0.7713	-0.3746	yes	down	-	-	-	-	-	-	-	HMDB0011539	Lipids and lipid-like molecules	Fatty Acyls	Lineolic acids and derivatives	-	397.26	5.8595	M+FA-H	C21H36O4	-	47.7	metab_6770	neg_2027	neg	4.3266	4.2187	4.428	4.1389	4.3291	4.2055	5.5606	5.5383	5.4819	5.6014	5.4704	5.5954
N1-Acetylspermidine	N1 -乙酰亚精胺	2.434E-12	7.967E-11	1.6647	1.464	1.2495	0.3214	yes	up	C00612	-	-	-	-	-	-	HMDB0001276	Organic acids and derivatives	Carboximidic acids and derivatives	Carboximidic acids	14278-49-0	188.176	0.41355	M+H	C9H21N3O	71.9	-	metab_4602	pos_4769	pos	5.0755	5.1321	5.0548	4.9758	5.1226	5.0493	4.0165	4.052	4.0556	4.0954	4.0498	4.0672
Butyl (S)-3-hydroxybutyrate [arabinosyl-(1->6)-glucoside]	（S）-3-羟基丁酸丁酯[阿拉伯糖基-（1->6）-葡萄糖苷]	4.542E-8	2.814E-7	1.658	1.478	0.8192	-0.2877	yes	down	-	-	-	-	-	-	-	HMDB0039214	Lipids and lipid-like molecules	Fatty Acyls	Fatty acyl glycosides	-	472.24	1.67797	M+NH4	C19H34O12	-	45.2	metab_1294	pos_1318	pos	4.7851	4.5902	4.5379	4.3547	4.7588	4.7601	5.6388	5.7015	5.6268	5.6653	5.6508	5.6358
Metabolite M6	代谢物M6	3.263E-5	7.561E-5	1.6573	1.8143	0.751	-0.4131	yes	down	-	-	-	-	-	-	-	HMDB0061034	Benzenoids	Indanes	Not Available	-	557.289	6.5539	M+Cl	C30H42N4O4	-	56.4	metab_7035	neg_2297	neg	3.6175	4.1116	3.7905	3.7832	4.694	4.6619	5.4343	5.4508	5.4975	5.5328	5.4714	5.4523
15(R),19(R)-hydroxy Prostaglandin E1	15（R），19（R）-羟基前列腺素E1	1.974E-10	2.016E-9	1.6395	1.631	0.8121	-0.3003	yes	down	-	-	-	-	-	-	-	-	-	-	-	-	369.228	5.75397	M-H	C20H34O6	64.9	-	metab_8594	neg_3919	neg	5.4695	5.2698	5.3296	5.1615	5.2962	5.2598	6.5573	6.5043	6.4627	6.5953	6.451	6.5726
Glycocholic acid	甘氨胆酸	2.099E-6	6.243E-6	1.6241	1.6761	1.25	0.3219	yes	up	C01921	Steroids	24-Carbon atoms	map01100;map04979;map04976;map00120	Metabolic pathways;Cholesterol metabolism;Bile secretion;Primary bile acid biosynthesis	Metabolism;Organismal Systems;Organismal Systems;Metabolism	Global and overview maps;Digestive system;Digestive system;Lipid metabolism	475-31-0;LMST05030001;HMDB0000138;HMDB0000331	Lipids and lipid-like molecules	Steroids and steroid derivatives	Bile acids, alcohols and derivatives	475-31-0;68753-51-5	446.291	5.84547	M-H2O-H	C26H43NO6	-	61.2	metab_6764	neg_2021	neg	6.4983	6.285	6.4064	6.3781	6.1004	6.0955	5.4389	5.169	5.0449	4.8473	5.061	4.6478
Prostaglandin I2	-	7.584E-8	4.356E-7	1.6235	1.4199	0.8297	-0.2693	yes	down	C01312	Lipids	Eicosanoids	map01100;map00590;map04270;map04024;map04080;map04370;map04611	Metabolic pathways;Arachidonic acid metabolism;Vascular smooth muscle contraction;cAMP signaling pathway;Neuroactive ligand-receptor interaction;VEGF signaling pathway;Platelet activation	Metabolism;Metabolism;Organismal Systems;Environmental Information Processing;Environmental Information Processing;Environmental Information Processing;Organismal Systems	Global and overview maps;Lipid metabolism;Circulatory system;Signal transduction;Signaling molecules and interaction;Signal transduction;Immune system	LMFA03010087;35121-78-9;HMDB0001335	Lipids and lipid-like molecules	Fatty Acyls	Eicosanoids	35121-78-9	353.232	5.65983	M+H	C20H32O5	48.9	-	metab_1624	pos_1652	pos	5.0754	4.7794	4.7935	4.6547	4.8017	4.6064	5.8261	5.7792	5.8233	5.7388	5.6672	5.7696
Glu Glu	谷氨酸 谷氨酸	8.124E-10	8.964E-9	1.6226	1.3983	0.8501	-0.2343	yes	down	-	-	-	-	-	-	-	-	-	-	-	-	277.103	0.508517	M+H, M+K, M+H-H2O	C10H16N2O7	45.3	-	metab_77	pos_79	pos	5.5034	5.6382	5.4769	5.3362	5.455	5.5393	6.5238	6.4723	6.4622	6.4311	6.4571	6.406
5(S),14(R)-Lipoxin B4	-	1.138E-10	1.786E-9	1.6203	1.3907	0.8291	-0.2704	yes	down	C06315	-	-	map00590	Arachidonic acid metabolism	Metabolism	Lipid metabolism	HMDB0005082	Lipids and lipid-like molecules	Fatty Acyls	Eicosanoids	98049-69-5	375.214	5.83835	M+Na, M+2Na-H, M+NH4	C20H32O5	71.4	-	metab_89	pos_91	pos	4.6873	4.8229	4.6437	4.6283	4.6376	4.5806	5.6748	5.6323	5.6095	5.6058	5.6286	5.6213
Phosphocholine	胆碱磷酸	4.605E-14	3.194E-12	1.599	1.3469	0.8713	-0.1988	yes	down	C00588	-	-	map01100;map00564;map05231	Metabolic pathways;Glycerophospholipid metabolism;Choline metabolism in cancer	Metabolism;Metabolism;Human Diseases	Global and overview maps;Lipid metabolism;Cancer: overview	HMDB0001565	Organic nitrogen compounds	Organonitrogen compounds	Quaternary ammonium salts	107-73-3;3616-04-4	184.073	0.43375	M+H	C5H14NO4P	93.6	-	metab_946	pos_956	pos	6.3144	6.3238	6.269	6.2428	6.3173	6.3359	7.253	7.2336	7.2258	7.2354	7.2323	7.2133
19(R)-hydroxy-PGE1	-	4.25E-9	2.619E-8	1.5908	1.5455	0.8118	-0.3008	yes	down	-	-	-	-	-	-	-	-	-	-	-	-	369.228	6.4699	M-H	C20H34O6	38.5	-	metab_7002	neg_2261	neg	5.2414	5.0114	5.0259	4.8062	5.0296	4.9573	6.233	6.1563	6.1213	6.2168	6.0903	6.2249
CDP-Ethanolamine	-	1.336E-6	4.176E-6	1.5894	1.5949	0.7711	-0.375	yes	down	C00570	-	-	map01100;map00564	Metabolic pathways;Glycerophospholipid metabolism	Metabolism;Metabolism	Global and overview maps;Lipid metabolism	3036-18-8;HMDB0001564	Nucleosides, nucleotides, and analogues	Pyrimidine nucleotides	Pyrimidine ribonucleotides	3036-18-8	445.053	0.992917	M-H	C11H20N4O11P2	-	73.4	metab_9066	neg_4403	neg	4.3019	4.3637	3.9252	3.5767	3.9643	4.0347	5.1714	5.2704	5.1959	5.2529	5.2471	5.2068
Carnosine	肌肽	1.56E-5	4.912E-5	1.586	1.434	1.2129	0.2785	yes	up	C00386	Peptides	Peptides	map01100;map00340;map00410	Metabolic pathways;Histidine metabolism;beta-Alanine metabolism	Metabolism;Metabolism;Metabolism	Global and overview maps;Amino acid metabolism;Metabolism of other amino acids	305-84-0;HMDB0000033;MJDBOTE0000496	Organic acids and derivatives	Peptidomimetics	Hybrid peptides	305-84-0	227.114	0.62495	M+H, M+K	C9H14N4O3	72	-	metab_717	pos_724	pos	6.1237	5.5942	5.7381	5.7016	5.492	5.2554	4.7894	4.7245	4.6863	4.4324	4.6548	4.6658
Deoxyadenosine monophosphate	脱氧腺苷一磷酸	1.082E-5	2.773E-5	1.5832	1.6158	1.337	0.419	yes	up	C00360	Nucleic acids	Nucleotides	map01100;map00230	Metabolic pathways;Purine metabolism	Metabolism;Metabolism	Global and overview maps;Nucleotide metabolism	HMDB0000905;653-63-4	Nucleosides, nucleotides, and analogues	Purine nucleotides	Purine deoxyribonucleotides	653-63-4	376.066	2.48152	M+FA-H	C10H14N5O6P	-	37.9	metab_6596	neg_1852	neg	4.2072	4.7926	5.0065	4.9833	4.9703	4.9608	3.4236	3.6336	3.5559	3.7351	3.3756	3.9091
Allantoin	尿囊素	1.876E-11	3.024E-10	1.582	1.5146	1.2877	0.3648	yes	up	C01551	-	-	-	-	-	-	HMDB0000462	Organoheterocyclic compounds	Azoles	Imidazoles	97-59-6	157.036	0.4733	M-H	C4H6N4O3	35.3	-	metab_6061	neg_1276	neg	5.1186	5.0838	5.1352	5.11	5.0817	5.0557	3.9137	4.0364	4.0567	3.9879	3.8493	3.9089
Norophthalmic acid	降酚酸	2.311E-7	8.6E-7	1.5691	1.5299	0.8097	-0.3045	yes	down	-	-	-	-	-	-	-	HMDB0005766	Organic acids and derivatives	Carboxylic acids and derivatives	Amino acids, peptides, and analogues	1116-21-8	274.105	0.494233	M-H, M+Na-2H, M+K-2H, M-H2O-H	C10H17N3O6	-	61.9	metab_4824	neg_16	neg	5.2658	5.0388	4.898	4.6461	4.7776	4.7286	6.0494	6.0424	6.0543	6.0395	6.0275	6.0403
D-myo-Inositol-2,4-diphosphate	-	3.625E-9	2.283E-8	1.564	1.4917	0.8185	-0.2889	yes	down	-	-	-	-	-	-	-	-	-	-	-	-	338.989	0.705367	M-H	C6H14O12P2	59.2	-	metab_6227	neg_1460	neg	5.2242	5.1291	5.0467	4.8931	4.9835	5.0803	6.2879	6.2164	6.1726	6.0684	6.2518	6.0886
Isopentenyl adenosine	-	2.142E-10	3.008E-9	1.5567	1.287	1.1955	0.2576	yes	up	C16427	-	-	-	-	-	-	HMDB0304396	Nucleosides, nucleotides, and analogues	Purine nucleosides	Not Available	7724-76-7	336.167	4.00718	M+H	C15H21N5O4	73.5	-	metab_3707	pos_3837	pos	5.4439	5.4849	5.3938	5.4434	5.4638	5.4283	4.6879	4.5679	4.5832	4.479	4.4695	4.529
20-ethyl-PGE2	20-乙基-PGE2	2.38E-10	2.325E-9	1.5536	1.4654	0.7897	-0.3406	yes	down	-	-	-	-	-	-	-	LMFA03010174	-	-	-	-	379.249	5.89405	M-H	C22H36O5	60.4	-	metab_8498	neg_3822	neg	4.2141	4.2425	4.028	4.0016	4.1965	4.1452	5.2775	5.2797	5.2196	5.2012	5.1968	5.2625
Fenbendazole	苯硫哒唑	3.177E-6	1.177E-5	1.5373	1.3177	1.1572	0.2106	yes	up	C21876	-	-	-	-	-	-	HMDB0029745	Organoheterocyclic compounds	Benzimidazoles	2-benzimidazolylcarbamic acid esters	43210-67-9	616.177	6.1673	2M+NH4	C15H13N3O2S	-	36.7	metab_3225	pos_3345	pos	6.627	6.7059	6.6748	6.7389	6.6968	6.7857	6.1501	5.8094	5.84	5.7005	5.4263	5.8382
7-Methylguanosine	7-甲基鸟苷	5.215E-8	3.164E-7	1.535	1.2709	1.204	0.2678	yes	up	-	-	-	-	-	-	-	HMDB0005862;HMDB0001107	Nucleosides, nucleotides, and analogues	Purine nucleosides	Not Available	20244-86-4;2140-77-4	298.114	2.57408	M+H	C11H15N5O5	93.9	-	metab_1385	pos_1411	pos	5.1108	5.2537	5.1307	5.1669	5.2295	5.2301	4.2415	4.3147	4.3586	4.5532	4.1888	4.194
1-Arachidonoylglycerophosphoinositol	-	3.203E-8	1.489E-7	1.5231	1.4261	0.8108	-0.3026	yes	down	-	-	-	-	-	-	-	HMDB0061690	Lipids and lipid-like molecules	Glycerophospholipids	Glycerophosphoinositols	1246430-04-5	619.289	8.2956	M-H	C29H49O12P	-	72.5	metab_7354	neg_2640	neg	4.8306	4.6962	4.4168	4.4467	4.4734	4.7012	5.6468	5.6913	5.6991	5.6555	5.6825	5.6186
Lepidiumterpenyl ester	独行菜萜酯	4.218E-13	1.832E-11	1.5223	1.2229	1.1501	0.2018	yes	up	-	-	-	-	-	-	-	HMDB0036865	Lipids and lipid-like molecules	Prenol lipids	Sesquiterpenoids	255833-57-9	400.342	6.17415	M+NH4, M+ACN+H	C23H42O4	-	44.8	metab_519	pos_525	pos	6.534	6.4767	6.4617	6.5128	6.4702	6.44	5.6386	5.6472	5.5905	5.6696	5.6263	5.6482
Glycerol 3-phosphate	3-磷酸甘油	1.67E-9	1.196E-8	1.5146	1.3981	0.8159	-0.2935	yes	down	C00093	-	-	map01100;map00564;map05231;map00561;map02010	Metabolic pathways;Glycerophospholipid metabolism;Choline metabolism in cancer;Glycerolipid metabolism;ABC transporters	Metabolism;Metabolism;Human Diseases;Metabolism;Environmental Information Processing	Global and overview maps;Lipid metabolism;Cancer: overview;Lipid metabolism;Membrane transport	HMDB0252849;17989-41-2;HMDB0000126	Lipids and lipid-like molecules	Glycerophospholipids	Glycerophosphates	57-03-4;17989-41-2	171.006	0.4455	M-H	C3H9O6P	-	52.3	metab_10196	neg_5080	neg	4.582	4.6433	4.5992	4.6234	4.748	4.7579	5.7372	5.6205	5.8225	5.6669	5.8216	5.5906
N-Acetyltyramine	N-乙酰酪胺	4.354E-12	1.305E-10	1.5142	1.2117	0.8384	-0.2543	yes	down	-	-	-	-	-	-	-	-	-	-	-	-	180.102	2.2245	M+H	C10H13NO2	39.6	-	metab_3896	pos_4026	pos	4.3287	4.2905	4.3643	4.3494	4.4293	4.3292	5.1579	5.228	5.1515	5.2006	5.1975	5.1848
2-Ethyl-2-Hydroxybutyric acid	2-乙基-2-羟基丁酸	1.962E-12	5.156E-11	1.5129	1.383	1.2627	0.3365	yes	up	-	-	-	-	-	-	-	HMDB0001975	Lipids and lipid-like molecules	Fatty Acyls	Fatty acids and conjugates	3639-21-2	131.07	3.31975	M-H	C6H12O3	36.4	-	metab_8685	neg_4010	neg	5.0246	5.0296	4.9562	4.9487	5.0913	4.9411	3.9784	3.9629	3.98	3.9548	3.948	3.93
Aspartyl-Gamma-glutamate	天冬氨酰- γ -谷氨酸	1.061E-10	1.215E-9	1.5079	1.3781	0.8083	-0.307	yes	down	-	-	-	-	-	-	-	HMDB0028767	Organic acids and derivatives	Carboxylic acids and derivatives	Amino acids, peptides, and analogues	-	260.089	0.4733	M-H	C9H15N3O6	-	45	metab_6062	neg_1279	neg	4.4369	4.4421	4.2992	4.2275	4.3498	4.4528	5.4167	5.4197	5.4067	5.3921	5.4125	5.3761
D-myo-Inositol 1,4-bisphosphate	D -肌醇- 1，4 -二磷酸肌醇	3.687E-9	2.313E-8	1.5071	1.3851	0.8402	-0.2512	yes	down	C01220	-	-	map01100;map04070;map00562	Metabolic pathways;Phosphatidylinositol signaling system;Inositol phosphate metabolism	Metabolism;Environmental Information Processing;Metabolism	Global and overview maps;Signal transduction;Carbohydrate metabolism	HMDB0000968	Organic oxygen compounds	Organooxygen compounds	Alcohols and polyols	74465-19-3	338.989	0.459333	M-H, M+Na-2H	C6H14O12P2	60.4	-	metab_5218	neg_413	neg	5.6077	5.543	5.483	5.339	5.3688	5.4916	6.6153	6.5411	6.5108	6.4018	6.592	6.4198
Glutamylmethionine	谷氨酰甲硫氨酸	3.613E-8	1.659E-7	1.5045	1.3934	0.8249	-0.2777	yes	down	-	-	-	-	-	-	-	HMDB0028825	Organic acids and derivatives	Carboxylic acids and derivatives	Amino acids, peptides, and analogues	4423-22-7	277.086	1.68497	M-H2O-H, M-H, M+Na-2H	C10H18N2O5S	-	63.7	metab_4905	neg_97	neg	5.0492	5.1801	4.8774	4.6854	4.8487	4.9509	5.986	5.9732	5.9735	5.9987	5.9784	5.963
6-Maleimidocaproic acid	6 -马来酰亚胺基己酸	1.571E-6	6.24E-6	1.5026	1.2504	1.2332	0.3024	yes	up	-	-	-	-	-	-	-	-	-	-	-	-	212.092	3.96123	M+H	C10H13NO4	69.9	-	metab_3710	pos_3840	pos	4.6939	4.6058	4.517	4.4948	4.5723	4.5655	3.8754	3.7009	3.969	3.4303	3.7341	3.55
L-alpha-Hydroxyisovaleric acid	L - α -羟基异戊酸	3.517E-12	7.987E-11	1.5017	1.3634	1.2405	0.3109	yes	up	-	-	-	-	-	-	-	-	-	-	-	-	117.055	2.1347	M-H	C5H10O3	34	-	metab_8783	neg_4108	neg	5.3366	5.343	5.2871	5.2865	5.2441	5.2232	4.3014	4.3206	4.2805	4.2246	4.2202	4.2232
Palmitoyl-L-carnitine	棕榈酰肉碱	1.142E-11	2.793E-10	1.4985	1.1881	1.1452	0.1956	yes	up	C02990	-	-	map01212;map00071	Fatty acid metabolism;Fatty acid degradation	Metabolism;Metabolism	Global and overview maps;Lipid metabolism	HMDB0000222	Lipids and lipid-like molecules	Fatty Acyls	Fatty acid esters	2364-67-2	400.342	5.90672	M+H	C23H45NO4	47.8	-	metab_3447	pos_3574	pos	6.564	6.4593	6.4571	6.4921	6.4777	6.4538	5.7118	5.6174	5.647	5.7128	5.6609	5.6233
2'',4'',6''-Triacetylglycitin	2″，4″，6″-三乙酰甘氨酸	9.119E-6	3.049E-5	1.4833	1.2448	1.1676	0.2235	yes	up	-	-	-	-	-	-	-	-	-	-	-	-	614.181	5.85195	M+ACN+H	C28H28O13	-	82.5	metab_3502	pos_3629	pos	5.9396	5.9583	5.9945	6.0094	6.0105	6.0279	5.5471	5.0279	5.2536	5.0547	4.7905	5.108
2-Methylguanosine	2 -甲基鸟苷	2.689E-9	2.446E-8	1.482	1.1704	1.1664	0.2221	yes	up	-	-	-	-	-	-	-	HMDB0005862;HMDB0001107	Nucleosides, nucleotides, and analogues	Purine nucleosides	Not Available	20244-86-4;2140-77-4	298.114	1.67797	M+H	C11H15N5O5	92.6	-	metab_1293	pos_1317	pos	5.5809	5.7088	5.6303	5.6465	5.7163	5.746	4.8731	4.7559	4.8371	5.0025	4.8501	4.8531
Squamolone	多鳞番荔枝酮	1.756E-11	3.923E-10	1.4813	1.1612	1.1902	0.2512	yes	up	-	-	-	-	-	-	-	HMDB0029874	Organoheterocyclic compounds	Pyrrolidines	Pyrrolidine carboxylic acids and derivatives	40451-67-0	129.066	0.727417	M+H	C5H8N2O2	33.4	-	metab_4272	pos_4412	pos	5.0998	5.0324	5.028	5.0163	5.0042	4.9718	4.2312	4.2824	4.1734	4.1745	4.2203	4.2518
7-Hydroxy-6-methyl-8-ribityl lumazine	7 -羟基- 6 -甲基- 8 -核糖4-二氧四氢蝶啶	4.275E-12	9.319E-11	1.4792	1.3226	0.8269	-0.2742	yes	down	C05995	-	-	map00740	Riboflavin metabolism	Metabolism	Metabolism of cofactors and vitamins	HMDB0004256;2184-54-5	Organoheterocyclic compounds	Pteridines and derivatives	Not Available	2184-54-5	365.051	1.44853	M+K-2H	C12H16N4O7	-	41.5	metab_8907	neg_4236	neg	4.827	4.7707	4.723	4.6649	4.7819	4.7154	5.7225	5.7592	5.7102	5.7904	5.7198	5.7467
ANCITABINE	-	6.593E-8	3.864E-7	1.4788	1.1798	1.2112	0.2764	yes	up	-	-	-	-	-	-	-	-	-	-	-	-	226.082	1.72557	M+H	C9H11N3O4	36.8	-	metab_1304	pos_1329	pos	4.6069	4.7983	4.6413	4.6417	4.6402	4.7512	3.8182	3.9384	3.8386	3.8842	3.6748	4.0309
1,4-Methylimidazoleacetic acid	-	1.353E-9	1.386E-8	1.4756	1.158	1.2163	0.2825	yes	up	-	-	-	-	-	-	-	-	-	-	-	-	141.066	0.501783	M+H	C6H8N2O2	40.3	-	metab_984	pos_997	pos	4.3974	4.5107	4.4797	4.4779	4.5675	4.5573	3.6479	3.7012	3.6528	3.7993	3.6232	3.7611
L-Tyrosine methyl ester	-	1.029E-11	2.558E-10	1.4724	1.1466	0.8388	-0.2536	yes	down	C03404	-	-	-	-	-	-	HMDB0029217	Organic acids and derivatives	Carboxylic acids and derivatives	Amino acids, peptides, and analogues	1080-06-4	196.097	1.78723	M+H	C10H13NO3	60.8	-	metab_3955	pos_4087	pos	4.1002	4.139	4.2046	4.146	4.0792	4.1259	4.9195	4.9486	4.9089	4.9709	4.939	4.8662
Palmitoyl Ethanolamide	棕榈基单乙醇酰胺	7.208E-12	1.947E-10	1.4681	1.1386	1.1606	0.2149	yes	up	C16512	-	-	map04080	Neuroactive ligand-receptor interaction	Environmental Information Processing	Signaling molecules and interaction	LMFA08040057;LMFA08040013;HMDB0002100	Organic acids and derivatives	Carboximidic acids and derivatives	Carboximidic acids	544-31-0	300.29	6.09875	M+H	C18H37NO2	60	-	metab_3270	pos_3393	pos	5.6365	5.7074	5.6751	5.7166	5.6764	5.7058	4.9186	4.9424	4.8128	4.8913	4.9094	4.9176
Gamma-Glutamylglutamic acid	-	9.649E-7	3.127E-6	1.4553	1.332	0.8183	-0.2893	yes	down	C05282	-	-	-	-	-	-	HMDB0011737	Organic acids and derivatives	Carboxylic acids and derivatives	Amino acids, peptides, and analogues	1116-22-9	297.07	0.9719	M+Na-2H, M+K-2H	C10H16N2O7	-	77.6	metab_5720	neg_922	neg	4.558	4.8189	4.4919	4.12	4.4601	4.6065	5.5764	5.5254	5.5146	5.477	5.4857	5.478
13(S)-HODE	13（S）-霍德	2.632E-11	3.996E-10	1.4415	1.2579	0.85	-0.2345	yes	down	C14762	-	-	map00591;map03320	Linoleic acid metabolism;PPAR signaling pathway	Metabolism;Organismal Systems	Lipid metabolism;Endocrine system	-	-	-	-	-	295.228	5.99222	M-H, M+Na-2H, M-H2O-H	C18H32O3	38.4	-	metab_4931	neg_123	neg	5.4101	5.4281	5.3425	5.2801	5.3746	5.3319	6.3798	6.324	6.2683	6.2997	6.2374	6.3323
Adenosine monophosphate	一磷酸腺苷	2.209E-10	2.203E-9	1.441	1.2595	0.8456	-0.242	yes	down	C01367;C00020;C00946	-;Nucleic acids;-	-;Nucleotides;-	map00230;map01240;map04211;map05012;map04923;map04925;map04924;map04927;map04928;map04742;map05032;map01100;map04024;map04022;map04740;map04068;map05022;map01523;map04934;map04150;map04151;map04152	Purine metabolism;Biosynthesis of cofactors;Longevity regulating pathway;Parkinson disease;Regulation of lipolysis in adipocytes;Aldosterone synthesis and secretion;Renin secretion;Cortisol synthesis and secretion;Parathyroid hormone synthesis, secretion and action;Taste transduction;Morphine addiction;Metabolic pathways;cAMP signaling pathway;cGMP-PKG signaling pathway;Olfactory transduction;Fox…	Metabolism;Metabolism;Organismal Systems;Human Diseases;Organismal Systems;Organismal Systems;Organismal Systems;Organismal Systems;Organismal Systems;Organismal Systems;Human Diseases;Metabolism;Environmental Information Processing;Environmental Information Processing;Organismal Systems;Environmental Information Processing;Human Diseases;Human Diseases;Human Diseases;Environmental Information Pr…	Nucleotide metabolism;Global and overview maps;Aging;Neurodegenerative disease;Endocrine system;Endocrine system;Endocrine system;Endocrine system;Endocrine system;Sensory system;Substance dependence;Global and overview maps;Signal transduction;Signal transduction;Sensory system;Signal transduction;Neurodegenerative disease;Drug resistance: antineoplastic;Endocrine and metabolic disease;Signal tr…	61-19-8;HMDB0011617;HMDB0003540;HMDB0000045	Organic oxygen compounds	Organooxygen compounds	Carbohydrates and carbohydrate conjugates	61-19-8;130-49-4;84-21-9	346.056	0.774717	M-H	C10H14N5O7P	67.7	-	metab_10190	neg_4580	neg	5.3472	5.2045	5.1681	5.0829	5.1414	5.1769	6.1442	6.1557	6.0971	6.1299	6.1602	6.1152
7-Aminomethyl-7-carbaguanine	7 -氨甲基- 7 -甲氧基鸟嘌呤	1.715E-9	1.7E-8	1.4359	1.0986	1.1804	0.2393	yes	up	C16675	-	-	map01100;map00790	Metabolic pathways;Folate biosynthesis	Metabolism;Metabolism	Global and overview maps;Metabolism of cofactors and vitamins	HMDB0011690	Organoheterocyclic compounds	Pyrrolopyrimidines	Pyrrolo[2,3-d]pyrimidines	-	180.088	1.83523	M+H	C7H9N5O	-	56.1	metab_3951	pos_4083	pos	4.9042	5.0031	4.9126	4.9505	5.0183	5.0446	4.3376	4.1233	4.2202	4.1947	4.204	4.1936
8-Deoxy-11,13-dihydroxygrosheimin	-	1.64E-9	1.635E-8	1.4359	1.0977	0.871	-0.1993	yes	down	-	-	-	-	-	-	-	HMDB0041144	Lipids and lipid-like molecules	Prenol lipids	Terpene lactones	83551-03-5	583.255	5.8724	M+CH3OH+H, 2M+Na	C15H20O5	-	51.6	metab_398	pos_403	pos	5.2391	4.9863	5.1439	5.1423	5.13	5.1078	5.8156	5.92	5.8788	5.9248	5.8799	5.8863
(R)-Mandelamide	-	7.759E-7	3.299E-6	1.4276	1.1193	0.8333	-0.2631	yes	down	C07301	-	-	-	-	-	-	-	-	-	-	-	152.071	0.4812	M+H	C8H9NO2	54.2	-	metab_4488	pos_4646	pos	3.9239	3.8226	3.884	3.7999	3.9011	3.8557	4.3575	4.7748	4.6126	4.733	4.8028	4.5477
(+/-)11-HEDE	-	2.731E-10	2.608E-9	1.4226	1.2284	0.8138	-0.2973	yes	down	-	-	-	-	-	-	-	-	-	-	-	-	323.259	6.02727	M-H	C20H36O3	81.5	-	metab_8412	neg_3735	neg	4.0428	4.1448	3.9822	3.996	3.9731	4.0974	5.0483	5.0039	4.9333	4.9706	4.8745	4.9468
7-Methylguanine	7 -甲基鸟嘌呤	7.441E-11	1.272E-9	1.4192	1.0668	1.1706	0.2272	yes	up	C02242	-	-	-	-	-	-	HMDB0006040;HMDB0000897	Organoheterocyclic compounds	Imidazopyrimidines	Purines and purine derivatives	10030-78-1;578-76-7	166.072	1.02115	M+H, M+Na	C6H7N5O	84.2	-	metab_4802	pos_820	pos	4.9989	5.0899	5.0267	5.0891	5.0744	5.0982	4.3504	4.3126	4.3922	4.2798	4.2602	4.3543
Thymine	胸腺嘧啶	2.434E-7	1.181E-6	1.4166	1.0912	1.17	0.2265	yes	up	C00178	Nucleic acids	Bases	map00240;map01100	Pyrimidine metabolism;Metabolic pathways	Metabolism;Metabolism	Nucleotide metabolism;Global and overview maps	65-71-4;HMDB0000262	Organoheterocyclic compounds	Diazines	Pyrimidines and pyrimidine derivatives	65-71-4	127.05	1.43173	M+H	C5H6N2O2	30.3	-	metab_4040	pos_4174	pos	5.0338	5.2424	5.0605	5.1122	5.3455	5.3812	4.4752	4.4245	4.4018	4.4608	4.4309	4.4545
5-L-Glutamyl-taurine	5 - L -谷氨酰-牛磺酸	4.176E-6	1.164E-5	1.4157	1.28	0.8117	-0.301	yes	down	C05844	-	-	map00430	Taurine and hypotaurine metabolism	Metabolism	Metabolism of other amino acids	56488-60-9;HMDB0004195	Organic acids and derivatives	Carboxylic acids and derivatives	Amino acids, peptides, and analogues	56488-60-9	253.05	0.452333	M-H	C7H14N2O6S	-	68.2	metab_9663	neg_5058	neg	4.2105	4.3201	3.6483	4.0865	4.2375	4.3492	5.1547	5.1239	5.1126	5.0625	5.1127	5.0521
Argininosuccinic acid	精氨基琥珀酸	1.469E-9	1.484E-8	1.4002	1.0453	0.8703	-0.2004	yes	down	C03406	Peptides	Amino acids	map01100;map00220;map00250;map01230	Metabolic pathways;Arginine biosynthesis;Alanine, aspartate and glutamate metabolism;Biosynthesis of amino acids	Metabolism;Metabolism;Metabolism;Metabolism	Global and overview maps;Amino acid metabolism;Amino acid metabolism;Global and overview maps	HMDB0000052;2387-71-5	Organic acids and derivatives	Carboxylic acids and derivatives	Amino acids, peptides, and analogues	2387-71-5	291.13	0.44735	M+H	C10H18N4O6	67.7	-	metab_4521	pos_4681	pos	4.7245	4.91	4.9538	4.791	4.8426	4.8774	5.561	5.5969	5.5969	5.5572	5.5692	5.5557
Glu Trp	-	5.941E-6	2.074E-5	1.3929	1.0857	0.8515	-0.2319	yes	down	-	-	-	-	-	-	-	-	-	-	-	-	334.14	2.90287	M+H	C16H19N3O5	56.1	-	metab_3809	pos_3939	pos	4.3985	4.5445	4.268	3.9553	4.199	4.4474	5.0992	5.0645	5.0247	5.0655	5.0428	5.0166
6-Keto-PGF1alpha	6-酮基-PGF1alpha	8.999E-8	3.717E-7	1.3865	1.1882	0.8525	-0.2302	yes	down	C05961	-	-	map00590;map01100	Arachidonic acid metabolism;Metabolic pathways	Metabolism;Metabolism	Lipid metabolism;Global and overview maps	LMFA03010001;HMDB0002886	Lipids and lipid-like molecules	Fatty Acyls	Eicosanoids	58962-34-8	369.228	5.66033	M-H	C20H34O6	55	-	metab_6702	neg_1959	neg	5.4317	5.0968	5.1613	5.0022	5.1979	5.0792	6.1113	6.0297	6.0555	6.0898	5.9448	6.0975
4-Hydroxy-2-oxoglutaric acid	4 -羟基- 2-酮戊二酸	3.135E-10	2.945E-9	1.3818	1.1595	0.8481	-0.2377	yes	down	C01127	-	-	map01100;map00630	Metabolic pathways;Glyoxylate and dicarboxylate metabolism	Metabolism;Metabolism	Global and overview maps;Carbohydrate metabolism	HMDB0002070;1187-99-1	Organic acids and derivatives	Keto acids and derivatives	Gamma-keto acids and derivatives	1187-99-1	142.998	0.8594	M-H2O-H	C5H6O6	-	39.2	metab_6289	neg_1529	neg	4.9396	4.9117	4.7553	4.7684	4.9048	4.9241	5.7565	5.7572	5.6843	5.7581	5.7252	5.7518
2-amino-4-cyano-butanoic acid	-	8.899E-12	2.298E-10	1.3694	0.9919	1.1417	0.1912	yes	up	C05717	-	-	-	-	-	-	LMFA01100038	-	-	-	-	129.066	0.4744	M+H	C5H8N2O2	33.7	-	metab_4497	pos_4655	pos	5.5917	5.5327	5.5436	5.5231	5.4909	5.4739	4.8293	4.8731	4.8383	4.8635	4.8072	4.8285
2-Aminomuconate 6-semialdehyde	-	1.286E-6	5.214E-6	1.3669	1.0268	0.8465	-0.2404	yes	down	C03824	-	-	map01100;map00380	Metabolic pathways;Tryptophan metabolism	Metabolism;Metabolism	Global and overview maps;Amino acid metabolism	HMDB0001280	Organic acids and derivatives	Carboxylic acids and derivatives	Amino acids, peptides, and analogues	245128-91-0	142.05	0.4812	M+H	C6H7NO3	40	-	metab_4489	pos_4647	pos	4.0245	3.9861	3.9243	3.7117	3.7258	4.117	4.702	4.6075	4.633	4.5909	4.6352	4.5819
L-4-Hydroxyglutamate semialdehyde	L - 4 -羟基谷氨酸半醛	3.718E-10	3.431E-9	1.3666	1.1348	0.8203	-0.2858	yes	down	C05938	-	-	map01100;map00330	Metabolic pathways;Arginine and proline metabolism	Metabolism;Metabolism	Global and overview maps;Amino acid metabolism	HMDB0006556	Organic acids and derivatives	Carboxylic acids and derivatives	Amino acids, peptides, and analogues	-	184.001	0.599917	M+K-2H	C5H9NO4	-	30.5	metab_9464	neg_4843	neg	3.9069	4.0169	3.8386	3.7694	3.9082	3.9244	4.7771	4.7233	4.7291	4.7794	4.7284	4.745
3,4-Methyleneadipic acid	3，4 -亚甲基二吡啶酸	2.045E-8	1.397E-7	1.3585	0.9908	1.1549	0.2078	yes	up	-	-	-	-	-	-	-	HMDB0059756	Lipids and lipid-like molecules	Fatty Acyls	Fatty acids and conjugates	-	135.044	1.30148	M+H-2H2O	C8H10O4	-	43	metab_4072	pos_4206	pos	5.2141	5.0783	5.1422	5.1317	5.0804	5.0344	4.3541	4.4432	4.5548	4.3364	4.3871	4.4937
1-Oleoylglycerophosphoinositol	-	3.397E-9	2.173E-8	1.3494	1.1112	0.8714	-0.1986	yes	down	-	-	-	-	-	-	-	HMDB0061693	Lipids and lipid-like molecules	Glycerophospholipids	Glycerophosphoinositols	1114770-15-8	619.289	6.4769	M+Na-2H	C27H51O12P	-	35.8	metab_8219	neg_3541	neg	5.7473	5.7108	5.4642	5.6068	5.6953	5.7154	6.4809	6.5068	6.5145	6.4867	6.5004	6.4617
Inosine	肌苷	3.681E-12	8.319E-11	1.3421	1.0886	0.8856	-0.1753	yes	down	C00294	-	-	map01100;map02010;map00230	Metabolic pathways;ABC transporters;Purine metabolism	Metabolism;Environmental Information Processing;Metabolism	Global and overview maps;Membrane transport;Nucleotide metabolism	58-63-9;HMDB0247301;HMDB0000195	Nucleosides, nucleotides, and analogues	Purine nucleosides	Not Available	58-63-9	267.074	2.43292	M-H, 2M-H	C10H12N4O5	93.7	-	metab_5242	neg_437	neg	6.3889	6.3732	6.3101	6.2736	6.3674	6.3172	7.1495	7.1874	7.1365	7.1956	7.1356	7.1363
Phenylacetylglycine	苯乙酰甘氨酸	1.204E-8	8.937E-8	1.3406	0.9635	1.1396	0.1885	yes	up	C05598	-	-	map00360	Phenylalanine metabolism	Metabolism	Amino acid metabolism	HMDB0000821	Organic acids and derivatives	Carboxylic acids and derivatives	Amino acids, peptides, and analogues	500-98-1	194.081	2.86867	M+H	C10H11NO3	54.1	-	metab_1414	pos_1441	pos	5.5587	5.4249	5.49	5.4931	5.3373	5.3263	4.8015	4.8164	4.7565	4.7612	4.7511	4.7445
2,3-Pyridinedicarboxylic acid	3-吡啶二羧酸	1.07E-13	5.54E-12	1.3375	1.0794	0.8515	-0.2319	yes	down	C03722	-	-	map01100;map00760;map00410;map00380;map01240	Metabolic pathways;Nicotinate and nicotinamide metabolism;beta-Alanine metabolism;Tryptophan metabolism;Biosynthesis of cofactors	Metabolism;Metabolism;Metabolism;Metabolism;Metabolism	Global and overview maps;Metabolism of cofactors and vitamins;Metabolism of other amino acids;Amino acid metabolism;Global and overview maps	HMDB0000232	Organoheterocyclic compounds	Pyridines and derivatives	Pyridinecarboxylic acids and derivatives	89-00-9	166.014	0.8804	M-H	C7H5NO4	69.7	-	metab_6301	neg_1543	neg	4.6499	4.6919	4.6429	4.6184	4.6555	4.6453	5.4495	5.4723	5.4195	5.4996	5.4785	5.4533
Glycerol 1-propanoate	1 -丙酸甘油酯	6.114E-10	5.239E-9	1.3339	1.0839	0.8563	-0.2238	yes	down	-	-	-	-	-	-	-	HMDB0031639	Lipids and lipid-like molecules	Glycerolipids	Monoradylglycerols	624-47-5	185.021	0.480267	M+K-2H	C6H12O4	-	37.1	metab_9630	neg_5022	neg	4.7288	4.8584	4.8886	4.9027	4.9038	4.8674	5.5864	5.7207	5.7032	5.6701	5.6239	5.733
L-glycyl-L-hydroxyproline	-	1.289E-7	5.105E-7	1.3157	1.0729	0.8506	-0.2334	yes	down	-	-	-	-	-	-	-	-	-	-	-	-	233.078	0.466317	M+FA-H	C7H12N2O4	-	51.7	metab_9649	neg_5043	neg	4.6359	4.7877	4.5658	4.3297	4.5761	4.6409	5.4144	5.409	5.4021	5.3946	5.3842	5.3678
1-(1,2,3,4,5-Pentahydroxypent-1-yl)-1,2,3,4-tetrahydro-beta-carboline-3-carboxylate	1-（1,2,3,4,5-五羟基戊-1-基）-1,2,3,4-四氢-β-咔啉-3-羧酸酯	3.774E-10	4.792E-9	1.3111	0.9111	0.8924	-0.1642	yes	down	-	-	-	-	-	-	-	HMDB0012492	Organoheterocyclic compounds	Benzopyrans	1-benzopyrans	-	367.15	1.68482	M+H	C17H22N2O7	-	54.3	metab_1297	pos_1321	pos	5.3076	5.2478	5.1558	5.1467	5.2333	5.2501	5.8535	5.8839	5.853	5.8637	5.8253	5.8428
Biliverdin	胆绿素	8.97E-7	2.918E-6	1.3085	1.0754	0.8457	-0.2418	yes	down	C00500	-	-	map01100;map00860	Metabolic pathways;Porphyrin and chlorophyll metabolism	Metabolism;Metabolism	Global and overview maps;Metabolism of cofactors and vitamins	114-25-0;HMDB0001008	Organoheterocyclic compounds	Tetrapyrroles and derivatives	Bilirubins	114-25-0	581.241	5.88705	M-H	C33H34N4O6	-	48.4	metab_6788	neg_2045	neg	4.6281	4.4524	4.5125	4.5627	4.1912	4.225	5.1673	5.2802	5.2222	5.2835	5.2147	5.2538
Ala Leu	丙氨酸 亮氨酸	6.477E-11	1.132E-9	1.3076	0.906	1.1342	0.1817	yes	up	-	-	-	-	-	-	-	-	-	-	-	-	203.139	0.761683	M+H	C9H18N2O3	31.8	-	metab_4242	pos_4381	pos	5.3082	5.3039	5.3214	5.334	5.2673	5.2561	4.734	4.713	4.6614	4.6496	4.6129	4.66
(4E,7E,10Z,13E,16E,19E)-docosa-4,7,10,13,16,19-hexaenoic acid	（4E，7E，10Z，13E，16E，19E）-docosa-4,7,10,13,16,19-己烯酸	1.371E-8	7.185E-8	1.2973	1.0313	1.183	0.2425	yes	up	-	-	-	-	-	-	-	HMDB0251558	Lipids and lipid-like molecules	Fatty Acyls	Fatty acids and conjugates	-	327.233	6.08465	M-H	C22H32O2	58.1	-	metab_6876	neg_2133	neg	4.8337	5.0625	4.9385	5.0502	5.0891	5.0897	4.1872	4.2574	4.2135	4.325	4.1968	4.2332
D-Glucaro-1,4-lactone	D-葡萄糖二酸1，4-内酯	8.525E-10	6.938E-9	1.2963	1.0226	0.8686	-0.2032	yes	down	C21095	-	-	-	-	-	-	HMDB0041862	Organoheterocyclic compounds	Lactones	Gamma butyrolactones	5027-63-4	226.996	0.501217	M+Cl	C6H8O7	-	59	metab_9580	neg_4966	neg	5.1239	5.0965	4.9487	5.0145	5.1473	5.1611	5.8574	5.8694	5.823	5.8653	5.8296	5.859
ADMA	不对称二甲基精氨酸	2.769E-9	2.513E-8	1.2935	0.8923	0.8952	-0.1597	yes	down	C03626	-	-	-	-	-	-	HMDB0001539	Organic acids and derivatives	Carboxylic acids and derivatives	Amino acids, peptides, and analogues	30315-93-6	203.15	1.02115	M+H	C8H18N4O2	37.4	-	metab_4138	pos_4274	pos	5.1683	5.2893	5.224	5.2275	5.3644	5.3337	5.8858	5.9287	5.8693	5.8685	5.8819	5.8764
(S)C(S)S-S-Methylcysteine sulfoxide	（S） C（S）S-S-甲基半胱氨酸亚砜	2.135E-8	1.448E-7	1.2919	0.8969	0.9041	-0.1454	yes	down	-	-	-	-	-	-	-	HMDB0029432	Organic acids and derivatives	Carboxylic acids and derivatives	Amino acids, peptides, and analogues	32726-14-0	134.027	0.782267	M+H-H2O	C4H9NO3S	-	54.7	metab_4233	pos_4372	pos	5.7793	5.8734	5.8323	5.8292	5.8653	5.8963	6.5349	6.4215	6.3514	6.5566	6.397	6.5361
L-NMMA	-	4.465E-10	5.518E-9	1.281	0.8714	0.8751	-0.1925	yes	down	C03884	-	-	-	-	-	-	HMDB0029416	Organic acids and derivatives	Carboxylic acids and derivatives	Amino acids, peptides, and analogues	17035-90-4	189.135	0.44735	M+H	C7H16N4O2	63	-	metab_4524	pos_4685	pos	4.1725	4.2859	4.1928	4.1978	4.2072	4.2553	4.7676	4.8927	4.851	4.7837	4.8057	4.8276
Adenosine 3'-monophosphate	3 ' -单磷酸腺苷	6.152E-11	7.785E-10	1.2788	0.9917	0.8743	-0.1938	yes	down	-	-	-	-	-	-	-	-	-	-	-	-	346.056	1.43505	M-H	C10H14N5O7P	97.5	-	metab_8929	neg_4258	neg	5.1692	5.2659	5.1877	5.1566	5.2063	5.1568	5.9255	5.925	5.8683	5.98	5.9146	6.0021
Pyroglutamic acid	焦谷氨酸	2.199E-10	3.051E-9	1.2725	0.858	0.9067	-0.1413	yes	down	C01879	Peptides	Amino acids	map01100;map00480	Metabolic pathways;Glutathione metabolism	Metabolism;Metabolism	Global and overview maps;Metabolism of other amino acids	98-79-3;HMDB0000267	Organic acids and derivatives	Carboxylic acids and derivatives	Amino acids, peptides, and analogues	98-79-3	147.076	0.43375	M+NH4, M+Na	C5H7NO3	-	53.3	metab_268	pos_272	pos	5.8791	5.7616	5.7468	5.7265	5.7884	5.7312	6.3618	6.3743	6.3501	6.3662	6.3698	6.3721
Beta-Guanidinopropionic acid	β-胍基丙酸	7.998E-13	3.097E-11	1.2724	0.8547	1.1035	0.1421	yes	up	C03065	-	-	-	-	-	-	HMDB0013222	Organic nitrogen compounds	Organonitrogen compounds	Guanidines	-	114.066	0.95965	M+H-H2O	C4H9N3O2	-	32.4	metab_1166	pos_1184	pos	6.3379	6.3047	6.3198	6.315	6.2737	6.2596	5.7232	5.7278	5.706	5.7147	5.6952	5.6966
ADP	-	2.347E-10	2.305E-9	1.2686	0.9763	0.8983	-0.1547	yes	down	C00008	Nucleic acids	Nucleotides	map01100;map04068;map00230;map01240;map04142;map05012;map04714;map04080;map04152;map05014;map04742;map00190;map05022;map04611;map04924	Metabolic pathways;FoxO signaling pathway;Purine metabolism;Biosynthesis of cofactors;Lysosome;Parkinson disease;Thermogenesis;Neuroactive ligand-receptor interaction;AMPK signaling pathway;Amyotrophic lateral sclerosis;Taste transduction;Oxidative phosphorylation;Pathways of neurodegeneration - multiple diseases;Platelet activation;Renin secretion	Metabolism;Environmental Information Processing;Metabolism;Metabolism;Cellular Processes;Human Diseases;Organismal Systems;Environmental Information Processing;Environmental Information Processing;Human Diseases;Organismal Systems;Metabolism;Human Diseases;Organismal Systems;Organismal Systems	Global and overview maps;Signal transduction;Nucleotide metabolism;Global and overview maps;Transport and catabolism;Neurodegenerative disease;Environmental adaptation;Signaling molecules and interaction;Signal transduction;Neurodegenerative disease;Sensory system;Energy metabolism;Neurodegenerative disease;Immune system;Endocrine system	HMDB0001341	Nucleosides, nucleotides, and analogues	Purine nucleotides	Purine ribonucleotides	58-64-0	426.022	0.698383	M-H	C10H15N5O10P2	93.1	-	metab_9272	neg_4637	neg	6.612	6.4938	6.4763	6.4351	6.4117	6.4556	7.2263	7.2286	7.2172	7.2136	7.1928	7.2099
L-Galacto-2-heptulose	-	4.58E-14	2.822E-12	1.266	0.9668	0.8898	-0.1684	yes	down	-	-	-	-	-	-	-	HMDB0029901	Organic oxygen compounds	Organooxygen compounds	Carbohydrates and carbohydrate conjugates	60426-79-1	245.043	0.452333	M+Cl	C7H14O7	-	74	metab_6046	neg_1257	neg	5.8775	5.8969	5.8379	5.8308	5.8908	5.8814	6.5993	6.5923	6.5897	6.6159	6.5836	6.5956
5-Aminolevulinic acid	5-氨基酮戊酸	1.33E-6	4.169E-6	1.2647	1.0094	1.179	0.2376	yes	up	C00430	-	-	map01100;map02010;map00860;map00260;map01240	Metabolic pathways;ABC transporters;Porphyrin and chlorophyll metabolism;Glycine, serine and threonine metabolism;Biosynthesis of cofactors	Metabolism;Environmental Information Processing;Metabolism;Metabolism;Metabolism	Global and overview maps;Membrane transport;Metabolism of cofactors and vitamins;Amino acid metabolism;Global and overview maps	HMDB0001149;106-60-5	Organic acids and derivatives	Carboxylic acids and derivatives	Amino acids, peptides, and analogues	106-60-5	321.13	0.480267	2M+Hac-H	C5H9NO3	-	33.9	metab_9626	neg_5017	neg	4.9862	5.0471	5.0108	4.9669	4.9885	4.9955	4.4849	4.2544	4.2858	4.3484	3.9917	4.0765
Beta-nicotinamide D-ribonucleotide	-	2.04E-8	1.008E-7	1.2579	0.9729	0.8614	-0.2152	yes	down	C00455	-	-	map01100;map00760	Metabolic pathways;Nicotinate and nicotinamide metabolism	Metabolism;Metabolism	Global and overview maps;Metabolism of cofactors and vitamins	HMDB0000229	Nucleosides, nucleotides, and analogues	Pyridine nucleotides	Nicotinamide nucleotides	75414-16-3;1094-61-7	380.062	1.44853	M+FA-H	C11H16N2O8P+	-	55.8	metab_8905	neg_4234	neg	4.4493	4.6285	4.4267	4.4897	4.6952	4.6178	5.2534	5.3246	5.2695	5.2795	5.2756	5.2926
Phenyllactic acid	苯乳酸	1.934E-11	3.081E-10	1.241	0.9325	1.1576	0.2111	yes	up	C05607	-	-	map01100;map00360	Metabolic pathways;Phenylalanine metabolism	Metabolism;Metabolism	Global and overview maps;Amino acid metabolism	HMDB0000779;HMDB0000748	Phenylpropanoids and polyketides	Phenylpropanoic acids	Not Available	828-01-3;20312-36-1	165.055	3.51375	M-H	C9H10O3	43.7	-	metab_10205	neg_1901	neg	5.1755	5.1994	5.1454	5.0953	5.1724	5.104	4.4826	4.4917	4.43	4.4497	4.416	4.4165
Ethoxyacetic acid	乙氧基乙酸	9.444E-12	1.752E-10	1.2367	0.9251	1.1609	0.2152	yes	up	-	-	-	-	-	-	-	HMDB0031212	Organic acids and derivatives	Carboxylic acids and derivatives	Carboxylic acids	627-03-2	149.045	0.494233	M+FA-H	C4H8O3	-	41	metab_9604	neg_4993	neg	5.035	5.0466	5.0478	5.0472	4.9954	4.964	4.3666	4.3483	4.3462	4.3214	4.2701	4.3106
Bufotenin	蟾蜍色胺	9.415E-9	7.232E-8	1.2335	0.8151	0.8773	-0.1889	yes	down	C08299	-	-	-	-	-	-	HMDB0041842	Organoheterocyclic compounds	Indoles and derivatives	Tryptamines and derivatives	487-93-4	243.088	4.22935	M+K	C12H16N2O	-	44.9	metab_1529	pos_1556	pos	3.921	4.011	4.0105	4.052	4.0547	4.1129	4.656	4.6062	4.6048	4.5075	4.5849	4.5829
L-Glutamine	L-谷氨酰胺	1.186E-9	1.233E-8	1.2299	0.8039	0.9062	-0.1421	yes	down	C00064	Peptides	Amino acids	map01100;map00630;map00220;map00230;map01240;map04964;map02010;map00910;map04978;map01230;map00240;map00250;map04974;map00970;map04727;map00750;map04724;map05230	Metabolic pathways;Glyoxylate and dicarboxylate metabolism;Arginine biosynthesis;Purine metabolism;Biosynthesis of cofactors;Proximal tubule bicarbonate reclamation;ABC transporters;Nitrogen metabolism;Mineral absorption;Biosynthesis of amino acids;Pyrimidine metabolism;Alanine, aspartate and glutamate metabolism;Protein digestion and absorption;Aminoacyl-tRNA biosynthesis;GABAergic synapse;Vitam…	Metabolism;Metabolism;Metabolism;Metabolism;Metabolism;Organismal Systems;Environmental Information Processing;Metabolism;Organismal Systems;Metabolism;Metabolism;Metabolism;Organismal Systems;Genetic Information Processing;Organismal Systems;Metabolism;Organismal Systems;Human Diseases	Global and overview maps;Carbohydrate metabolism;Amino acid metabolism;Nucleotide metabolism;Global and overview maps;Excretory system;Membrane transport;Energy metabolism;Digestive system;Global and overview maps;Nucleotide metabolism;Amino acid metabolism;Digestive system;Translation;Nervous system;Metabolism of cofactors and vitamins;Nervous system;Cancer: overview	HMDB0003423;HMDB0000641;56-85-9	Organic acids and derivatives	Carboxylic acids and derivatives	Amino acids, peptides, and analogues	5959-95-5;56-85-9	147.076	0.891933	M+H	C5H10N2O3	90.3	-	metab_1153	pos_1170	pos	5.4858	5.3882	5.3517	5.3403	5.3722	5.2963	5.9248	5.9369	5.9281	5.9316	5.9185	5.9309
D-4'-Phosphopantothenate	D-4 ' -磷酸泛酸酯	8.658E-9	4.809E-8	1.2267	0.9242	0.8511	-0.2326	yes	down	C03492	-	-	map01100;map00770;map00410;map01240	Metabolic pathways;Pantothenate and CoA biosynthesis;beta-Alanine metabolism;Biosynthesis of cofactors	Metabolism;Metabolism;Metabolism;Metabolism	Global and overview maps;Metabolism of cofactors and vitamins;Metabolism of other amino acids;Global and overview maps	-	-	-	-	-	280.059	1.68497	M-H2O-H	C9H18NO8P	-	53	metab_8843	neg_4170	neg	3.8577	3.869	4.0316	4.0248	4.0602	3.9258	4.7188	4.6508	4.6775	4.6125	4.6073	4.6637
Ethyl hydrogen fumarate	富马酸氢乙酯	2.087E-12	5.374E-11	1.2251	0.9069	0.8889	-0.1699	yes	down	-	-	-	-	-	-	-	LMFA07010876;HMDB0040207	Lipids and lipid-like molecules	Fatty Acyls	Fatty acid esters	2459-05-04	189.04	1.16832	M+FA-H	C6H8O4	-	40.8	metab_6402	neg_1653	neg	5.4511	5.5052	5.422	5.4096	5.4887	5.4773	6.1636	6.1484	6.124	6.1478	6.1201	6.1408
L-Aspartic Acid	L-天冬氨酸	9.075E-9	5.024E-8	1.2238	0.9176	0.8919	-0.165	yes	down	C00049	Peptides;Hormones and transmitters	Amino acids;Neurotransmitters	map01100;map00220;map01200;map00770;map00260;map01240;map01210;map00270;map02010;map01230;map00760;map04080;map00250;map04974;map00970;map00340;map05230;map00410	Metabolic pathways;Arginine biosynthesis;Carbon metabolism;Pantothenate and CoA biosynthesis;Glycine, serine and threonine metabolism;Biosynthesis of cofactors;2-Oxocarboxylic acid metabolism;Cysteine and methionine metabolism;ABC transporters;Biosynthesis of amino acids;Nicotinate and nicotinamide metabolism;Neuroactive ligand-receptor interaction;Alanine, aspartate and glutamate metabolism;Prot…	Metabolism;Metabolism;Metabolism;Metabolism;Metabolism;Metabolism;Metabolism;Metabolism;Environmental Information Processing;Metabolism;Metabolism;Environmental Information Processing;Metabolism;Organismal Systems;Genetic Information Processing;Metabolism;Human Diseases;Metabolism	Global and overview maps;Amino acid metabolism;Global and overview maps;Metabolism of cofactors and vitamins;Amino acid metabolism;Global and overview maps;Global and overview maps;Amino acid metabolism;Membrane transport;Global and overview maps;Metabolism of cofactors and vitamins;Signaling molecules and interaction;Amino acid metabolism;Digestive system;Translation;Amino acid metabolism;Cancer…	HMDB0000191;56-84-8	Organic acids and derivatives	Carboxylic acids and derivatives	Amino acids, peptides, and analogues	56-84-8	132.029	0.662867	M-H	C4H7NO4	83.2	-	metab_9330	neg_4700	neg	5.6157	5.7523	5.6249	5.5797	5.7866	5.8008	6.4004	6.3835	6.385	6.3875	6.369	6.3731
Ribothymidine	胸腺嘧啶核糖核苷	8.333E-7	2.737E-6	1.2173	0.9305	1.1917	0.253	yes	up	-	-	-	-	-	-	-	HMDB0000884	Nucleosides, nucleotides, and analogues	Pyrimidine nucleosides	Not Available	1463-10-1	257.078	1.43505	M-H	C10H14N2O6	35.2	-	metab_8931	neg_4260	neg	4.218	4.4258	4.2933	4.3512	4.3996	4.3894	3.8806	3.5278	3.4884	3.6198	3.6726	3.6911
1-(11Z,14Z-eicosadienoyl)-glycero-3-phosphate	1-（11Z，14Z二十碳二烯酰基）-甘油-3-磷酸	2.306E-12	5.794E-11	1.2149	0.892	0.895	-0.16	yes	down	-	-	-	-	-	-	-	LMGP10050027;HMDB0114758;HMDB0062303	Lipids and lipid-like molecules	Glycerophospholipids	Glycerophosphates	-	507.273	6.5539	M+FA-H	C23H43O7P	-	64	metab_8177	neg_3499	neg	5.7172	5.6934	5.6767	5.6871	5.744	5.728	6.332	6.3944	6.3846	6.4204	6.3511	6.3877
Taurine	牛磺酸	1.02E-10	1.178E-9	1.2091	0.8867	0.9017	-0.1493	yes	down	C00245	-	-	map01100;map00920;map00430;map02010;map00120;map04080	Metabolic pathways;Sulfur metabolism;Taurine and hypotaurine metabolism;ABC transporters;Primary bile acid biosynthesis;Neuroactive ligand-receptor interaction	Metabolism;Metabolism;Metabolism;Environmental Information Processing;Metabolism;Environmental Information Processing	Global and overview maps;Energy metabolism;Metabolism of other amino acids;Membrane transport;Lipid metabolism;Signaling molecules and interaction	107-35-7;HMDB0000251	Organic acids and derivatives	Organic sulfonic acids and derivatives	Organosulfonic acids and derivatives	107-35-7	124.006	0.894383	M-H, 2M-H	C2H7NO3S	77.4	-	metab_5690	neg_892	neg	6.1095	6.1475	6.0511	6.0294	6.1723	6.1488	6.7772	6.781	6.7502	6.7971	6.7719	6.7803
N6,N6,N6-Trimethyl-L-lysine	N6，N6，N6 -三甲基- L -赖氨酸	5.853E-10	6.921E-9	1.2065	0.774	1.094	0.1296	yes	up	C03793	-	-	map01100;map00310	Metabolic pathways;Lysine degradation	Metabolism;Metabolism	Global and overview maps;Amino acid metabolism	19253-88-4;HMDB0001325	Organic acids and derivatives	Carboxylic acids and derivatives	Amino acids, peptides, and analogues	19253-88-4	189.16	0.406683	M+H, M+Na	C9H20N2O2	-	49.2	metab_234	pos_238	pos	6.246	6.2704	6.2256	6.2235	6.2157	6.1631	5.7262	5.6368	5.7541	5.683	5.6837	5.6483
1-Palmitoyl-2-linoleoyl PE	1 -棕榈酰- 2 -亚油酰Pe	5.174E-8	2.275E-7	1.2056	0.8964	1.1312	0.1779	yes	up	-	-	-	-	-	-	-	-	-	-	-	-	714.508	6.7331	M-H	C39H74NO8P	56.4	-	metab_7054	neg_2319	neg	5.8351	5.8743	5.8175	5.8138	5.7925	5.7252	5.157	5.1412	5.3273	5.0514	5.0585	5.0798
Diisopropyl disulfide	二异丙基二硫	2.981E-9	2.674E-8	1.2046	0.7739	1.1118	0.1529	yes	up	-	-	-	-	-	-	-	HMDB0029578	Organosulfur compounds	Organic disulfides	Dialkyldisulfides	4253-89-8	151.061	1.67797	M+H-H2O, M+H	C6H14S2	42.3	-	metab_297	pos_302	pos	5.2351	5.3919	5.2833	5.3197	5.3752	5.3846	4.7969	4.835	4.7652	4.8094	4.7879	4.7839
Cytidine	胞苷	2.721E-14	1.878E-12	1.2021	0.8713	0.8865	-0.1738	yes	down	C00475	Nucleic acids	Nucleosides	map00240;map01100;map02010	Pyrimidine metabolism;Metabolic pathways;ABC transporters	Metabolism;Metabolism;Environmental Information Processing	Nucleotide metabolism;Global and overview maps;Membrane transport	HMDB0000089;65-46-3;HMDB0248553	Nucleosides, nucleotides, and analogues	Pyrimidine nucleosides	Not Available	65-46-3	280.036	0.431583	M+K-2H	C9H13N3O5	-	43	metab_9718	neg_5119	neg	5.1217	5.116	5.101	5.0938	5.1184	5.1544	5.795	5.7625	5.7829	5.772	5.7695	5.7533
N-Acetyl-alpha-D-glucosamine 1-phosphate	N-乙酰-α-D-氨基葡萄糖-1-磷酸	8.629E-10	6.979E-9	1.2009	0.8773	0.8807	-0.1833	yes	down	C04501	-	-	map01100;map00520	Metabolic pathways;Amino sugar and nucleotide sugar metabolism	Metabolism;Metabolism	Global and overview maps;Carbohydrate metabolism	HMDB0001367	Organic oxygen compounds	Organooxygen compounds	Carbohydrates and carbohydrate conjugates	6866-69-9	300.049	0.9294	M-H	C8H16NO9P	40.7	-	metab_10201	neg_1577	neg	4.958	4.9281	4.8266	4.7875	4.8539	4.8224	5.5638	5.5145	5.5305	5.5328	5.4667	5.5253
PE(16:0/18:1(11Z))	-	7.038E-6	1.875E-5	1.1948	0.9196	1.1545	0.2073	yes	up	C00350	Lipids	Phospholipids	map01100;map00564;map00563;map04136;map05167;map04723;map04140	Metabolic pathways;Glycerophospholipid metabolism;Glycosylphosphatidylinositol (GPI)-anchor biosynthesis;Autophagy - other;Kaposi sarcoma-associated herpesvirus infection;Retrograde endocannabinoid signaling;Autophagy - animal	Metabolism;Metabolism;Metabolism;Cellular Processes;Human Diseases;Organismal Systems;Cellular Processes	Global and overview maps;Lipid metabolism;Glycan biosynthesis and metabolism;Transport and catabolism;Infectious disease: viral;Nervous system;Transport and catabolism	LMGP02010010;HMDB0008926	Lipids and lipid-like molecules	Glycerophospholipids	Glycerophosphoethanolamines	-	716.524	6.97437	M-H	C39H76NO8P	-	47.4	metab_7082	neg_2354	neg	5.0932	5.2392	5.2037	5.1564	5.1913	5.093	4.6047	4.5849	4.6992	4.2638	4.4439	4.2384
Methyl 2-(methylthio)butyrate	2-（甲硫基）丁酸甲酯	3.937E-10	4.932E-9	1.1935	0.7557	0.9165	-0.1258	yes	down	-	-	-	-	-	-	-	LMFA07010938;HMDB0041306	Lipids and lipid-like molecules	Fatty Acyls	Fatty acid esters	51534-66-8	149.064	0.44735	M+H-H2O, M+H	C6H12O2S	-	46.2	metab_274	pos_278	pos	5.7183	5.7753	5.6752	5.6681	5.7876	5.7716	6.2648	6.2659	6.2404	6.2547	6.2584	6.2484
13S-HOTrE(gamma)	13S热（伽马）	9.217E-10	7.397E-9	1.1932	0.8665	0.87	-0.2009	yes	down	-	-	-	-	-	-	-	LMFA02000173	-	-	-	-	293.212	5.97112	M-H	C18H30O3	56.9	-	metab_8442	neg_3766	neg	4.3926	4.4174	4.28	4.2982	4.3843	4.3693	5.0654	5.0187	4.9576	5.0204	4.9436	5.0445
L-Cystine	L-胱氨酸	0.0006839	0.001599	1.181	0.8792	1.1333	0.1805	yes	up	C00491	-	-	map01100;map00270;map02010;map04216;map04974	Metabolic pathways;Cysteine and methionine metabolism;ABC transporters;Ferroptosis;Protein digestion and absorption	Metabolism;Metabolism;Environmental Information Processing;Cellular Processes;Organismal Systems	Global and overview maps;Amino acid metabolism;Membrane transport;Cell growth and death;Digestive system	HMDB0250712;HMDB0000192	Organic acids and derivatives	Carboxylic acids and derivatives	Amino acids, peptides, and analogues	56-89-3	241.031	0.63865	M+H	C6H12N2O4S2	67.8	-	metab_4807	pos_4483	pos	5.1714	5.1951	5.1673	5.1574	5.1645	5.1582	4.392	4.8483	4.7763	4.0983	4.8412	4.4098
5'-Deoxy-5'-(methylthio)adenosine	5’-脱氧-5’-（甲硫基）腺苷	2.196E-5	6.678E-5	1.1794	0.7933	0.9007	-0.1509	yes	down	C00170	-	-	map01100;map00270	Metabolic pathways;Cysteine and methionine metabolism	Metabolism;Metabolism	Global and overview maps;Amino acid metabolism	-	-	-	-	2457-80-9	298.097	2.08113	M+H	C11H15N5O3S	90.4	-	metab_1332	pos_1357	pos	5.2366	4.9777	4.7777	4.7752	4.955	5.038	5.5143	5.4768	5.4629	5.5726	5.5567	5.461
Gamma-Glutamyltryptophan	-	2.269E-6	6.71E-6	1.1733	0.8737	0.8747	-0.1931	yes	down	-	-	-	-	-	-	-	HMDB0252908;HMDB0029160	Organic acids and derivatives	Carboxylic acids and derivatives	Amino acids, peptides, and analogues	66471-20-3	332.125	2.90695	M-H	C16H19N3O5	-	53.5	metab_6616	neg_1872	neg	4.7097	4.7925	4.5147	4.3232	4.5102	4.5866	5.2322	5.2549	5.2061	5.2516	5.2214	5.2026
L-Asparagine	L-天冬素	2.47E-7	1.196E-6	1.1699	0.7424	0.9029	-0.1474	yes	down	C00152	Peptides	Amino acids	map01100;map04978;map01230;map00250;map04974;map00970;map05230	Metabolic pathways;Mineral absorption;Biosynthesis of amino acids;Alanine, aspartate and glutamate metabolism;Protein digestion and absorption;Aminoacyl-tRNA biosynthesis;Central carbon metabolism in cancer	Metabolism;Organismal Systems;Metabolism;Metabolism;Organismal Systems;Genetic Information Processing;Human Diseases	Global and overview maps;Digestive system;Global and overview maps;Amino acid metabolism;Digestive system;Translation;Cancer: overview	70-47-3;HMDB0000168;HMDB0251512	Organic acids and derivatives	Carboxylic acids and derivatives	Amino acids, peptides, and analogues	70-47-3	133.061	0.63865	M+Na, M+K, M+H	C4H8N2O3	47	-	metab_159	pos_161	pos	4.8203	4.8283	4.6699	4.6303	4.8366	4.8446	5.2955	5.3545	5.2635	5.2418	5.2693	5.2852
(R)C(R)S-S-Propylcysteine sulfoxide	（R） C（R）S-S-丙基半胱氨酸亚砜	1.22E-7	6.501E-7	1.1693	0.7388	0.9065	-0.1416	yes	down	-	-	-	-	-	-	-	HMDB0029442	Organic acids and derivatives	Carboxylic acids and derivatives	Amino acids, peptides, and analogues	17935-27-2	162.058	1.44532	M+H-H2O, 2M+ACN+H	C6H13NO3S	-	47.1	metab_865	pos_873	pos	5.0332	5.0302	4.8542	4.9581	4.9855	4.8808	5.4229	5.5292	5.5028	5.428	5.5262	5.3981
Ribose 1-phosphate	1 -磷酸核糖	1.594E-11	2.653E-10	1.1683	0.8254	0.8913	-0.166	yes	down	C00620	-	-	map01100;map00030;map00230	Metabolic pathways;Pentose phosphate pathway;Purine metabolism	Metabolism;Metabolism;Metabolism	Global and overview maps;Carbohydrate metabolism;Nucleotide metabolism	HMDB0001489;14075-00-4	Organic oxygen compounds	Organooxygen compounds	Carbohydrates and carbohydrate conjugates	14075-00-4	229.012	0.908383	M-H	C5H11O8P	72.3	-	metab_9112	neg_4453	neg	5.1657	5.1072	5.058	5.0405	5.0812	5.0903	5.7375	5.7133	5.7054	5.7133	5.7025	5.6941
L-Arginine	L-精氨酸	2.618E-9	1.741E-8	1.1662	0.8309	0.8767	-0.1898	yes	down	C00062	Peptides	Amino acids	map01100;map00220;map00970;map05146;map02010;map00330;map05142;map01230;map04974;map05014;map05230;map04150;map05022	Metabolic pathways;Arginine biosynthesis;Aminoacyl-tRNA biosynthesis;Amoebiasis;ABC transporters;Arginine and proline metabolism;Chagas disease;Biosynthesis of amino acids;Protein digestion and absorption;Amyotrophic lateral sclerosis;Central carbon metabolism in cancer;mTOR signaling pathway;Pathways of neurodegeneration - multiple diseases	Metabolism;Metabolism;Genetic Information Processing;Human Diseases;Environmental Information Processing;Metabolism;Human Diseases;Metabolism;Organismal Systems;Human Diseases;Human Diseases;Environmental Information Processing;Human Diseases	Global and overview maps;Amino acid metabolism;Translation;Infectious disease: parasitic;Membrane transport;Amino acid metabolism;Infectious disease: parasitic;Global and overview maps;Digestive system;Neurodegenerative disease;Cancer: overview;Signal transduction;Neurodegenerative disease	HMDB0062762;HMDB0303361;HMDB0000517;74-79-3	Organic acids and derivatives	Carboxylic acids and derivatives	Amino acids, peptides, and analogues	74-79-3	173.104	0.4152	M-H	C6H14N4O2	77.6	-	metab_9803	neg_5208	neg	4.2888	4.493	4.4869	4.4198	4.4754	4.4438	5.0539	5.0434	5.0581	5.0527	5.0873	5.0596
Linoleoyl Ethanolamide	亚油酰乙醇胺	1.822E-7	9.234E-7	1.1648	0.7346	1.1093	0.1496	yes	up	C13828	-	-	-	-	-	-	HMDB0013624;HMDB0012252	Organic nitrogen compounds	Organonitrogen compounds	Amines	68171-52-8	324.289	6.06445	M+H	C20H37NO2	55.4	-	metab_3295	pos_3418	pos	5.0409	5.1482	5.1238	5.2129	5.2172	5.2015	4.5795	4.6695	4.5775	4.7583	4.6177	4.6935
Creatinine	肌酸酐	5.096E-12	1.489E-10	1.1641	0.7165	1.0857	0.1186	yes	up	C00791	-	-	map01100;map00330	Metabolic pathways;Arginine and proline metabolism	Metabolism;Metabolism	Global and overview maps;Amino acid metabolism	HMDB0000562	Organic acids and derivatives	Carboxylic acids and derivatives	Amino acids, peptides, and analogues	60-27-5	114.066	0.46765	M+H, 2M+H	C4H7N3O	34.6	-	metab_284	pos_288	pos	6.3173	6.279	6.2809	6.271	6.2364	6.2363	5.7944	5.7824	5.77	5.7718	5.761	5.7677
5-L-Glutamyl-L-alanine	-	1.944E-5	5.99E-5	1.1633	0.7707	0.8993	-0.1531	yes	down	C03740	-	-	map01100;map00480	Metabolic pathways;Glutathione metabolism	Metabolism;Metabolism	Global and overview maps;Metabolism of other amino acids	HMDB0006248	Organic acids and derivatives	Carboxylic acids and derivatives	Amino acids, peptides, and analogues	5875-41-2	219.098	0.515267	M+H	C8H14N2O5	84.3	-	metab_996	pos_1011	pos	4.9813	4.9278	4.7212	4.5608	4.5909	4.7297	5.2817	5.2897	5.2865	5.288	5.3049	5.2532
6,8-dihydroxy-7-methoxy-2H-chromen-2-one	-	1.587E-11	2.653E-10	1.1623	0.8171	0.899	-0.1536	yes	down	-	-	-	-	-	-	-	-	-	-	-	-	229.012	0.4455	M+Na-2H, M+FA-H	C10H8O5	-	31.1	metab_5203	neg_396	neg	5.5296	5.4949	5.4266	5.4087	5.4649	5.4623	6.0982	6.0747	6.0779	6.0626	6.0861	6.0733
D-Sedoheptulose 7-phosphate	D -景天庚酮糖-7-磷酸	5.559E-12	1.137E-10	1.1603	0.8144	0.8925	-0.1641	yes	down	C05382	-	-	map01100;map00030;map01230;map01200	Metabolic pathways;Pentose phosphate pathway;Biosynthesis of amino acids;Carbon metabolism	Metabolism;Metabolism;Metabolism;Metabolism	Global and overview maps;Carbohydrate metabolism;Global and overview maps;Global and overview maps	HMDB0001068;2646-35-7	Organic oxygen compounds	Organooxygen compounds	Carbohydrates and carbohydrate conjugates	2646-35-7;89927-08-2	289.033	0.705367	M-H	C7H15O10P	-	47.4	metab_10192	neg_1458	neg	5.0449	5.1079	5.0676	5.0667	5.098	5.1119	5.7101	5.6998	5.7298	5.6831	5.6401	5.7075
Arginyl-Tryptophan	-	0.001016	0.002302	1.1494	0.8408	1.123	0.1674	yes	up	-	-	-	-	-	-	-	HMDB0028720	Organic acids and derivatives	Carboxylic acids and derivatives	Amino acids, peptides, and analogues	25615-38-7	405.159	1.8558	M+2Na-H	C17H24N6O3	-	82.7	metab_3949	pos_4081	pos	4.7214	5.5467	5.3904	5.2362	5.4937	5.4992	4.7492	4.7411	4.7259	4.7267	4.7314	4.7246
PS(18:1(9Z)/0:0)	-	3.086E-8	1.448E-7	1.143	0.8036	1.0995	0.1368	yes	up	-	-	-	-	-	-	-	HMDB0240603;LMGP03050001	Lipids and lipid-like molecules	Glycerophospholipids	Glycerophosphoserines	89319-60-8	522.284	6.4349	M-H	C24H46NO9P	89.7	-	metab_8246	neg_3568	neg	6.5572	6.6767	6.6598	6.7206	6.7401	6.7529	6.1838	6.1316	6.0809	6.0392	6.0236	6.0237
Cer(t18:0/16:0)	-	3.417E-7	1.602E-6	1.1398	0.7088	1.083	0.115	yes	up	-	-	-	-	-	-	-	LMSP02030001;HMDB0010697	Lipids and lipid-like molecules	Sphingolipids	Ceramides	-	520.509	6.47563	M+H-2H2O	C34H69NO4	-	50.7	metab_3028	pos_3132	pos	6.3498	6.3933	6.4159	6.3981	6.4151	6.4109	6.011	5.9242	5.9406	5.7208	5.9474	5.8991
Nebularine	水粉蕈素	1.362E-10	1.502E-9	1.1332	0.7798	0.9027	-0.1477	yes	down	C01736	-	-	-	-	-	-	HMDB0029956	Nucleosides, nucleotides, and analogues	Purine nucleosides	Not Available	550-33-4	289.033	0.4455	M+K-2H	C10H12N4O4	-	42	metab_6038	neg_1247	neg	5.3625	5.4416	5.4261	5.4436	5.4676	5.4732	6.0646	6.002	6.0592	6.001	5.9713	6.0327
L-Glutamate	谷氨酸	3.517E-10	4.514E-9	1.1256	0.6721	0.9379	-0.0925	yes	down	C00025	Peptides;Hormones and transmitters	Amino acids;Neurotransmitters	map01240;map01200;map00330;map00220;map00250;map04072;map04216;map00630;map00430;map04964;map02010;map00860;map04080;map05016;map05017;map05014;map04727;map04742;map04723;map05031;map04721;map04720;map01100;map00480;map04540;map01210;map00340;map00524;map01230;map04068;map05034;map04724;map05030;map00650;map00910;map04974;map04713;map00970;map05230;map05033;map04730;map05022	Biosynthesis of cofactors;Carbon metabolism;Arginine and proline metabolism;Arginine biosynthesis;Alanine, aspartate and glutamate metabolism;Phospholipase D signaling pathway;Ferroptosis;Glyoxylate and dicarboxylate metabolism;Taurine and hypotaurine metabolism;Proximal tubule bicarbonate reclamation;ABC transporters;Porphyrin and chlorophyll metabolism;Neuroactive ligand-receptor interaction;Hu…	Metabolism;Metabolism;Metabolism;Metabolism;Metabolism;Environmental Information Processing;Cellular Processes;Metabolism;Metabolism;Organismal Systems;Environmental Information Processing;Metabolism;Environmental Information Processing;Human Diseases;Human Diseases;Human Diseases;Organismal Systems;Organismal Systems;Organismal Systems;Human Diseases;Organismal Systems;Organismal Systems;Metabol…	Global and overview maps;Global and overview maps;Amino acid metabolism;Amino acid metabolism;Amino acid metabolism;Signal transduction;Cell growth and death;Carbohydrate metabolism;Metabolism of other amino acids;Excretory system;Membrane transport;Metabolism of cofactors and vitamins;Signaling molecules and interaction;Neurodegenerative disease;Neurodegenerative disease;Neurodegenerative diseas…	HMDB0000148;HMDB0060475;HMDB0003339	Organic acids and derivatives	Carboxylic acids and derivatives	Amino acids, peptides, and analogues	6893-26-1;56-86-0	148.06	0.440483	M+Na, M+2Na-H, M+K, M+H, M+H-H2O	C5H9NO4	86.3	-	metab_4808	pos_9	pos	7.0135	7.057	6.9776	6.9703	7.0724	7.0706	7.5021	7.5004	7.4787	7.4913	7.4974	7.4807
O-Phosphorylethanolamine	O -磷酰乙醇胺	3.294E-11	4.716E-10	1.1211	0.7609	0.9069	-0.141	yes	down	C00346	-	-	map01100;map00564;map04071;map00600;map00563	Metabolic pathways;Glycerophospholipid metabolism;Sphingolipid signaling pathway;Sphingolipid metabolism;Glycosylphosphatidylinositol (GPI)-anchor biosynthesis	Metabolism;Metabolism;Environmental Information Processing;Metabolism;Metabolism	Global and overview maps;Lipid metabolism;Signal transduction;Lipid metabolism;Glycan biosynthesis and metabolism	HMDB0000224	Organic acids and derivatives	Organic phosphoric acids and derivatives	Phosphate esters	1071-23-4	140.011	0.8664	M-H	C2H8NO4P	70	-	metab_9157	neg_4504	neg	5.5987	5.613	5.5459	5.4949	5.5798	5.5899	6.1685	6.1431	6.1224	6.1359	6.141	6.1433
8-[(Aminomethyl)sulfanyl]-6-sulfanyloctanoic acid	8-[（氨基甲基）磺酰基]-6-磺酰基乙酸	1.493E-8	7.752E-8	1.12	0.77	0.9021	-0.1486	yes	down	-	-	-	-	-	-	-	HMDB0013639	Lipids and lipid-like molecules	Fatty Acyls	Fatty acids and conjugates	-	218.067	1.40338	M-H2O-H	C9H19NO2S2	-	47	metab_8951	neg_4281	neg	5.3366	5.4516	5.25	5.225	5.3888	5.3535	5.9	5.8952	5.932	5.932	5.9096	5.9079
Maleic acid	-	1.601E-8	8.227E-8	1.1138	0.7615	0.8839	-0.178	yes	down	C01384	-	-	map01100;map00650;map00350;map00760	Metabolic pathways;Butanoate metabolism;Tyrosine metabolism;Nicotinate and nicotinamide metabolism	Metabolism;Metabolism;Metabolism;Metabolism	Global and overview maps;Carbohydrate metabolism;Amino acid metabolism;Metabolism of cofactors and vitamins	HMDB0303644;HMDB0000176	Organic acids and derivatives	Carboxylic acids and derivatives	Dicarboxylic acids and derivatives	110-16-7	115.003	0.424733	M-H	C4H4O4	76.5	-	metab_9754	neg_5156	neg	4.2917	4.391	4.2969	4.2815	4.4584	4.4659	4.9372	4.9546	4.9345	4.9239	4.9424	4.9276
N-Acetylgalactosamine	N-乙酰氨基半乳糖	1.938E-7	9.737E-7	1.1074	0.6659	1.0963	0.1326	yes	up	C01074	-	-	map05146	Amoebiasis	Human Diseases	Infectious disease: parasitic	HMDB0000212	Organic oxygen compounds	Organooxygen compounds	Carbohydrates and carbohydrate conjugates	1811-31-0	244.079	0.494917	M+Na	C8H15NO6	-	39	metab_977	pos_990	pos	5.1235	5.2722	5.1919	5.2087	5.314	5.32	4.7309	4.8605	4.79	4.7649	4.7806	4.7408
Epijasminoside A	淫羊藿苷A	1.185E-11	2.08E-10	1.1057	0.7395	0.9033	-0.1467	yes	down	-	-	-	-	-	-	-	HMDB0033111	Organic oxygen compounds	Organooxygen compounds	Carbohydrates and carbohydrate conjugates	189148-81-0	365.135	1.69052	M+Cl	C16H26O7	-	54.5	metab_8838	neg_4165	neg	5.2199	5.2533	5.1626	5.1477	5.1734	5.1867	5.7447	5.7453	5.7512	5.7502	5.7317	5.7565
Guanidylic acid (guanosine monophosphate)	-	1.858E-9	1.31E-8	1.1001	0.7377	1.1055	0.1447	yes	up	-	-	-	-	-	-	-	-	-	-	-	-	362.051	1.25928	M-H	C10H14N5O8P	78	-	metab_6416	neg_1667	neg	5.7207	5.8715	5.8204	5.7728	5.8166	5.8167	5.2368	5.2771	5.1707	5.2821	5.2826	5.2427
Guanosine	鸟苷	5.414E-9	3.221E-8	1.0992	0.7394	0.9186	-0.1225	yes	down	C00387	Nucleic acids	Nucleosides	map01100;map02010;map00230	Metabolic pathways;ABC transporters;Purine metabolism	Metabolism;Environmental Information Processing;Metabolism	Global and overview maps;Membrane transport;Nucleotide metabolism	HMDB0000133;118-00-3	Nucleosides, nucleotides, and analogues	Purine nucleosides	Not Available	118-00-3	282.084	1.44853	M-H, M+FA-H, M+Cl, 2M-H	C10H13N5O5	90.8	-	metab_4822	neg_14	neg	6.1784	6.2925	6.2198	6.2457	6.3673	6.3463	6.8197	6.8446	6.8196	6.8402	6.8176	6.8437
Glyuranolide	甘乌内酯	2.573E-6	7.495E-6	1.099	0.7683	1.1053	0.1444	yes	up	-	-	-	-	-	-	-	HMDB0038745	Lipids and lipid-like molecules	Prenol lipids	Triterpenoids	123914-44-3	533.286	6.49088	M+Na-2H	C31H44O6	-	45.5	metab_8196	neg_3518	neg	6.2974	6.0809	6.0903	6.079	5.9172	5.8843	5.4719	5.511	5.4666	5.4986	5.4656	5.4706
Arachidyl carnitine	-	8.731E-9	6.785E-8	1.0935	0.6394	0.9192	-0.1215	yes	down	-	-	-	-	-	-	-	HMDB0006460;LMFA07070052	Lipids and lipid-like molecules	Fatty Acyls	Fatty acid esters	-	456.405	5.96158	M+H	C27H53NO4	-	46.6	metab_3390	pos_3515	pos	5.1352	5.0259	5.0661	5.0357	4.9802	5.0045	5.4777	5.4277	5.5159	5.5021	5.4985	5.4795
Kynurenine	犬尿氨酸	2.293E-9	2.153E-8	1.0853	0.6283	1.1012	0.1391	yes	up	C00328	-	-	map01100;map05143;map00380;map01240	Metabolic pathways;African trypanosomiasis;Tryptophan metabolism;Biosynthesis of cofactors	Metabolism;Human Diseases;Metabolism;Metabolism	Global and overview maps;Infectious disease: parasitic;Amino acid metabolism;Global and overview maps	HMDB0000684	Organic oxygen compounds	Organooxygen compounds	Carbonyl compounds	2922-83-0;343-65-7	209.092	1.61622	M+H	C10H12N2O3	81.6	-	metab_4806	pos_1306	pos	4.7305	4.7702	4.6867	4.7088	4.7559	4.7557	4.3486	4.316	4.2244	4.2885	4.2957	4.3271
3-hydroxyhexadecanoyl carnitine	3 -羟基十六烷酰肉碱	9.774E-9	7.446E-8	1.0847	0.6311	1.0828	0.1148	yes	up	-	-	-	-	-	-	-	HMDB0061642	Lipids and lipid-like molecules	Fatty Acyls	Fatty acid esters	-	398.326	5.89298	M+H-H2O, M+H	C23H45NO5	-	41	metab_672	pos_679	pos	5.8112	5.6803	5.6471	5.7414	5.7382	5.6688	5.2805	5.2784	5.2697	5.3041	5.2754	5.2604
Myo-Inositol	肌-肌醇	6.424E-14	3.575E-12	1.084	0.709	0.9148	-0.1285	yes	down	C00137	Carbohydrates	Monosaccharides	map01100;map00562;map02010;map00053;map00052;map04070	Metabolic pathways;Inositol phosphate metabolism;ABC transporters;Ascorbate and aldarate metabolism;Galactose metabolism;Phosphatidylinositol signaling system	Metabolism;Metabolism;Environmental Information Processing;Metabolism;Metabolism;Environmental Information Processing	Global and overview maps;Carbohydrate metabolism;Membrane transport;Carbohydrate metabolism;Carbohydrate metabolism;Signal transduction	HMDB0000211;87-89-8;MJDBOTE0000341	Organic oxygen compounds	Organooxygen compounds	Alcohols and polyols	87-89-8	225.061	0.408183	M-H, M+FA-H	C6H12O6	87.4	-	metab_5751	neg_953	neg	5.7177	5.7073	5.7061	5.7194	5.733	5.7389	6.2697	6.2352	6.2824	6.2409	6.2436	6.2485
UDP-D-galactose	UDP - D -半乳糖	8.671E-7	2.833E-6	1.0821	0.7344	0.9113	-0.134	yes	down	C00052	-	-	map01100;map00520;map00052	Metabolic pathways;Amino sugar and nucleotide sugar metabolism;Galactose metabolism	Metabolism;Metabolism;Metabolism	Global and overview maps;Carbohydrate metabolism;Carbohydrate metabolism	HMDB0012305;HMDB0000302	Nucleosides, nucleotides, and analogues	Pyrimidine nucleotides	Pyrimidine nucleotide sugars	2956-16-3;1955-26-6	565.048	0.48725	M-H	C15H24N2O17P2	91.8	-	metab_10206	neg_1303	neg	5.8346	5.7831	5.6489	5.555	5.6273	5.5921	6.2677	6.3059	6.2104	6.205	6.2372	6.1269
Thr Glu Lys Pro	-	6.42E-8	3.791E-7	1.0803	0.6306	0.9224	-0.1165	yes	down	-	-	-	-	-	-	-	-	-	-	-	-	474.252	5.72163	M+H, M+Na, M+H-H2O	C20H35N5O8	32.2	-	metab_130	pos_132	pos	5.1919	5.1965	5.1821	5.1815	5.1752	5.1809	5.5081	5.6737	5.5495	5.6877	5.6788	5.6264
1,2-Diaminobenzene	-	5.338E-7	2.367E-6	1.0771	0.635	0.921	-0.1187	yes	down	C14402	-	-	-	-	-	-	HMDB0255864	Benzenoids	Benzene and substituted derivatives	Aniline and substituted anilines	95-54-5	126.103	0.597483	M+H, M+NH4	C6H8N2	35.6	-	metab_712	pos_719	pos	4.9667	5.1896	5.0794	5.0783	5.2134	5.1862	5.5696	5.5721	5.5617	5.5489	5.5371	5.5596
1-(11Z-eicosenoyl)-glycero-3-phosphate	1-（11Z二十碳酰基）-甘油-3-磷酸	1.126E-10	1.284E-9	1.0757	0.7022	0.915	-0.1282	yes	down	-	-	-	-	-	-	-	HMDB0062305;LMGP10050026	Lipids and lipid-like molecules	Glycerophospholipids	Glycerophosphates	-	509.289	6.82045	M+FA-H	C23H45O7P	-	64.4	metab_7069	neg_2336	neg	5.6939	5.6882	5.6818	5.6518	5.7263	5.6752	6.1473	6.2122	6.2344	6.2734	6.2044	6.2127
3-Deoxyarabinohexonic acid	3 -脱氧阿拉伯糖己酸	2.08E-12	5.374E-11	1.0631	0.6831	1.0883	0.1221	yes	up	-	-	-	-	-	-	-	HMDB0000346	Organic acids and derivatives	Hydroxy acids and derivatives	Medium-chain hydroxy acids and derivatives	29625-79-4	201.038	0.795717	M+Na-2H	C6H12O6	-	38	metab_6266	neg_1505	neg	6.3408	6.3477	6.3072	6.2972	6.3227	6.3126	5.8389	5.8305	5.8149	5.7844	5.7807	5.7977
PE(22:5/0:0)	-	2.801E-7	1.021E-6	1.0619	0.7031	1.0945	0.1303	yes	up	-	-	-	-	-	-	-	-	-	-	-	-	526.294	6.03427	M-H	C27H46NO7P	36.4	-	metab_8405	neg_3728	neg	6.2657	6.1228	6.1418	6.1315	6.0157	6.0018	5.6333	5.6369	5.5183	5.5938	5.5433	5.5821
Gamma-Glu-Leu	-	5.775E-6	2.024E-5	1.0591	0.6271	0.9118	-0.1332	yes	down	-	-	-	-	-	-	-	HMDB0011171	Organic acids and derivatives	Carboxylic acids and derivatives	Amino acids, peptides, and analogues	2566-39-4	261.144	3.7433	M+H	C11H20N2O5	72.8	-	metab_1504	pos_1531	pos	4.4323	4.6398	4.4213	4.3237	4.505	4.5832	4.9674	4.9643	4.9126	4.909	4.8834	4.8702
2-Aminobut-2-enoate	-	1.162E-10	1.806E-9	1.0556	0.5901	0.9359	-0.0956	yes	down	C17234	-	-	-	-	-	-	-	-	-	-	71018-10-5	84.045	0.679667	M+H-H2O, M+H	C4H7NO2	72.9	-	metab_735	pos_742	pos	5.945	5.9903	5.9272	5.9211	5.9984	5.9908	6.3818	6.3891	6.3614	6.3593	6.3609	6.3697
Glutamylasparagine	谷氨酰天冬酰胺	4.222E-6	1.176E-5	1.0526	0.708	0.9024	-0.1482	yes	down	-	-	-	-	-	-	-	HMDB0028814	Organic acids and derivatives	Carboxylic acids and derivatives	Amino acids, peptides, and analogues	36314-37-1	242.08	0.4455	M-H2O-H	C9H15N3O6	-	38.6	metab_9678	neg_5075	neg	5.126	4.8329	4.8466	4.8925	4.9565	4.8589	5.3786	5.4097	5.3687	5.6102	5.4219	5.5147
Trigonellinamide	胡芦巴酰胺	6.625E-6	2.282E-5	1.0508	0.62	1.0984	0.1354	yes	up	C02918	-	-	map01100;map04976;map00760	Metabolic pathways;Bile secretion;Nicotinate and nicotinamide metabolism	Metabolism;Organismal Systems;Metabolism	Global and overview maps;Digestive system;Metabolism of cofactors and vitamins	HMDB0000699	Organoheterocyclic compounds	Pyridines and derivatives	Pyridinecarboxylic acids and derivatives	3106-60-3	137.071	0.4609	M+H	C7H8N2O	37.8	-	metab_4510	pos_4670	pos	4.8631	4.7735	4.8787	4.8482	4.6346	4.6785	4.3985	4.3937	4.3203	4.3645	4.2273	4.3995
Imidazoleacetic acid ribotide	咪唑乙酸核苷酸	6.336E-6	1.705E-5	1.0484	0.7095	0.9069	-0.141	yes	down	C04437	-	-	map00340	Histidine metabolism	Metabolism	Amino acid metabolism	HMDB0006032	Nucleosides, nucleotides, and analogues	Purine nucleosides	Not Available	2888-19-9	337.044	1.425	M-H	C10H15N2O9P	-	41	metab_8937	neg_4267	neg	4.9182	5.1517	5.2688	5.3166	5.2415	5.1926	5.6528	5.7286	5.6975	5.7257	5.6685	5.8096
L-Serine	L-丝氨酸	7.842E-8	4.474E-7	1.0468	0.5917	0.9237	-0.1145	yes	down	C00065	Peptides	Amino acids	map01100;map00564;map04978;map01200;map00920;map01240;map00600;map00270;map02010;map01230;map00970;map04974;map00260;map04071;map00630;map05230	Metabolic pathways;Glycerophospholipid metabolism;Mineral absorption;Carbon metabolism;Sulfur metabolism;Biosynthesis of cofactors;Sphingolipid metabolism;Cysteine and methionine metabolism;ABC transporters;Biosynthesis of amino acids;Aminoacyl-tRNA biosynthesis;Protein digestion and absorption;Glycine, serine and threonine metabolism;Sphingolipid signaling pathway;Glyoxylate and dicarboxylate me…	Metabolism;Metabolism;Organismal Systems;Metabolism;Metabolism;Metabolism;Metabolism;Metabolism;Environmental Information Processing;Metabolism;Genetic Information Processing;Organismal Systems;Metabolism;Environmental Information Processing;Metabolism;Human Diseases	Global and overview maps;Lipid metabolism;Digestive system;Global and overview maps;Energy metabolism;Global and overview maps;Lipid metabolism;Amino acid metabolism;Membrane transport;Global and overview maps;Translation;Digestive system;Amino acid metabolism;Signal transduction;Carbohydrate metabolism;Cancer: overview	56-45-1;HMDB0000187	Organic acids and derivatives	Carboxylic acids and derivatives	Amino acids, peptides, and analogues	56-45-1	106.05	0.427167	M+H	C3H7NO3	80.9	-	metab_4569	pos_4735	pos	4.9	4.9795	4.9002	4.8613	5.0112	5.0407	5.3457	5.3684	5.3403	5.3614	5.3693	5.363
1-(sn-Glycero-3-phospho)-1D-myo-inositol	-	7.722E-9	4.354E-8	1.0427	0.6654	0.907	-0.1408	yes	down	C01225	-	-	-	-	-	-	HMDB0011649	Lipids and lipid-like molecules	Glycerophospholipids	Glycerophosphoinositols	129830-95-1	333.059	0.894383	M-H	C9H19O11P	-	61.8	metab_6317	neg_1559	neg	4.9244	4.9399	4.8203	4.7712	4.8806	4.9157	5.4063	5.3592	5.3601	5.3987	5.3623	5.365
Linalyl caprylate	芳樟醇辛酸酯	1.264E-7	5.025E-7	1.0273	0.6533	1.104	0.1427	yes	up	-	-	-	-	-	-	-	HMDB0030430	Lipids and lipid-like molecules	Prenol lipids	Monoterpenoids	10024-64-3	279.233	6.12675	M-H	C18H32O2	-	55	metab_6899	neg_2156	neg	5.0764	5.2318	5.1355	5.2555	5.2888	5.2899	4.7151	4.7092	4.7056	4.7749	4.704	4.7227
15-Acetyl-4-deoxynivalenol	15-乙酰基-4-脱氧雪腐镰刀菌烯醇	3.197E-11	6.487E-10	1.0252	0.556	0.9357	-0.0959	yes	down	-	-	-	-	-	-	-	HMDB0033444	Nucleosides, nucleotides, and analogues	Purine nucleosides	Purine 2''-deoxyribonucleosides	88337-96-6	718.307	2.18368	2M+ACN+H	C17H22O7	-	30.2	metab_3899	pos_4030	pos	5.6122	5.6168	5.6024	5.6018	5.5956	5.6012	5.9619	6.0232	5.9629	6.0115	6.0148	5.9635
Uridine	尿苷	5.747E-7	1.949E-6	1.025	0.6587	0.9207	-0.1192	yes	down	C00299	Nucleic acids	Nucleosides	map00240;map01100;map02010	Pyrimidine metabolism;Metabolic pathways;ABC transporters	Metabolism;Metabolism;Environmental Information Processing	Nucleotide metabolism;Global and overview maps;Membrane transport	58-96-8;HMDB0000296;MJDBOTE0000788	Nucleosides, nucleotides, and analogues	Pyrimidine nucleosides	Not Available	58-96-8	243.062	1.22427	M-H, M+Cl	C9H12N2O6	81.4	-	metab_5763	neg_965	neg	5.6099	5.7982	5.6794	5.7245	5.8797	5.8641	6.2517	6.2715	6.2655	6.2676	6.2154	6.2556
Uridine monophosphate (UMP)	-	1.349E-9	9.989E-9	1.019	0.6336	1.0929	0.1282	yes	up	-	-	-	-	-	-	-	-	-	-	-	-	323.029	0.9294	M-H	C9H13N2O9P	55.3	-	metab_9102	neg_4443	neg	5.6326	5.6146	5.5627	5.5474	5.5913	5.5801	5.0864	5.1112	5.0394	5.1707	5.1284	5.1388
3,7-Dimethyl-2E,6-octadienyl acetate	3，7 -二甲基- 2E，6 -辛二烯基乙酸酯	8.825E-5	0.0002405	1.0188	0.6109	1.078	0.1084	yes	up	C09861	-	-	-	-	-	-	LMFA07010189	-	-	-	-	214.18	5.74913	M+H-H2O, M+NH4, M+H, M+H-2H2O	C12H20O2	47.8	-	metab_28	pos_30	pos	5.8911	5.821	5.8885	5.9012	5.7019	5.7963	5.558	5.2872	5.2639	5.3981	5.3454	5.6148
(R)-lipoic acid	-	1.206E-9	9.22E-9	1.0154	0.6279	0.9074	-0.1402	yes	down	C16241	-	-	map01100;map00785	Metabolic pathways;Lipoic acid metabolism	Metabolism;Metabolism	Global and overview maps;Metabolism of cofactors and vitamins	HMDB0001451;62-46-4	Organoheterocyclic compounds	Dithiolanes	Lipoic acids and derivatives	62-46-4;1200-22-2	241.012	0.8664	M+Cl	C8H14O2S2	-	33.1	metab_6293	neg_1533	neg	4.6271	4.6081	4.5703	4.5955	4.6904	4.6668	5.1515	5.109	5.0785	5.087	5.0634	5.1015
2-Propenyl cyclohexanepentanoate	2 -丙烯基环己烷戊酸酯	8.949E-5	0.0002436	1.0004	0.5908	0.9131	-0.1312	yes	down	-	-	-	-	-	-	-	HMDB0037814;LMFA07010745	Lipids and lipid-like molecules	Fatty Acyls	Fatty acid esters	7493-68-7	189.164	5.75595	M+H-2H2O, M+CH3OH+H	C14H24O2	-	60.7	metab_698	pos_705	pos	4.4063	4.2874	4.4187	4.3791	4.0745	4.2294	4.7527	4.6639	4.6115	4.7842	4.6182	4.8149
